# Supplementary material for: Discovery and Prediction Study of the Dominant Pharmacological Action Organ of Aconitum carmichaeli Debeaux Using Multiple Bioinformatic Analyses
Source: Int J Mol Sci. 2024 Sep 23;25(18):10219. doi: 10.3390/ijms251810219 (PMC11432385; doi:10.3390/ijms251810219)
Supplement: Supplementary file 1 [file ijms-25-10219-s001.zip]

Archive with 20 entries (20 files):
- Supplementary figure S1.tif
- Supplementary figure S2.tif
- Supplementary figure S3.tif
- supplementary figure S4.tif
- supplementary figure S5.tif
- supplementary figure S6.tif
- Supplementary figure S7.tif
- Supplementary material S1_compound list.zip
- Supplementary material S2_brain network dockable protein.zip
- Supplementary material S3_intestine network dockable protein.zip
- Supplementary table S1_brain network node.csv
- Supplementary table S2_brain network edge.csv
- Supplementary table S3_intestine network node.csv
- Supplementary table S4_intestine network edge.csv
- Supplementary table S5_results of network pharmacology analysis.xlsx
- Supplementary table S6_druggable protein class_FDA_240503.xlsx
- Supplementary table S7_brain network docking hit count.xlsx
- Supplementary table S8_intestine network docking hit count.xlsx
- Supplementary table S9_Quantitative analysis of chemical components in Aconitum carmichaeli Debeaux extract.pdf
- Supplementary_figure_legend.pdf
