# Supplementary material for: Discovery and Prediction Study of the Dominant Pharmacological Action Organ of Aconitum carmichaeli Debeaux Using Multiple Bioinformatic Analyses
Source: Int J Mol Sci. 2024 Sep 23;25(18):10219. doi: 10.3390/ijms251810219 (PMC11432385; doi:10.3390/ijms251810219)
Supplement: Supplementary file 1 [file ijms-25-10219-s001.zip › Supplementary table S1_brain network node.csv]

name	Degree	BetweennessCentrality	ClosenessCentrality	ClusteringCoefficient	BATMAN-TCM hit count	dockable	updown_brain	analysis
HTR1D	10	1.97E-04	0.271279373	0.555555556	9	yes	up	both
LPAR1	5	0.003918609	0.24355368	0.2	0	no	NaN	NaN
RGS1	2	1.06E-05	0.237540009	0	0	no	NaN	NaN
ADORA1	7	4.24E-04	0.271776092	0.476190476	1	yes	down	both
GRM3	13	9.71E-04	0.294919103	0.448717949	0	no	NaN	NaN
BASP1	2	9.98E-04	0.242473746	0	0	no	down	DEGs
DSCAML1	1	0	0.196929492	0	0	no	NaN	NaN
HTR4	2	0	0.241291222	1	0	yes	NaN	docking
MMP17	1	0	0.237322979	0	0	no	NaN	NaN
TNFRSF21	1	0	0.199118436	0	0	no	NaN	NaN
CX3CR1	6	0.003480118	0.260662318	0.333333333	0	no	NaN	NaN
NPY2R	6	1.78E-04	0.26518632	0.666666667	0	no	NaN	NaN
S1PR5	2	0	0.241291222	1	0	no	down	DEGs
CSMD3	1	0	0.16166174	0	0	no	NaN	NaN
HTR1A	18	0.004865097	0.305588235	0.267973856	12	yes	NaN	docking
GPR88	4	6.37E-04	0.242134701	0.333333333	0	no	NaN	NaN
PALM	1	0	0.203645629	0	1	no	NaN	NaN
HTR1E	12	6.19E-04	0.271137787	0.515151515	0	no	NaN	NaN
P2RY12	5	0.001499938	0.25157385	0.1	0	no	NaN	NaN
GNG3	26	0.002516652	0.283492497	0.295384615	0	no	NaN	NaN
HTR5A	10	0.001234905	0.255974378	0.533333333	0	no	NaN	NaN
TRIM67	1	0	0.170076936	0	0	no	NaN	NaN
MMP16	4	0.00576922	0.237648673	0	0	no	NaN	NaN
RGS9	2	2.00E-04	0.237594329	0	0	no	up	DEGs
GABBR2	35	0.017015093	0.309318249	0.210084034	0	yes	NaN	docking
MMP24	1	0	0.237322979	0	0	no	down	DEGs
UBASH3B	1	0	0.207343844	0	0	no	NaN	NaN
ADORA3	2	0	0.237811856	1	0	no	NaN	NaN
KCNS2	1	0	0.205092775	0	0	no	down	DEGs
PNOC	11	4.37E-04	0.270080582	0.6	0	no	NaN	NaN
OPRM1	16	0.003508215	0.28662069	0.341666667	5	no	NaN	NaN
OPRD1	8	0.002363602	0.25157385	0.392857143	5	no	NaN	NaN
TRIM17	2	0.001924928	0.204890554	0	0	no	NaN	NaN
MYT1L	9	6.97E-04	0.226657941	0.305555556	0	no	NaN	NaN
POU3F3	2	0	0.198055661	1	0	no	down	DEGs
POU3F2	9	0.00179401	0.247439867	0.25	0	no	NaN	NaN
NEUROG2	13	0.005847597	0.249220437	0.256410256	0	no	NaN	NaN
ASCL1	18	0.009715474	0.245510397	0.189542484	5	no	NaN	NaN
DLX2	8	0.004196322	0.243896714	0.392857143	0	no	down	DEGs
TLX3	1	0	0.191379628	0	0	no	NaN	NaN
WNT7B	2	0	0.168259109	1	0	no	down	DEGs
WNT1	6	0.004477723	0.186937747	0.133333333	0	no	NaN	NaN
WNT7A	4	0.003848001	0.168368174	0.166666667	0	no	NaN	NaN
PACSIN1	3	3.81E-05	0.226361656	0.333333333	0	no	NaN	NaN
FZD9	7	0.013294689	0.202218762	0.19047619	0	no	NaN	NaN
SATB2	7	2.00E-04	0.237920769	0.619047619	0	no	down	DEGs
MT-ND2	2	0.001924928	0.150101127	0	0	no	NaN	NaN
WNT6	2	0	0.17273483	1	0	no	NaN	NaN
MAP7	1	0	0.211350692	0	0	no	NaN	NaN
EOMES	6	0.002415338	0.239621771	0.333333333	0	no	NaN	NaN
DCX	18	0.011962144	0.301072153	0.117647059	0	no	NaN	NaN
SLC25A41	1	0	0.130527638	0	0	no	NaN	NaN
TUBB2A	10	0.001514765	0.259296232	0.422222222	8	no	NaN	NaN
CDH4	4	1.58E-05	0.189115399	0.666666667	0	no	NaN	NaN
KIF1A	15	0.004937817	0.271989529	0.19047619	0	no	up	DEGs
DCLK3	1	0	0.231454667	0	0	no	NaN	NaN
MAPT	32	0.039442669	0.331736909	0.100806452	1	no	NaN	NaN
CPNE6	1	0	0.173080127	0	0	no	NaN	NaN
STMN4	3	0	0.213610197	1	0	no	NaN	NaN
PNCK	1	0	0.231454667	0	0	no	up	DEGs
TUBB3	10	0.005003443	0.269310524	0.266666667	3	no	down	DEGs
CELSR3	1	0	0.168231865	0	0	no	NaN	NaN
SRCIN1	3	3.36E-04	0.288370802	0.666666667	0	no	NaN	NaN
PCSK1N	4	3.79E-06	0.217911074	0.666666667	0	no	NaN	NaN
MAPRE3	8	0.018028053	0.282875034	0.035714286	0	no	NaN	NaN
NCAM1	15	0.024283303	0.29416761	0.123809524	0	no	NaN	NaN
KCNS1	1	0	0.172562697	0	0	no	NaN	NaN
B3GAT1	3	0.001924928	0.227651183	0.333333333	0	no	NaN	NaN
KIRREL3	1	0	0.168614086	0	0	no	NaN	NaN
B3GAT2	1	0	0.185469475	0	0	no	up	DEGs
EPHA10	2	0	0.22115794	1	0	no	NaN	NaN
EPHB6	4	2.25E-04	0.224067285	0.5	0	no	NaN	NaN
NECAP1	3	2.55E-05	0.228050922	0.666666667	0	no	NaN	NaN
EPHA4	6	0.003020077	0.231816154	0.266666667	0	no	down	DEGs
EPHB1	5	0.002598687	0.227203149	0.4	0	no	NaN	NaN
FCHO1	5	1.38E-04	0.22976559	0.4	0	no	NaN	NaN
ASIC1	1	0	0.214669421	0	0	no	down	DEGs
ASIC2	4	0.005767366	0.273277223	0.166666667	0	no	NaN	NaN
WNT10B	4	3.48E-04	0.172849775	0.5	0	no	NaN	NaN
CLASP2	1	0	0.199462469	0	0	no	NaN	NaN
CLIP2	5	0.019666998	0.249100935	0	0	no	up	DEGs
INSM1	5	0.001281828	0.237594329	0.3	0	no	NaN	NaN
NEUROD1	11	0.00392163	0.268822768	0.218181818	0	no	NaN	NaN
GCK	5	0.001267528	0.249699591	0.1	0	no	NaN	NaN
NEUROD2	5	0.002207294	0.25660657	0.1	0	no	NaN	NaN
PRKCB	19	0.001660071	0.279978442	0.362573099	0	yes	NaN	docking
DRD1	15	0.009766061	0.312012012	0.152380952	4	no	down	DEGs
MAP4K4	1	0	0.180789977	0	0	no	NaN	NaN
PRKCG	25	0.003788067	0.286068282	0.266666667	0	yes	NaN	docking
SYNGR3	3	5.24E-05	0.27241741	0.333333333	0	no	up	DEGs
DPYSL2	11	0.004390411	0.288130893	0.127272727	0	no	down	DEGs
KCNA2	14	0.003310962	0.292841037	0.340659341	0	no	NaN	NaN
KCNAB1	20	0.007294666	0.257944389	0.094736842	0	no	NaN	NaN
KCNAB2	19	0.005811659	0.258586361	0.093567251	0	no	NaN	NaN
KCNAB3	15	0.003824469	0.24844572	0.104761905	0	no	NaN	NaN
GBX2	1	0	0.157519709	0	0	no	NaN	NaN
KCNA6	5	7.81E-06	0.235547495	0.7	0	no	NaN	NaN
RAB39B	1	0	0.187207207	0	0	no	up	DEGs
BSN	10	5.27E-04	0.280204962	0.488888889	0	no	NaN	NaN
EN1	2	0.004355712	0.215560166	0	0	no	NaN	NaN
RAB3C	4	1.78E-05	0.238740809	0.333333333	0	no	NaN	NaN
UNC13C	2	0	0.22976559	1	0	no	NaN	NaN
SEMA5B	1	0	0.171480442	0	0	no	NaN	NaN
ERC2	6	5.27E-04	0.276771444	0.266666667	0	no	NaN	NaN
RIMBP2	5	2.63E-04	0.257496902	0.4	0	no	NaN	NaN
ENO2	9	0.00255481	0.275231788	0.222222222	0	no	NaN	NaN
GDI1	4	0.005161999	0.230274823	0	0	no	NaN	NaN
SEMA3B	1	0	0.171480442	0	0	no	NaN	NaN
PCLO	4	1.42E-04	0.245626478	0.5	0	no	up	DEGs
RIMS2	8	5.47E-04	0.251148175	0.25	0	no	NaN	NaN
CNTNAP4	5	0.004642181	0.250060168	0.1	0	no	NaN	NaN
NRCAM	15	0.004754986	0.254282917	0.285714286	0	no	NaN	NaN
APBB1	5	3.25E-04	0.24395398	0.3	0	no	NaN	NaN
CNTN5	3	1.61E-04	0.217500523	0.333333333	0	no	NaN	NaN
TNFRSF25	2	0.001924928	0.248564593	0	0	no	NaN	NaN
APLP1	6	0.002666192	0.244758539	0.2	1	no	NaN	NaN
SPTBN4	13	0.001082833	0.256987386	0.435897436	0	no	NaN	NaN
PLCH2	3	3.64E-05	0.222055995	0.333333333	0	no	NaN	NaN
SPTBN5	3	0	0.231248609	1	0	no	NaN	NaN
GRM1	23	0.013103125	0.315709511	0.296442688	0	no	NaN	NaN
HES6	1	0	0.1971537	0	0	no	up	DEGs
SPTBN2	8	0.001717508	0.26484833	0.178571429	0	no	NaN	NaN
SLC1A6	2	0	0.231042918	1	0	no	NaN	NaN
HTR2A	12	0.009836839	0.310520024	0.272727273	10	yes	down	both
CDK5	17	0.015008474	0.323072139	0.183823529	0	no	down	DEGs
PRKCA	26	0.010931874	0.323676012	0.270769231	0	yes	down	both
HRH3	3	2.84E-04	0.253538311	0	0	yes	NaN	docking
GRIK2	18	5.72E-04	0.291853933	0.54248366	0	no	NaN	NaN
PKP4	1	0	0.223922414	0	0	no	NaN	NaN
DLG2	29	0.005067773	0.311918343	0.366995074	0	no	NaN	NaN
DLGAP3	18	0.005656312	0.292841037	0.588235294	0	no	NaN	NaN
GRIN3A	24	0.00182108	0.301508996	0.746376812	0	no	NaN	NaN
LRFN2	3	0	0.279076014	1	0	no	NaN	NaN
ERBB4	23	0.020783661	0.312387252	0.150197628	0	yes	NaN	docking
HOMER1	19	0.001983782	0.310891682	0.520467836	0	no	NaN	NaN
KCNA4	10	0.002740732	0.281800922	0.377777778	0	no	NaN	NaN
GRIK1	13	7.13E-04	0.283957365	0.307692308	0	no	NaN	NaN
NPAS1	1	0	0.174915825	0	0	no	NaN	NaN
DLGAP1	25	0.00906305	0.307487422	0.47	0	no	NaN	NaN
LHX2	5	0.001640524	0.223537005	0.2	0	no	NaN	NaN
KCNJ4	6	0.001176567	0.280204962	0.466666667	0	no	NaN	NaN
GRM5	35	0.016441394	0.318028773	0.247058824	0	yes	NaN	docking
NPAS3	1	0	0.174915825	0	0	no	NaN	NaN
GRIK5	11	0.003444942	0.284112661	0.381818182	0	yes	NaN	docking
MAP1A	1	0	0.272846639	0	0	yes	down	both
SHANK1	17	3.84E-04	0.297026872	0.764705882	0	no	NaN	NaN
EGR4	1	0	0.211781492	0	0	no	NaN	NaN
GRIN2C	28	0.002266017	0.318223583	0.64021164	0	yes	NaN	docking
LRRC4C	2	0.0011166	0.273781291	0	0	no	down	DEGs
GRIN2D	26	0.002450691	0.315517765	0.667692308	0	yes	NaN	docking
ACTR3B	1	0	0.194241914	0	0	no	NaN	NaN
LRFN1	2	4.27E-04	0.273781291	0	0	no	down	DEGs
CAMK2N2	2	0	0.251939864	1	0	no	NaN	NaN
KALRN	4	3.01E-06	0.289012517	0.833333333	0	no	down	DEGs
GDA	3	3.81E-04	0.275013235	0.333333333	0	no	NaN	NaN
NPTX1	1	0	0.180225499	0	0	no	up	DEGs
EFNB3	9	0.013975252	0.281800922	0.194444444	0	no	down	DEGs
RTKN	1	0	0.22115794	0	0	no	NaN	NaN
LIN7B	6	0.002226084	0.283879781	0.333333333	0	no	up	DEGs
PTPN5	3	0.001140862	0.267852539	0.333333333	0	no	NaN	NaN
RPS6KA4	1	0	0.213478529	0	0	no	NaN	NaN
PTPRR	2	0	0.225771404	1	0	no	NaN	NaN
TUBA1A	13	0.002868215	0.261317907	0.320512821	8	no	down	DEGs
TRAK2	17	0.001777762	0.250060168	0.360294118	0	no	NaN	NaN
TUBB2B	12	0.005914981	0.267921609	0.242424242	8	no	NaN	NaN
MAPK8IP3	4	0	0.220173766	1	0	no	NaN	NaN
HAP1	16	0.004923635	0.280053908	0.375	0	no	NaN	NaN
CMTM5	1	0	0.181010453	0	0	no	NaN	NaN
FLT3	9	1.88E-04	0.234061726	0.194444444	0	yes	NaN	docking
MAPK8IP2	6	6.70E-04	0.225135428	0.466666667	0	no	NaN	NaN
MAPK8IP1	11	0.00829337	0.260989701	0.163636364	0	no	down	DEGs
KIF5A	17	0.010335869	0.283492497	0.286764706	0	no	NaN	NaN
MICU3	3	0.005763657	0.2141385	0.333333333	0	no	NaN	NaN
COLGALT2	2	0.003846147	0.176941417	0	0	no	NaN	NaN
MAPK11	9	0.007110124	0.271350222	0.138888889	0	yes	NaN	docking
KIF5C	15	0.002762648	0.28295207	0.371428571	0	no	down	DEGs
KLC1	20	0.011112453	0.273349119	0.194736842	0	no	NaN	NaN
RFPL1	1	0	0.213215678	0	0	no	NaN	NaN
KLC2	20	0.010826928	0.26973001	0.205263158	0	no	NaN	NaN
NEFH	12	0.003782274	0.276109487	0.348484848	0	no	NaN	NaN
NEFL	23	0.019724285	0.319889163	0.166007905	0	no	down	DEGs
FADS6	1	0	0.211522801	0	0	no	NaN	NaN
INA	5	5.12E-04	0.269170984	0.5	0	no	NaN	NaN
NEFM	10	0.001843509	0.280129415	0.533333333	0	no	NaN	NaN
SCG5	4	6.54E-06	0.194096768	0.5	0	no	up	DEGs
CHGB	7	0.002102218	0.239456096	0.428571429	0	no	NaN	NaN
SCG2	6	2.35E-04	0.217682799	0.466666667	0	no	NaN	NaN
SCG3	5	2.13E-04	0.220267119	0.5	0	no	NaN	NaN
LHX1	2	1.40E-05	0.214625077	0	0	no	NaN	NaN
ADCY5	28	0.007840529	0.302474527	0.314814815	0	no	NaN	NaN
PLEKHG5	1	0	0.162623259	0	0	no	NaN	NaN
ABCC8	5	0.001416124	0.260075094	0.2	0	yes	NaN	docking
CBLN3	2	4.89E-05	0.231609452	0	0	no	NaN	NaN
PRKAR1B	1	0	0.244298142	0	0	no	NaN	NaN
RND2	1	0	0.199539082	0	0	no	NaN	NaN
KCNJ6	12	0.002153562	0.27494046	0.515151515	0	no	NaN	NaN
SCN1B	22	0.004824949	0.282106978	0.285714286	1	no	NaN	NaN
CBLN2	1	0	0.224067285	0	0	no	NaN	NaN
RAPGEF4	14	0.013536434	0.291281189	0.21978022	0	no	NaN	NaN
CDK18	1	0	0.196408318	0	0	no	NaN	NaN
SLC8A3	2	0	0.244355597	1	0	no	NaN	NaN
FABP7	4	5.93E-05	0.25292113	0.666666667	0	no	NaN	NaN
KCNJ9	13	0.002017688	0.270643397	0.551282051	0	no	NaN	NaN
DAGLA	1	0	0.241347271	0	0	no	NaN	NaN
SCN4B	13	0.001054298	0.273349119	0.5	1	no	NaN	NaN
TMEFF2	1	0	0.238084326	0	0	no	down	DEGs
SCN1A	31	0.00937077	0.304067896	0.223655914	4	yes	NaN	docking
SOX3	1	0	0.199539082	0	0	no	NaN	NaN
KCNJ3	13	0.004527564	0.275523734	0.487179487	0	no	NaN	NaN
AKAP6	4	1.22E-05	0.254532092	0.666666667	0	no	NaN	NaN
TRPV5	7	0.002147585	0.286541644	0.238095238	0	no	NaN	NaN
KCNMB4	4	1.81E-04	0.248208313	0.166666667	0	no	NaN	NaN
DNAJB2	1	0	0.202810853	0	0	no	NaN	NaN
PLLP	1	0	0.205620424	0	0	no	NaN	NaN
PPP1R1B	10	0.004556953	0.282106978	0.111111111	0	no	NaN	NaN
SLC8A2	2	0	0.244355597	1	0	no	NaN	NaN
MYRF	4	0.005763657	0.210878831	0.5	0	no	NaN	NaN
ARHGDIG	1	0	0.244298142	0	0	no	NaN	NaN
LLGL1	4	0.001614534	0.276403299	0.333333333	0	no	NaN	NaN
DOCK10	1	0	0.204447068	0	0	no	NaN	NaN
ARHGEF4	3	0.002135088	0.207966373	0.333333333	0	no	NaN	NaN
CYFIP2	4	0.001924928	0.217091517	0.5	0	no	NaN	NaN
PTK2B	7	0.010668297	0.289657095	0.19047619	0	no	NaN	NaN
QKI	3	0.001924928	0.205742574	0.333333333	0	no	NaN	NaN
WASF1	8	0.007265925	0.258650734	0.107142857	0	no	NaN	NaN
PLXNB3	5	0.005922063	0.20693089	0.1	0	no	NaN	NaN
PAK3	5	0.001441986	0.223344798	0.4	0	no	NaN	NaN
DGKG	4	0.003316639	0.235600907	0.333333333	0	no	NaN	NaN
WASF3	3	0	0.217046167	1	0	no	NaN	NaN
ELMO1	4	0.009600531	0.204850158	0	0	no	NaN	NaN
TIAM1	11	0.021315044	0.302738928	0.109090909	0	no	down	DEGs
BCAS1	2	0	0.205701841	1	0	no	NaN	NaN
PAK1	6	0.003702723	0.245510397	0.333333333	0	no	NaN	NaN
NGEF	6	0.00185788	0.212474438	0.2	0	no	NaN	NaN
STMN1	3	0.001999553	0.239677047	0	0	no	NaN	NaN
HRK	2	0.001924928	0.160960496	0	0	no	up	DEGs
PRKCZ	7	0.002360599	0.253476458	0.19047619	0	yes	NaN	docking
RAC3	15	0.02994866	0.256923838	0.066666667	0	no	NaN	NaN
ADAP1	1	0	0.238084326	0	0	no	NaN	NaN
PARD6A	3	3.44E-05	0.227501642	0.666666667	0	no	NaN	NaN
MYT1	1	0	0.205620424	0	0	no	NaN	NaN
NXPH1	2	0	0.243040936	1	0	no	NaN	NaN
SHISA8	1	0	0.224454526	0	0	no	NaN	NaN
CASKIN1	2	0	0.245220675	1	0	no	NaN	NaN
BOK	1	0	0.138662752	0	0	no	NaN	NaN
SHANK2	19	0.001100258	0.294751773	0.643274854	0	no	NaN	NaN
LRRTM1	6	0.001804743	0.279226015	0.6	0	no	NaN	NaN
GRID2IP	1	0	0.224067285	0	0	no	NaN	NaN
NLGN4X	19	0.002523961	0.284891692	0.479532164	0	no	NaN	NaN
NLGN3	21	0.004610835	0.287334071	0.485714286	0	no	NaN	NaN
EID2B	1	0	0.147984618	0	0	no	NaN	NaN
NLGN1	23	0.006023352	0.296264614	0.438735178	0	no	NaN	NaN
MAGEE1	2	0.001924928	0.1736587	0	0	no	down	DEGs
LRRTM2	8	1.17E-04	0.278626978	0.75	0	no	NaN	NaN
LRRTM3	4	4.66E-04	0.244240715	0.333333333	0	no	NaN	NaN
NRXN1	43	0.035710644	0.3202836	0.171650055	0	no	NaN	NaN
GRID2	14	0.007628759	0.288691303	0.197802198	0	no	NaN	NaN
NRXN2	30	0.010407015	0.301421526	0.243678161	0	no	NaN	NaN
ELAVL3	2	0.001924928	0.241571728	0	0	no	NaN	NaN
CBLN1	5	3.17E-05	0.249160671	0.7	0	no	NaN	NaN
KCNIP2	8	1.09E-04	0.235814798	0.607142857	0	no	NaN	NaN
DPP6	16	0.003199687	0.272775007	0.4	0	no	NaN	NaN
KCND2	13	0.006344628	0.285753575	0.243589744	0	no	down	DEGs
NKAIN1	1	0	0.241459447	0	0	no	NaN	NaN
KCND3	17	0.005022065	0.254969325	0.205882353	0	no	NaN	NaN
KCNC1	15	0.001643417	0.237757437	0.161904762	0	no	NaN	NaN
KCNIP4	7	5.44E-05	0.234855335	0.761904762	0	no	NaN	NaN
GAB2	2	6.85E-05	0.228201186	0	0	no	up	DEGs
KCNIP1	7	5.44E-05	0.234855335	0.761904762	0	no	NaN	NaN
KCND1	7	5.30E-05	0.215515453	0.428571429	0	yes	NaN	docking
KCNH3	1	0	0.199042146	0	0	no	down	DEGs
NLGN2	19	0.00651305	0.282413699	0.403508772	0	no	down	DEGs
GLRB	3	0.002108742	0.240509259	0	0	no	NaN	NaN
CHAT	12	0.001424317	0.282030402	0.318181818	0	no	NaN	NaN
IQSEC3	2	8.23E-06	0.247734859	0	0	no	NaN	NaN
SLC29A4	1	0	0.227950856	0	0	no	NaN	NaN
GPRASP1	2	0	0.222913538	1	0	no	down	DEGs
TH	23	0.016978527	0.3099642	0.260869565	0	no	NaN	NaN
PTPRN	6	0.004778847	0.261581067	0.066666667	0	no	NaN	NaN
SV2A	8	4.84E-04	0.276329787	0.642857143	0	yes	NaN	docking
NPFFR1	1	0	0.201044892	0	0	no	NaN	NaN
STON2	7	5.26E-04	0.257880367	0.428571429	0	no	down	DEGs
SLC25A23	2	0.003846147	0.176520557	0	0	no	NaN	NaN
GPHN	18	0.007973235	0.30585811	0.248366013	0	no	NaN	NaN
SLC17A6	17	0.006964018	0.310056699	0.382352941	0	no	NaN	NaN
SLC18A3	12	0.001596684	0.284345922	0.454545455	0	no	NaN	NaN
SLC18A2	16	0.005137605	0.295170455	0.366666667	5	no	NaN	NaN
UCN	6	2.88E-04	0.249220437	0.333333333	1	no	up	DEGs
CRHR1	11	0.004533126	0.281648143	0.272727273	0	no	NaN	NaN
CRHBP	3	0	0.231197152	1	0	no	NaN	NaN
AVP	5	0.001957794	0.242021896	0.3	0	no	NaN	NaN
DLX1	5	2.62E-04	0.238905496	0.5	0	no	down	DEGs
CRH	23	0.00512456	0.291526375	0.320158103	0	no	NaN	NaN
OXT	23	0.005198262	0.27241741	0.249011858	0	no	NaN	NaN
SSTR2	7	5.86E-05	0.267438867	0.80952381	0	no	NaN	NaN
PTH2	1	0	0.235868331	0	0	no	NaN	NaN
CCK	14	0.001774241	0.272060749	0.527472527	0	no	NaN	NaN
NTM	1	0	0.174768713	0	0	no	NaN	NaN
PENK	11	0.002524543	0.26059694	0.454545455	0	no	NaN	NaN
NPPC	2	0.001924928	0.215515453	0	0	no	NaN	NaN
SSTR3	4	6.80E-05	0.258329189	0.666666667	0	yes	NaN	docking
FOXG1	11	0.003199276	0.255470863	0.290909091	0	no	down	DEGs
GHRH	9	1.99E-04	0.258136646	0.583333333	0	no	NaN	NaN
NPY	45	0.024964764	0.312105737	0.172727273	0	no	NaN	NaN
CORT	7	2.33E-05	0.261581067	0.714285714	0	no	NaN	NaN
PDYN	25	0.01110416	0.291281189	0.226666667	0	no	NaN	NaN
TAC1	21	0.008210679	0.302386496	0.266666667	0	no	NaN	NaN
SSTR1	7	3.38E-04	0.262042875	0.523809524	0	no	NaN	NaN
GRP	7	8.27E-04	0.258008443	0.523809524	0	no	NaN	NaN
CARNS1	6	2.05E-04	0.258908547	0.733333333	0	no	NaN	NaN
ABAT	5	0	0.258393434	1	1	yes	NaN	docking
KIF21B	1	0	0.182057123	0	0	no	NaN	NaN
CNDP1	6	2.05E-04	0.258908547	0.733333333	0	no	NaN	NaN
GAD2	36	0.032187789	0.330470738	0.171428571	0	no	NaN	NaN
GLUD1	11	0.003085245	0.268198245	0.309090909	0	no	NaN	NaN
CALB1	14	0.001517984	0.298820823	0.472527473	0	no	NaN	NaN
NTSR2	1	0	0.244011273	0	0	no	NaN	NaN
OSTN	1	0	0.177334016	0	0	no	NaN	NaN
CALB2	16	0.005885064	0.302210588	0.391666667	0	no	up	DEGs
GAD1	30	0.014170833	0.31361304	0.213793103	0	no	NaN	NaN
PVALB	27	0.016710593	0.339431558	0.267806268	0	no	NaN	NaN
PDXK	1	0	0.149388929	0	0	yes	NaN	docking
PDXP	2	0.001924928	0.175595741	0	0	no	NaN	NaN
PRRT2	7	8.64E-04	0.27736252	0.428571429	0	no	NaN	NaN
RPH3A	6	0.001208021	0.279601722	0.2	0	no	NaN	NaN
GALNT13	1	0	0.181041993	0	0	no	NaN	NaN
SYN2	21	0.001792532	0.311171009	0.528571429	0	no	up	DEGs
CPLX3	6	0	0.266478584	1	0	no	NaN	NaN
NCR3LG1	1	0	0.185535714	0	0	no	NaN	NaN
APBA2	4	2.94E-04	0.261581067	0.333333333	0	no	NaN	NaN
RIMS1	22	0.006593605	0.307669529	0.393939394	0	no	NaN	NaN
APBA1	14	0.007762071	0.297793064	0.131868132	0	no	NaN	NaN
ENSG00000263620	7	3.93E-06	0.267163795	0.904761905	0	no	NaN	NaN
SNAP91	15	0.005319018	0.283492497	0.285714286	0	no	NaN	NaN
SYT2	14	0.001062526	0.28765227	0.483516484	0	no	NaN	NaN
DNAJC5	11	0.001135348	0.28773193	0.672727273	0	no	NaN	NaN
MATK	4	1.85E-04	0.24808978	0.333333333	0	no	NaN	NaN
CPLX2	10	0.001105292	0.272346003	0.688888889	0	no	NaN	NaN
CPLX1	21	8.52E-04	0.286147067	0.50952381	0	no	NaN	NaN
SYN1	37	0.017634066	0.340879265	0.271771772	0	no	NaN	NaN
SYP	43	0.037875986	0.345182724	0.188261351	0	no	NaN	NaN
SYT1	45	0.020365091	0.319987681	0.198989899	0	no	NaN	NaN
RAB3A	33	0.022901786	0.297963866	0.257575758	0	no	NaN	NaN
SLC17A7	35	0.01626809	0.333654464	0.295798319	1	no	NaN	NaN
FAM167A	1	0	0.163185174	0	0	no	NaN	NaN
SLC32A1	27	0.004733911	0.320976213	0.381766382	0	no	NaN	NaN
GPR52	2	0	0.236082708	1	0	no	NaN	NaN
CADPS2	1	0	0.192443045	0	0	no	NaN	NaN
STX1A	37	0.022241351	0.309134186	0.241741742	0	no	NaN	NaN
SNAP25	59	0.052571199	0.343017498	0.151373466	0	no	down	DEGs
MAP4	1	0	0.193374279	0	1	no	NaN	NaN
VAMP1	12	3.83E-04	0.273493024	0.621212121	0	no	down	DEGs
STXBP1	28	0.009411977	0.305948174	0.293650794	0	no	NaN	NaN
VAMP2	40	0.023447523	0.317639865	0.25	0	no	NaN	NaN
GDAP1	3	0.002613046	0.218690802	0	0	no	NaN	NaN
NAPB	7	9.00E-06	0.267095116	0.857142857	0	no	NaN	NaN
GRID1	1	0	0.251878788	0	0	no	NaN	NaN
STX1B	14	1.32E-04	0.277288497	0.637362637	0	no	down	DEGs
KCNA1	20	0.007382509	0.302298516	0.236842105	0	no	NaN	NaN
PMP2	1	0	0.179478321	0	0	no	NaN	NaN
CNTNAP2	22	0.004947601	0.282106978	0.264069264	0	no	NaN	NaN
CNTN2	16	0.009415499	0.279451318	0.191666667	0	no	NaN	NaN
RAB6B	2	9.57E-05	0.19475164	0	0	no	NaN	NaN
ADAM22	9	0.001314157	0.288210818	0.527777778	0	no	NaN	NaN
ADAM23	6	8.39E-04	0.284112661	0.666666667	0	no	NaN	NaN
LGI1	22	0.011850316	0.311077844	0.303030303	0	no	NaN	NaN
ADAM11	1	0	0.237322979	0	0	no	NaN	NaN
GJC2	2	0	0.217865381	1	0	no	NaN	NaN
PIP5K1C	9	0.003832794	0.247204378	0.472222222	0	no	NaN	NaN
SYNJ1	16	0.00404553	0.265660956	0.266666667	0	no	down	DEGs
PLCB4	15	0.006467176	0.294501134	0.295238095	0	no	NaN	NaN
PITX3	4	0.00576922	0.236998175	0	0	no	NaN	NaN
SYNJ2	11	0.001810095	0.26001001	0.436363636	0	no	NaN	NaN
PLCB1	30	0.024822719	0.307487422	0.190804598	0	no	NaN	NaN
PI4KA	7	0.003846147	0.241965533	0.523809524	0	no	NaN	NaN
INPP5F	7	0.003854135	0.242021896	0.571428571	0	no	NaN	NaN
MTMR7	2	0.001924928	0.194970914	0	0	no	NaN	NaN
DOK6	1	0	0.215649647	0	0	no	NaN	NaN
FGF1	12	0.002225069	0.286699779	0.5	0	no	NaN	NaN
SOX1	9	0.004508331	0.256100567	0.416666667	0	no	NaN	NaN
FGF9	9	0.01115589	0.271918346	0.333333333	0	no	NaN	NaN
COL27A1	1	0	0.130757614	0	0	no	NaN	NaN
SHC3	6	7.97E-05	0.251087482	0.2	0	no	down	DEGs
COL13A1	2	0.001924928	0.150405327	0	0	no	down	DEGs
FGF3	9	2.86E-04	0.271776092	0.666666667	0	no	NaN	NaN
SHC4	5	2.44E-05	0.250905578	0.3	0	no	down	DEGs
DNER	9	3.65E-04	0.242643624	0.75	0	no	up	DEGs
FGF5	8	0.002138798	0.27149203	0.428571429	0	no	down	DEGs
MPP2	4	6.00E-05	0.270643397	0.333333333	0	no	down	DEGs
FGF22	7	6.58E-05	0.253786028	0.619047619	0	no	NaN	NaN
FGFR3	13	0.004353808	0.274504624	0.307692308	0	yes	NaN	docking
FGFR2	13	0.00226473	0.274504624	0.307692308	4	yes	NaN	docking
FGF20	7	0.001797314	0.251939864	0.380952381	0	no	NaN	NaN
GNAI1	69	0.055692529	0.311077844	0.106990622	0	no	NaN	NaN
ELAVL2	1	0	0.194605731	0	0	no	NaN	NaN
PPP2R2C	4	2.00E-04	0.24928023	0.666666667	0	no	up	DEGs
NCS1	8	0.007317419	0.258844046	0.035714286	0	no	NaN	NaN
ANKS6	1	0	0.206766169	0	0	no	NaN	NaN
FAM222A	1	0	0.181010453	0	0	no	down	DEGs
PPP2R2B	9	0.001154091	0.268683734	0.25	0	no	down	DEGs
GNG2	63	0.032433924	0.308583309	0.103942652	0	no	NaN	NaN
SST	46	0.036600077	0.323776878	0.15942029	0	no	NaN	NaN
CRMP1	5	0.001970608	0.253291078	0.3	0	no	NaN	NaN
SLC6A3	22	0.008406231	0.298563218	0.082251082	16	yes	NaN	docking
GNAO1	21	0.005883759	0.270432067	0.261904762	0	no	down	DEGs
DRD2	25	0.019497548	0.316768293	0.16	13	yes	NaN	docking
PNMA2	11	3.74E-04	0.26484833	0.818181818	0	no	NaN	NaN
PPP2R5B	4	1.71E-05	0.247380952	0.666666667	0	no	NaN	NaN
BCL11A	4	6.40E-04	0.191556047	0.833333333	0	no	NaN	NaN
BCL11B	8	0.011538855	0.23662036	0.285714286	0	no	NaN	NaN
SMARCD3	5	0.001600089	0.19159137	0.7	0	no	NaN	NaN
FAM131B	1	0	0.170663601	0	0	no	NaN	NaN
TMEM63C	1	0	0.215694416	0	0	no	NaN	NaN
DPF3	4	6.18E-07	0.160885723	0.833333333	0	no	NaN	NaN
NSG1	1	0	0.202140078	0	0	no	NaN	NaN
DPF1	3	0	0.160860814	1	0	no	down	DEGs
CHRNB3	2	0	0.212822614	1	1	no	NaN	NaN
ACTL6B	5	0.001600089	0.19159137	0.7	0	no	NaN	NaN
NOG	4	0.00962087	0.232594582	0.166666667	0	no	NaN	NaN
TLL2	1	0	0.158965728	0	0	no	NaN	NaN
AMH	2	0	0.18887475	1	0	no	NaN	NaN
CABP1	1	0	0.237703043	0	0	no	NaN	NaN
CHRD	5	0.00576922	0.18897781	0.1	0	no	NaN	NaN
LY6H	1	0	0.162419884	0	0	no	NaN	NaN
TLL1	1	0	0.158965728	0	0	no	down	DEGs
DPYSL4	2	0	0.2332211	1	0	no	down	DEGs
SOX10	14	0.008180303	0.262042875	0.21978022	0	no	NaN	NaN
MOG	10	0.003970019	0.263037975	0.4	0	no	NaN	NaN
DLL3	1	0	0.164763717	0	0	no	NaN	NaN
HES5	2	0.001924928	0.19722855	0	0	no	NaN	NaN
RTN4RL2	1	0	0.199769275	0	0	no	NaN	NaN
MAG	14	0.00608437	0.24957963	0.263736264	0	no	NaN	NaN
LINGO1	3	0	0.219522502	1	0	no	NaN	NaN
HOXB8	1	0	0.226559093	0	0	no	NaN	NaN
OMG	6	0.002607662	0.235014703	0.333333333	0	no	NaN	NaN
RTN4R	6	0.004310032	0.272488854	0.266666667	0	no	up	DEGs
RGS17	3	9.97E-04	0.240064695	0	0	no	NaN	NaN
GAP43	15	0.008688544	0.316671746	0.304761905	0	no	NaN	NaN
CAMKK1	3	0	0.268753233	1	0	no	NaN	NaN
STH	2	0	0.257944389	1	0	no	NaN	NaN
PCP4	1	0	0.267990714	0	0	no	NaN	NaN
MCF2	4	6.81E-04	0.201278574	0	0	no	NaN	NaN
CAMK1D	2	5.98E-05	0.272346003	0	0	no	NaN	NaN
UNC13A	14	0.003715583	0.293834842	0.461538462	0	no	NaN	NaN
KCNQ2	30	0.009874324	0.299596309	0.218390805	0	no	NaN	NaN
RASL10B	1	0	0.170663601	0	0	no	NaN	NaN
RASGRF1	7	9.78E-04	0.297196796	0.428571429	0	no	NaN	NaN
RGS8	3	1.81E-04	0.215515453	0	0	no	NaN	NaN
MARCKSL1	2	1.55E-04	0.270855057	0	0	no	down	DEGs
GRIN2B	61	0.054869371	0.357659208	0.208196721	0	yes	NaN	docking
FGF13	11	0.013607733	0.286383682	0.2	0	no	down	DEGs
FGF17	10	0.001914945	0.28028055	0.4	0	no	NaN	NaN
ADCY1	20	0.002567835	0.297452047	0.4	0	no	up	DEGs
CACNA1I	5	3.51E-05	0.276697736	0.7	0	yes	NaN	docking
KCNC3	9	0.002803308	0.272560336	0.222222222	0	no	NaN	NaN
UNC80	4	2.37E-05	0.273277223	0.833333333	0	no	NaN	NaN
RYR3	3	0.003846147	0.268406097	0.333333333	0	no	NaN	NaN
INSM2	1	0	0.20738523	0	0	no	NaN	NaN
CACNA1G	19	0.003614661	0.296772351	0.298245614	0	yes	NaN	docking
ATP2B2	2	0	0.278030506	1	0	yes	NaN	docking
SCN2A	29	0.007460811	0.297281831	0.270935961	4	yes	NaN	docking
HABP4	1	0	0.127017115	0	0	no	up	DEGs
FKBP1B	5	2.30E-04	0.278403001	0.4	0	no	NaN	NaN
KCNQ3	16	0.003793011	0.283415166	0.316666667	0	no	NaN	NaN
AKAP5	13	0.008528803	0.309410363	0.333333333	0	no	down	DEGs
PDE1C	9	0.002878068	0.284423761	0.472222222	0	no	NaN	NaN
CAMKK2	3	0	0.268753233	1	0	no	NaN	NaN
GPC5	1	0	0.154200059	0	0	no	NaN	NaN
GJB1	6	0.00915564	0.278403001	0.066666667	0	no	NaN	NaN
PPP3CA	9	8.70E-04	0.281648143	0.305555556	0	no	NaN	NaN
SNCA	25	0.027051437	0.317251908	0.123333333	0	no	NaN	NaN
KCNG2	1	0	0.217774052	0	0	no	NaN	NaN
MBP	19	0.016400523	0.293171558	0.263157895	0	no	up	DEGs
ADCY8	25	0.005600441	0.309410363	0.336666667	0	no	NaN	NaN
EVI5L	1	0	0.172562697	0	0	no	NaN	NaN
NRGN	8	0.006938555	0.281953867	0.071428571	0	no	down	DEGs
TRIM2	2	4.11E-04	0.242643624	0	0	no	NaN	NaN
CAMK4	12	0.00258686	0.286147067	0.439393939	0	no	NaN	NaN
KCNH1	3	8.18E-04	0.273133544	0	0	no	up	DEGs
ITPKA	5	0.003430136	0.276476849	0.3	0	no	up	DEGs
NALCN	4	2.37E-05	0.273277223	0.833333333	0	no	NaN	NaN
RSPO2	1	0	0.21356629	0	0	no	NaN	NaN
PDE1B	9	0.001930329	0.280659103	0.5	0	yes	NaN	docking
PPP3R1	4	1.84E-05	0.276771444	0.666666667	0	yes	NaN	docking
CALM3	80	0.139874218	0.365973934	0.058227848	0	no	NaN	NaN
CAMK1G	1	0	0.267990714	0	0	no	NaN	NaN
CACNA1B	18	0.007201946	0.310798684	0.281045752	0	yes	NaN	docking
PRKACB	44	0.035122324	0.323172628	0.133192389	0	no	NaN	NaN
NSF	20	0.004228937	0.280431849	0.331578947	0	no	NaN	NaN
CAMK2A	44	0.019160344	0.336572724	0.214587738	0	no	NaN	NaN
GRIN1	35	0.005833637	0.331736909	0.458823529	4	no	NaN	NaN
LRFN5	2	4.27E-04	0.273781291	0	0	no	NaN	NaN
GRIN2A	52	0.021397479	0.341776316	0.2586727	0	yes	NaN	docking
CAMK2B	30	0.0075504	0.323373794	0.282758621	0	no	NaN	NaN
ALS2	1	0	0.216413247	0	0	no	NaN	NaN
CACNA1E	9	1.53E-04	0.28028055	0.75	0	yes	NaN	docking
GRIA4	30	0.003081389	0.304960376	0.537931034	0	no	NaN	NaN
GRIA1	57	0.022955257	0.336572724	0.238095238	0	no	down	DEGs
CNIH2	25	7.36E-04	0.289495681	0.683333333	0	no	down	DEGs
SHISA9	23	0.002345659	0.289334447	0.750988142	0	no	NaN	NaN
CNIH3	20	0.001924928	0.278328422	0.9	0	no	up	DEGs
DLG4	102	0.158059701	0.375090253	0.095515434	0	no	NaN	NaN
GRIA3	27	0.002087949	0.307305531	0.660968661	0	no	NaN	NaN
CACNA1A	27	0.011954212	0.311731173	0.153846154	1	yes	NaN	docking
ADARB2	1	0	0.244355597	0	0	no	NaN	NaN
CACNG2	39	0.00654674	0.308674985	0.398110661	0	no	NaN	NaN
CACNB3	13	6.17E-04	0.260270541	0.602564103	0	yes	NaN	docking
LRFN4	2	0	0.273709168	1	0	no	NaN	NaN
GRIA2	42	0.010925672	0.32327318	0.351916376	0	no	NaN	NaN
CACNG4	27	7.97E-04	0.289980463	0.626780627	0	no	down	DEGs
CACNG8	29	0.001503145	0.299596309	0.596059113	0	no	NaN	NaN
CACNB4	22	0.004799663	0.289415042	0.277056277	0	no	down	DEGs
KIF1B	4	8.58E-06	0.224067285	0.833333333	0	no	NaN	NaN
CACNG7	28	0.001488129	0.300202254	0.576719577	0	no	NaN	NaN
CACNG3	27	9.86E-04	0.288370802	0.612535613	0	no	NaN	NaN
KIFC2	1	0	0.212474438	0	0	no	NaN	NaN
ARPP21	2	0	0.220127119	1	0	no	NaN	NaN
KIF1C	3	0	0.222293539	1	0	no	NaN	NaN
ARPP19	2	0	0.220127119	1	0	no	NaN	NaN
ZIC5	1	0	0.163057125	0	0	no	NaN	NaN
PLEKHM2	2	0	0.214891417	1	0	no	NaN	NaN
OR14I1	1	0	0.220127119	0	0	no	NaN	NaN
ZNF365	1	0	0.195264048	0	0	no	NaN	NaN
SORCS3	1	0	0.272846639	0	0	no	NaN	NaN
OR7A5	2	0	0.221487956	1	0	no	NaN	NaN
CLSTN2	1	0	0.212474438	0	0	no	NaN	NaN
CUX2	1	0	0.191062891	0	0	no	NaN	NaN
ATCAY	1	0	0.214713784	0	0	no	NaN	NaN
DGKZ	2	0.001335638	0.273277223	0	0	no	NaN	NaN
RPE65	2	0.001924928	0.148492211	0	0	yes	NaN	docking
OPN4	1	0	0.129309272	0	0	no	NaN	NaN
BEST1	2	0.003846147	0.174299614	0	0	no	up	DEGs
LRRC4B	4	0.001660961	0.275158898	0.333333333	0	no	NaN	NaN
CHRM4	3	0	0.241965533	1	14	yes	NaN	docking
DUSP8	1	0	0.213478529	0	0	no	up	DEGs
SLC12A5	6	2.42E-04	0.291608195	0.333333333	0	no	NaN	NaN
NIPA1	2	0.001846627	0.22144075	0	0	no	NaN	NaN
MPP3	4	0.003853294	0.265932941	0.333333333	0	no	NaN	NaN
B4GALNT1	2	0.001924928	0.221016805	0	0	no	NaN	NaN
STXBP5L	4	0	0.265321757	1	0	no	NaN	NaN
CALN1	1	0	0.205661124	0	0	no	NaN	NaN
CADPS	2	0.001924928	0.205742574	0	0	no	NaN	NaN
CARTPT	6	6.82E-06	0.239953811	0.866666667	0	no	NaN	NaN
RAP1GAP	1	0	0.184579854	0	0	no	up	DEGs
ASPDH	3	0	0.205498418	1	0	no	NaN	NaN
SGSM1	1	0	0.184579854	0	0	no	NaN	NaN
RUNDC3A	1	0	0.184579854	0	0	no	NaN	NaN
CADM3	2	0.001924928	0.210196237	0	0	no	NaN	NaN
LYNX1	2	0.001924928	0.193879455	0	0	no	down	DEGs
SYT4	3	4.90E-05	0.258908547	0.333333333	0	no	NaN	NaN
FLRT1	1	0	0.154200059	0	0	no	up	DEGs
GPR6	3	1.81E-04	0.231094306	0.333333333	0	no	NaN	NaN
NR2E1	2	0	0.22344086	1	0	no	NaN	NaN
FOXH1	3	0.002130864	0.213786008	0.333333333	0	no	NaN	NaN
SYT7	3	0.001924928	0.255659449	0.333333333	0	no	up	DEGs
P2RX2	1	0	0.207261121	0	0	no	NaN	NaN
C1QL2	1	0	0.219615303	0	0	no	NaN	NaN
C1QL3	1	0	0.219615303	0	0	no	NaN	NaN
ERMN	4	5.17E-04	0.232959641	0.333333333	0	no	down	DEGs
EMX1	3	0	0.232646664	1	0	no	NaN	NaN
LCTL	1	0	0.222770154	0	0	no	down	DEGs
NEUROD6	5	3.29E-06	0.233535626	0.8	0	no	NaN	NaN
RASGRP3	2	0	0.205457781	1	0	no	NaN	NaN
SYT11	4	1.88E-06	0.253229344	0.833333333	0	no	NaN	NaN
RASGRP1	3	1.69E-04	0.223152921	0.333333333	0	no	NaN	NaN
DGKD	1	0	0.162572367	0	0	no	NaN	NaN
ANO3	1	0	0.212691914	0	0	no	NaN	NaN
PROKR2	2	0	0.183309809	1	0	no	NaN	NaN
CHD7	6	0.002631174	0.22435759	0.2	0	no	NaN	NaN
OR1F1	1	0	0.212691914	0	0	no	NaN	NaN
NSMF	4	3.48E-04	0.204286276	0.5	0	no	NaN	NaN
KISS1R	3	9.20E-04	0.232178771	0.333333333	0	no	NaN	NaN
FEZ1	2	0.001924928	0.242586972	0	0	no	up	DEGs
OTOF	10	0.007682259	0.281800922	0.755555556	0	no	NaN	NaN
OTP	2	3.22E-04	0.224454526	0	0	no	NaN	NaN
JAKMIP1	1	0	0.236297476	0	0	no	NaN	NaN
CAMTA2	1	0	0.267990714	0	0	no	up	DEGs
MAGEL2	2	2.37E-04	0.214846981	0	0	no	NaN	NaN
SCNN1D	5	0	0.236029078	1	0	yes	NaN	docking
DCLK1	4	0.003223013	0.273061761	0.166666667	0	no	NaN	NaN
TBCB	4	6.71E-06	0.2174095	0.833333333	0	no	NaN	NaN
CKB	1	0	0.267990714	0	0	no	down	DEGs
PPEF1	1	0	0.213171933	0	0	no	NaN	NaN
SYT9	3	2.93E-04	0.246383685	0.333333333	0	no	NaN	NaN
CRYGD	1	0	0.191626706	0	0	no	NaN	NaN
SYT5	3	0	0.265254021	1	0	no	NaN	NaN
CRYBB2	1	0	0.191626706	0	0	no	NaN	NaN
CRYGS	1	0	0.191626706	0	0	no	NaN	NaN
C5orf49	2	0	0.222913538	1	0	no	NaN	NaN
ENKUR	4	0.001512608	0.270925684	0.333333333	0	no	NaN	NaN
MAP6	1	0	0.267990714	0	0	no	NaN	NaN
APBB3	1	0	0.19666856	0	0	no	NaN	NaN
RTN1	2	0.001011575	0.218552798	0	0	no	down	DEGs
OLFM2	19	0	0.278253883	1	0	no	NaN	NaN
DOC2A	4	0.001927555	0.261515228	0.333333333	0	no	NaN	NaN
ITM2C	1	0	0.218139828	0	0	no	NaN	NaN
SHISA7	4	0	0.245336482	1	0	no	NaN	NaN
PPP1R9B	5	0.00292409	0.263973577	0	0	no	NaN	NaN
SAMD14	1	0	0.208886208	0	0	no	NaN	NaN
GPM6A	2	0	0.264713376	1	0	no	NaN	NaN
MAP3K12	1	0	0.207013349	0	0	no	NaN	NaN
HSPA2	9	0.002004814	0.254345165	0.583333333	0	no	down	DEGs
NOS1AP	5	0.001082491	0.282413699	0.5	1	no	NaN	NaN
SHISA6	4	7.47E-06	0.275158898	0.833333333	0	no	NaN	NaN
LRP1B	2	0.001924928	0.192800148	0	0	no	NaN	NaN
PPFIA2	7	0.001368451	0.269310524	0.285714286	0	no	NaN	NaN
SYT13	1	0	0.242643624	0	0	no	NaN	NaN
MEPE	1	0	0.156240602	0	0	no	NaN	NaN
TRIM3	3	0.00195301	0.222531591	0	0	no	NaN	NaN
SPP1	2	0.001924928	0.185138988	0	0	no	up	DEGs
KLRC3	1	0	0.185535714	0	0	no	NaN	NaN
ENSG00000255641	1	0	0.185535714	0	0	no	NaN	NaN
KLRC2	5	0.00576922	0.227750986	0.1	0	no	NaN	NaN
CDH9	10	0.006860742	0.245626478	0.422222222	0	no	down	DEGs
NBEA	4	0.00174395	0.247439867	0.166666667	0	no	NaN	NaN
MAB21L1	3	0.001924928	0.2209698	0.333333333	0	no	down	DEGs
GP1BB	2	5.20E-04	0.269450207	0	0	no	NaN	NaN
SEPTIN5	5	0.003991073	0.272990016	0.2	0	no	NaN	NaN
CTNND2	2	9.13E-05	0.226066144	0	0	no	NaN	NaN
GPR37	3	1.35E-04	0.25654321	0.333333333	0	no	NaN	NaN
SEPTIN3	2	0	0.214536444	1	0	no	NaN	NaN
SEPTIN8	2	0	0.214536444	1	0	no	NaN	NaN
ALK	3	6.13E-04	0.225330731	0	0	yes	NaN	docking
FRS3	2	1.04E-04	0.219198312	0	0	no	up	DEGs
RELN	3	0.002503354	0.244068593	0	0	no	NaN	NaN
CLSTN3	2	0	0.243040936	1	0	no	NaN	NaN
DAB1	1	0	0.196222852	0	0	no	down	DEGs
SLC9A7	1	0	0.174856951	0	0	no	NaN	NaN
NXPH2	1	0	0.242643624	0	0	no	NaN	NaN
SLC9A6	2	0.001924928	0.211867863	0	0	no	NaN	NaN
CHRNB2	4	0.00437518	0.240342355	0.166666667	1	no	NaN	NaN
CD200	3	0	0.221393565	1	0	no	NaN	NaN
DNM3	4	3.01E-05	0.24987975	0.5	4	no	down	DEGs
SNTG1	2	4.64E-06	0.1736587	0	0	no	NaN	NaN
DTNB	2	9.58E-04	0.209687185	0	0	no	NaN	NaN
DTNBP1	7	0.018285154	0.265118653	0	0	no	NaN	NaN
HDAC11	1	0	0.126168792	0	0	no	up	DEGs
RGS11	2	2.07E-05	0.213084495	0	0	no	NaN	NaN
NXPH3	1	0	0.242643624	0	0	no	NaN	NaN
RGS6	3	2.97E-04	0.237106344	0.333333333	0	no	NaN	NaN
ATAT1	1	0	0.126168792	0	0	no	NaN	NaN
CALCB	2	0	0.237703043	1	0	no	NaN	NaN
SLITRK3	3	5.57E-05	0.224309154	0.333333333	0	no	NaN	NaN
IL1RAPL1	7	0.005437283	0.277214514	0.238095238	0	no	NaN	NaN
SLITRK1	3	1.86E-04	0.230837592	0	0	no	NaN	NaN
NXPH4	1	0	0.242643624	0	0	no	NaN	NaN
PPFIA3	13	0.004195073	0.280431849	0.371794872	0	no	NaN	NaN
SLITRK2	3	0.001924928	0.219801142	0.333333333	0	no	NaN	NaN
DGKB	4	0.002442175	0.240453599	0.333333333	0	no	down	DEGs
VSNL1	2	2.22E-04	0.226410983	0	0	no	down	DEGs
UNC5D	2	0.001924928	0.182280702	0	0	no	NaN	NaN
KLK6	1	0	0.240899606	0	0	no	NaN	NaN
DSCAM	4	0.005547839	0.245162813	0.166666667	0	no	NaN	NaN
CSAG1	2	4.31E-05	0.21339084	0	0	no	NaN	NaN
DCC	7	0.008562464	0.222770154	0.095238095	0	no	NaN	NaN
UNC5A	2	0.001924928	0.182280702	0	0	no	NaN	NaN
SNCB	2	0	0.241179201	1	0	no	NaN	NaN
SYNPR	2	9.46E-06	0.254407444	0	0	no	NaN	NaN
SYNGR1	3	7.15E-05	0.266410256	0.333333333	0	no	NaN	NaN
DTX1	3	1.60E-04	0.229005951	0	0	no	NaN	NaN
NPB	2	1.39E-06	0.198055661	0	0	no	NaN	NaN
NPBWR1	3	7.28E-04	0.238960442	0.333333333	0	no	NaN	NaN
NRG2	3	6.52E-04	0.279752289	0.666666667	0	no	NaN	NaN
NRG3	3	0.001924928	0.238248108	0.333333333	0	no	NaN	NaN
PAX3	2	1.85E-04	0.210579651	0	0	no	NaN	NaN
DNAJC6	4	9.91E-06	0.236136364	0.666666667	0	no	up	DEGs
DNM1	11	0.002694629	0.280053908	0.272727273	0	no	down	DEGs
AMPH	20	0.004977272	0.274214832	0.310526316	0	no	NaN	NaN
ARC	6	7.33E-04	0.288530964	0.666666667	0	no	up	DEGs
SH3GL2	12	0.00229778	0.278030506	0.333333333	0	no	NaN	NaN
SH3GL3	6	5.32E-05	0.244700895	0.533333333	0	no	NaN	NaN
FMN2	1	0	0.181993344	0	0	no	down	DEGs
RTN3	2	0.001011575	0.218552798	0	0	no	NaN	NaN
BACE1	11	0.010028133	0.278926174	0.127272727	0	no	NaN	NaN
RAB4B	1	0	0.187207207	0	0	no	NaN	NaN
NCDN	3	2.63E-06	0.248981548	0.333333333	0	no	NaN	NaN
MRAP2	2	4.05E-06	0.219383446	0	0	no	down	DEGs
CADM4	1	0	0.17371677	0	0	no	NaN	NaN
ENOPH1	1	0	0.213918056	0	0	no	NaN	NaN
KNDC1	1	0	0.1700491	0	0	no	NaN	NaN
RPS10-NUDT3	2	0.001924928	0.145477457	0	0	no	up	DEGs
LRRTM4	4	2.65E-04	0.244528124	0.333333333	0	no	NaN	NaN
PCSK1	5	4.01E-04	0.220735075	0.1	0	no	NaN	NaN
COL9A3	3	0	0.214625077	1	0	no	NaN	NaN
COL9A2	4	0.005763657	0.214758165	0.5	0	no	NaN	NaN
COL9A1	3	0	0.214625077	1	0	no	NaN	NaN
OLFM1	3	5.10E-04	0.251756724	0	0	no	NaN	NaN
GP6	6	0.014002242	0.272846639	0.2	0	no	NaN	NaN
NPAS4	5	0.013219645	0.268614271	0	0	no	down	DEGs
ARNT2	3	0.003848001	0.211954304	0	0	no	NaN	NaN
SALL1	1	0	0.212084099	0	0	no	down	DEGs
ADRA1D	2	0.001924928	0.1736587	0	8	yes	down	both
ADRA1B	1	0	0.147984618	0	9	yes	NaN	docking
SYBU	4	0	0.259037646	1	0	no	up	DEGs
NCALD	4	0.001295357	0.275889538	0.5	0	no	NaN	NaN
SLCO3A1	1	0	0.194897768	0	0	no	NaN	NaN
AP1S1	3	0	0.231712756	1	0	no	NaN	NaN
AP2A2	6	4.27E-04	0.246617612	0.4	0	no	NaN	NaN
SOX14	1	0	0.212084099	0	0	no	NaN	NaN
EIF4E1B	1	0	0.178399725	0	0	no	NaN	NaN
SEMA4D	2	0	0.17625106	1	4	no	down	DEGs
EVI2A	1	0	0.190327899	0	0	no	up	DEGs
RND1	4	0.003034389	0.194169314	0.166666667	0	no	up	DEGs
SNPH	6	3.87E-04	0.274359651	0.6	0	no	NaN	NaN
ACHE	7	0.001994871	0.275889538	0.238095238	7	yes	NaN	docking
POU3F4	1	0	0.212084099	0	0	no	NaN	NaN
KCNB2	4	0.001932736	0.20850893	0	0	no	NaN	NaN
SPIRE2	2	0.001924928	0.222436309	0	0	no	NaN	NaN
SALL2	2	0	0.215739203	1	0	no	down	DEGs
MYO5A	8	0.009822339	0.285832187	0.035714286	0	no	NaN	NaN
DRAXIN	2	0	0.199577411	1	0	no	up	DEGs
RTN4RL1	2	0	0.199846124	1	0	no	NaN	NaN
MYRIP	1	0	0.222341108	0	0	no	NaN	NaN
GRM7	9	7.10E-05	0.259814954	0.527777778	0	no	NaN	NaN
NETO1	4	8.82E-06	0.255848313	0.666666667	0	no	NaN	NaN
ZEB2	1	0	0.212084099	0	0	no	up	DEGs
GRIK3	8	5.72E-05	0.273781291	0.678571429	0	yes	NaN	docking
GRIK4	14	0.004068989	0.281343082	0.395604396	0	yes	NaN	docking
PPIP5K1	2	0	0.180538662	1	0	no	NaN	NaN
STRC	3	0.005763657	0.220173766	0.333333333	0	no	NaN	NaN
CKMT1A	1	0	0.152974087	0	0	no	NaN	NaN
CKMT1B	3	0.001924928	0.180570038	0.333333333	0	no	NaN	NaN
RIT2	1	0	0.229969013	0	0	no	NaN	NaN
ATL1	4	0.001960613	0.18887475	0	0	no	NaN	NaN
DDN	1	0	0.196408318	0	0	no	NaN	NaN
MOBP	7	2.58E-04	0.235975471	0.619047619	0	no	NaN	NaN
SOX21	1	0	0.212084099	0	0	no	NaN	NaN
ASIC4	2	0	0.214713784	1	0	no	NaN	NaN
GPR55	1	0	0.234114466	0	0	no	NaN	NaN
ASIC3	2	0	0.214713784	1	0	no	NaN	NaN
DPP10	14	0.002049046	0.272631855	0.428571429	0	no	NaN	NaN
ZFP57	1	0	0.20829992	0	0	no	NaN	NaN
SOHLH1	1	0	0.164035365	0	0	no	NaN	NaN
LHX8	2	0.001924928	0.196185801	0	0	no	NaN	NaN
REEP2	1	0	0.158892797	0	0	no	NaN	NaN
SLC25A22	8	5.71E-04	0.272132006	0.75	0	no	NaN	NaN
SLITRK5	1	0	0.226559093	0	0	no	down	DEGs
DLGAP2	14	2.44E-04	0.280431849	0.835164835	0	no	NaN	NaN
SLC7A11	1	0	0.232646664	0	0	no	up	DEGs
CHRNA4	6	0.002769215	0.264242116	0.133333333	1	no	NaN	NaN
KCNJ12	6	3.12E-04	0.280886726	0.533333333	8	no	NaN	NaN
KCNQ5	9	0.002321606	0.277881787	0.361111111	0	no	NaN	NaN
KCNT1	5	2.77E-04	0.257305597	0.6	0	no	NaN	NaN
KCNJ10	3	0.001932702	0.236190043	0	8	yes	NaN	docking
GJB6	2	0	0.217865381	1	0	no	NaN	NaN
PLP1	15	0.01253503	0.258779577	0.285714286	0	no	NaN	NaN
MAST1	1	0	0.196408318	0	0	no	NaN	NaN
CNP	9	5.10E-04	0.262241292	0.694444444	0	no	NaN	NaN
HTR6	3	2.50E-06	0.237214612	0.666666667	0	no	NaN	NaN
DPYSL5	13	0.001543458	0.269380347	0.58974359	0	no	NaN	NaN
VGF	2	7.84E-04	0.267990714	0	0	no	NaN	NaN
CDKL5	11	0.005156653	0.270855057	0.363636364	0	no	up	DEGs
AGPAT4	4	0.00194587	0.194096768	0.166666667	0	no	NaN	NaN
PITPNM3	2	6.65E-05	0.241179201	0	0	no	NaN	NaN
AGPAT5	2	0	0.190817264	1	0	no	NaN	NaN
ENPP6	1	0	0.163880126	0	4	no	NaN	NaN
GDPD1	2	0.001924928	0.195963787	0	0	no	NaN	NaN
FEZF2	6	0.001939181	0.236136364	0.6	0	no	NaN	NaN
ZIC4	12	0.002303881	0.264983423	0.681818182	0	no	NaN	NaN
ZIC1	2	1.92E-04	0.212430996	0	0	no	down	DEGs
CHRM1	6	0.001230804	0.267301261	0.266666667	23	yes	NaN	docking
CHRM5	2	0	0.245162813	1	14	yes	NaN	docking
RGS20	5	0.001290617	0.240342355	0.1	0	no	up	DEGs
AGAP2	1	0	0.24000924	0	0	no	NaN	NaN
GRM4	8	3.06E-04	0.280886726	0.392857143	0	no	NaN	NaN
GPIHBP1	1	0	0.226756875	0	0	no	NaN	NaN
CALHM1	4	4.55E-04	0.233851002	0.5	0	no	NaN	NaN
PCDH19	7	4.74E-04	0.27149203	0.761904762	0	no	NaN	NaN
FGF14	4	7.43E-04	0.241740344	0.166666667	0	no	NaN	NaN
SCN3A	11	5.30E-04	0.255848313	0.618181818	4	yes	down	both
LDLRAP1	1	0	0.226756875	0	0	no	NaN	NaN
SCN3B	10	2.23E-04	0.246208531	0.711111111	1	no	NaN	NaN
SCN9A	15	0.00296624	0.284657534	0.447619048	4	yes	NaN	docking
MAP1B	4	8.80E-05	0.266615345	0	0	no	up	DEGs
SCN8A	22	0.00425481	0.296349116	0.350649351	4	yes	up	both
LILRB4	1	0	0.226756875	0	0	no	NaN	NaN
SCN2B	11	7.38E-05	0.250120366	0.763636364	1	no	NaN	NaN
GIT1	7	0.003821387	0.243325527	0.047619048	0	no	NaN	NaN
CST3	3	0.005767366	0.227054196	0	0	no	NaN	NaN
LIMK1	4	0.004374703	0.212866216	0.166666667	0	no	NaN	NaN
GNAZ	10	0.002491204	0.260727729	0.066666667	0	no	NaN	NaN
CYP46A1	1	0	0.226756875	0	0	no	NaN	NaN
NEGR1	2	1.36E-04	0.226657941	0	0	no	NaN	NaN
IGLON5	10	5.82E-04	0.244470588	0.755555556	0	no	NaN	NaN
LRRC7	7	0.003773063	0.288450861	0.476190476	0	no	NaN	NaN
QDPR	1	0	0.23667426	0	0	no	NaN	NaN
PNMT	2	6.90E-06	0.242700304	0	0	no	NaN	NaN
HDC	5	3.39E-04	0.234114466	0.1	0	no	NaN	NaN
SRGAP2	4	1.09E-04	0.216864955	0.666666667	0	no	NaN	NaN
ROBO2	8	0.007131491	0.24957963	0.178571429	0	no	NaN	NaN
SLIT1	6	0.001460722	0.224115617	0.266666667	0	no	NaN	NaN
SCGN	3	2.67E-04	0.26987013	0.333333333	0	no	NaN	NaN
DOCK4	2	0.003846147	0.170160498	0	0	no	down	DEGs
DOCK3	1	0	0.1700491	0	0	no	NaN	NaN
KCNIP3	5	5.49E-05	0.234749209	0.5	0	no	NaN	NaN
KCNC4	5	7.81E-06	0.2213464	0.7	0	no	NaN	NaN
RET	4	0.002531597	0.274867725	0.166666667	0	yes	NaN	docking
BEGAIN	3	5.43E-05	0.273277223	0.333333333	0	no	down	DEGs
MAGI2	8	0.003889549	0.244355597	0.321428571	0	no	NaN	NaN
PTPRD	11	0.005005529	0.238685964	0.054545455	0	no	NaN	NaN
MAP2	14	0.002903372	0.314182038	0.351648352	1	no	up	DEGs
MDGA1	1	0	0.220267119	0	0	no	down	DEGs
LHFPL3	1	0	0.220267119	0	0	no	NaN	NaN
NRXN3	14	0.003133924	0.289899554	0.384615385	0	no	down	DEGs
LHFPL4	2	0	0.235868331	1	0	no	NaN	NaN
SLC1A2	12	0.005873696	0.303092182	0.212121212	0	no	NaN	NaN
SLC1A3	6	8.09E-04	0.283569869	0.333333333	0	no	down	DEGs
KIF3A	5	0.002139174	0.215202983	0.3	0	no	NaN	NaN
KIF3C	3	0	0.215069344	1	0	no	NaN	NaN
TRIM9	3	0.007620162	0.257496902	0	0	no	NaN	NaN
GLDN	4	2.80E-06	0.22087585	0.833333333	0	no	NaN	NaN
PTGDS	1	0	0.185073032	0	0	no	NaN	NaN
CNTNAP1	10	0.001482706	0.261844758	0.333333333	0	no	NaN	NaN
CNTFR	4	0.001128461	0.267990714	0.5	0	no	NaN	NaN
IL11	2	0	0.21947613	1	0	no	down	DEGs
NFASC	15	0.003047644	0.272060749	0.380952381	0	no	NaN	NaN
GLRA3	1	0	0.19391564	0	1	no	NaN	NaN
LGI3	2	0	0.223825937	1	0	no	NaN	NaN
SRGAP3	5	4.27E-04	0.224309154	0.4	0	no	NaN	NaN
PCDH10	7	0.001164987	0.264511202	0.714285714	0	no	down	DEGs
SLC6A1	11	0.001159732	0.282336957	0.327272727	0	yes	NaN	docking
CSPG5	2	0	0.195705406	1	0	no	NaN	NaN
GABRA2	13	2.81E-05	0.248386326	0.756410256	4	no	NaN	NaN
CPE	9	0.006372333	0.270432067	0.194444444	0	no	NaN	NaN
EPHA5	3	1.62E-04	0.225771404	0.666666667	0	no	down	DEGs
RAPGEF5	1	0	0.205376557	0	0	no	NaN	NaN
PRKCE	5	2.64E-04	0.258586361	0.3	0	yes	up	both
CACNA2D3	10	1.53E-04	0.269520104	0.555555556	0	yes	NaN	docking
MRAS	9	0.004666498	0.258393434	0.138888889	0	no	NaN	NaN
TNR	1	0	0.194205607	0	0	no	NaN	NaN
P2RX7	6	0.002191948	0.261383648	0.4	0	no	NaN	NaN
ABCA2	4	1.08E-04	0.2135224	0.5	0	no	NaN	NaN
ALDOC	2	9.79E-05	0.229359823	0	0	no	down	DEGs
NAT8L	6	0.001520883	0.25660657	0.6	0	no	NaN	NaN
HEPACAM	1	0	0.191098032	0	0	no	NaN	NaN
RIMKLA	2	0	0.205457781	1	0	no	NaN	NaN
ASRGL1	5	6.10E-04	0.25654321	0.8	0	no	down	DEGs
ASPA	7	0.001722378	0.258457711	0.523809524	0	no	NaN	NaN
SPEF1	1	0	0.220547654	0	0	no	NaN	NaN
TRPC3	5	8.76E-05	0.275523734	0.5	0	no	NaN	NaN
TRPC5	8	0.001576794	0.279076014	0.214285714	0	no	NaN	NaN
SORCS2	2	0	0.268683734	1	0	no	NaN	NaN
GPR158	1	0	0.19359046	0	0	no	NaN	NaN
MAPRE2	2	0.001924928	0.220641325	0	0	no	down	DEGs
NRN1	1	0	0.267507724	0	0	no	down	DEGs
RGS7BP	8	1.58E-04	0.20332681	0.035714286	0	no	NaN	NaN
RGS7	6	0.002239871	0.24000924	0.4	0	no	NaN	NaN
SV2C	3	0	0.242586972	1	0	no	NaN	NaN
SV2B	3	0	0.242586972	1	0	no	NaN	NaN
HAPLN2	3	1.56E-04	0.215113872	0.333333333	0	no	NaN	NaN
TBR1	19	0.029243184	0.297281831	0.18128655	0	no	NaN	NaN
SOX2	21	0.025553194	0.269101269	0.085714286	0	no	NaN	NaN
ZIC2	3	0.002076987	0.194788151	0	0	no	NaN	NaN
PAX6	21	0.017866552	0.270925684	0.176190476	0	no	NaN	NaN
SIX3	3	0.001643788	0.216729245	0	4	no	NaN	NaN
ITPKB	3	2.27E-04	0.235440743	0.666666667	0	no	NaN	NaN
ITPK1	2	0	0.216684046	1	0	no	NaN	NaN
HTR3A	27	0.003023809	0.287254631	0.518518519	4	no	NaN	NaN
HTR3B	3	4.91E-06	0.240453599	0.666666667	0	no	NaN	NaN
GABRG2	22	0.005757395	0.276771444	0.363636364	4	no	NaN	NaN
HTR1B	16	0.004459392	0.293668739	0.375	10	yes	NaN	docking
CALCR	5	2.25E-04	0.261120885	0.6	0	no	NaN	NaN
OPALIN	6	0.001985847	0.22860286	0.2	0	no	NaN	NaN
ADCYAP1R1	5	4.47E-04	0.264511202	0.3	0	no	NaN	NaN
HTR2C	4	9.13E-06	0.262705436	0.833333333	10	yes	NaN	docking
TMEM235	2	0	0.206889685	1	0	no	NaN	NaN
RAB3B	2	0	0.235547495	1	1	no	NaN	NaN
KCTD16	1	0	0.236297476	0	0	no	NaN	NaN
ST8SIA3	1	0	0.227352298	0	0	no	NaN	NaN
DYNC1I1	6	0.001932565	0.217546064	0.533333333	0	no	NaN	NaN
DYNC1LI2	1	0	0.17870657	0	0	no	NaN	NaN
KCNN1	5	3.44E-05	0.246969337	0.7	0	no	NaN	NaN
KCNN3	6	4.50E-04	0.275013235	0.533333333	0	no	NaN	NaN
SYTL5	1	0	0.22961326	0	0	no	down	DEGs
APC2	3	0.004333724	0.22435759	0.333333333	0	no	NaN	NaN
APC	4	0.004678174	0.191732792	0.166666667	0	no	NaN	NaN
TACR3	4	0.001906331	0.246676163	0.333333333	0	no	NaN	NaN
CCKBR	2	0	0.215918537	1	0	no	NaN	NaN
CNTF	7	0.002992151	0.28103868	0.238095238	0	no	NaN	NaN
UTS2	2	4.22E-05	0.245104978	0	0	no	NaN	NaN
NTRK3	6	3.22E-04	0.270010395	0.4	0	yes	NaN	docking
SORCS1	1	0	0.221487956	0	0	no	NaN	NaN
CELSR2	2	0	0.221535181	1	0	no	down	DEGs
NTRK2	25	0.016740283	0.322670807	0.156666667	0	no	NaN	NaN
CHN1	1	0	0.188224638	0	0	no	down	DEGs
BDNF	53	0.110296064	0.365073788	0.101596517	0	no	NaN	NaN
PSRC1	2	0	0.221535181	1	0	no	down	DEGs
THY1	4	0.003498018	0.238960442	0	0	no	down	DEGs
SORT1	10	0.006725953	0.284423761	0.155555556	0	no	NaN	NaN
CNTN6	1	0	0.16680045	0	0	no	NaN	NaN
ARF3	2	0.00415852	0.231764443	0	0	no	NaN	NaN
CHL1	2	0.001924928	0.200154113	0	0	no	NaN	NaN
SNCG	1	0	0.192907538	0	0	no	NaN	NaN
EFR3B	2	0	0.194897768	1	0	no	down	DEGs
PIP4K2A	6	2.10E-04	0.241684113	0.6	0	no	NaN	NaN
MADD	2	0	0.232855222	1	0	no	NaN	NaN
GSG1L	3	0	0.252184466	1	0	no	NaN	NaN
TTC7B	2	0	0.194897768	1	0	no	NaN	NaN
PPM1E	1	0	0.222531591	0	0	no	NaN	NaN
GABRA1	22	0.00321129	0.294584633	0.415584416	4	no	NaN	NaN
GABRA5	15	9.06E-04	0.262705436	0.628571429	4	no	NaN	NaN
PPFIA4	1	0	0.195742276	0	0	no	down	DEGs
GABRQ	10	1.29E-04	0.259555333	0.622222222	4	no	down	DEGs
GLRA2	1	0	0.196408318	0	0	no	NaN	NaN
GABRD	19	0.002284361	0.272990016	0.467836257	4	no	NaN	NaN
NOVA1	7	0.007479421	0.244355597	0	0	no	down	DEGs
GABRE	9	9.21E-05	0.257114576	0.694444444	4	yes	down	both
GABRA3	12	1.43E-04	0.260335755	0.742424242	4	yes	NaN	docking
NOVA2	2	9.07E-05	0.200038506	0	0	no	NaN	NaN
GABRB3	19	0.001436242	0.271208562	0.590643275	5	no	NaN	NaN
SYNDIG1	4	0	0.254158513	1	0	no	NaN	NaN
DAO	2	0.001924928	0.209687185	0	0	no	NaN	NaN
GABRB1	17	1.90E-04	0.262042875	0.727941176	4	no	NaN	NaN
AK5	3	0.00201749	0.209264854	0	0	no	up	DEGs
PRODH	1	0	0.17336893	0	0	no	NaN	NaN
GABRG1	17	1.83E-04	0.262042875	0.735294118	4	no	NaN	NaN
GABRB2	16	5.35E-04	0.269520104	0.675	4	no	NaN	NaN
ELAVL4	1	0	0.196408318	0	0	no	NaN	NaN
PKD1	1	0	0.1771224	0	0	no	NaN	NaN
GABRA6	13	7.05E-04	0.259231537	0.58974359	4	no	NaN	NaN
GABRA4	12	1.64E-04	0.261055276	0.757575758	4	no	NaN	NaN
CDK5R2	1	0	0.244240715	0	0	no	NaN	NaN
ZNF804A	2	1.16E-04	0.229106946	0	0	no	NaN	NaN
RBFOX1	1	0	0.196408318	0	0	no	NaN	NaN
NKX6-1	4	8.33E-04	0.251878788	0.5	0	no	NaN	NaN
CABLES1	2	0.001924928	0.244355597	0	0	no	NaN	NaN
OLIG1	11	0.003535491	0.261778786	0.454545455	0	no	NaN	NaN
RBFOX3	22	0.012114951	0.318223583	0.311688312	0	no	NaN	NaN
OLIG2	19	0.013629137	0.284501643	0.263157895	0	no	up	DEGs
GFAP	35	0.040673984	0.321273964	0.2	0	no	NaN	NaN
SLC5A7	2	0	0.229309203	1	4	no	NaN	NaN
ADCYAP1	9	6.03E-04	0.268059856	0.361111111	0	no	NaN	NaN
CALY	1	0	0.2378663	0	1	no	NaN	NaN
CRLF1	2	0	0.21947613	1	0	no	NaN	NaN
DTNA	4	0.008642703	0.210026279	0	0	no	NaN	NaN
NCAM2	2	0	0.230172796	1	0	no	NaN	NaN
GPRIN1	1	0	0.206848497	0	0	no	NaN	NaN
TRH	12	1.23E-04	0.2542207	0.651515152	0	no	NaN	NaN
CNTN1	7	3.65E-04	0.238521579	0.285714286	0	no	NaN	NaN
PTPRZ1	11	0.00320533	0.250180592	0.254545455	0	no	NaN	NaN
BCAN	4	3.35E-04	0.21092164	0.5	0	no	NaN	NaN
L1CAM	9	0.003030631	0.277066667	0.166666667	0	no	NaN	NaN
NCAN	7	0.003912686	0.240955473	0.333333333	0	no	NaN	NaN
TPPP	2	0.001924928	0.241011366	0	0	no	NaN	NaN
ATP13A2	5	0.001052069	0.27156299	0.3	0	no	NaN	NaN
UCHL1	4	1.74E-04	0.26217512	0.333333333	0	no	NaN	NaN
CDK5R1	3	6.88E-05	0.255408063	0.666666667	0	no	down	DEGs
S100B	12	0.001897184	0.292841037	0.333333333	0	no	NaN	NaN
TUBB4A	5	3.25E-04	0.25503191	0.9	8	no	NaN	NaN
SIRPA	5	5.61E-04	0.241965533	0.4	0	no	down	DEGs
TREML1	3	0.001978583	0.2209698	0	0	no	NaN	NaN
TREM2	7	0.003215029	0.263104583	0.238095238	0	no	NaN	NaN
CDH18	7	3.75E-04	0.211652068	0.523809524	0	no	down	DEGs
LHX6	9	0.004029534	0.276329787	0.305555556	0	no	NaN	NaN
APOE	16	0.021845974	0.293171558	0.075	0	no	NaN	NaN
KCNF1	4	3.74E-04	0.209180592	0	0	no	down	DEGs
UNC79	3	0	0.268129032	1	0	no	NaN	NaN
CDH10	8	0.001970363	0.23037694	0.5	0	no	down	DEGs
NKX6-2	5	0.001565648	0.258200795	0.3	0	no	NaN	NaN
ATP1A3	4	0.001281593	0.245858968	0.5	0	no	NaN	NaN
ATP1A2	6	0.001875592	0.24928023	0.333333333	0	no	NaN	NaN
ATP1B2	3	0	0.208760297	1	0	no	NaN	NaN
SCHIP1	1	0	0.219987296	0	0	no	NaN	NaN
STMN2	3	3.59E-04	0.245800804	0	0	no	NaN	NaN
DMTN	3	0	0.22344086	1	0	no	NaN	NaN
ANK2	18	0.008189719	0.287413555	0.215686275	1	no	down	DEGs
CDH20	6	1.10E-04	0.198433919	0.533333333	0	no	NaN	NaN
IQCJ-SCHIP1	1	0	0.219987296	0	0	no	NaN	NaN
ADD2	5	0.003139759	0.272060749	0.4	0	no	NaN	NaN
OLFM3	1	0	0.251878788	0	0	no	NaN	NaN
TMOD2	3	0	0.22344086	1	0	no	down	DEGs
CDH15	7	0.001949343	0.202771272	0.523809524	0	no	NaN	NaN
NMNAT2	2	0.005763657	0.168586727	0	0	no	down	DEGs
SIRT2	3	0.003848001	0.144365708	0	4	no	NaN	NaN
LRP4	1	0	0.144125399	0	0	no	NaN	NaN
CDH7	7	1.18E-04	0.202771272	0.571428571	0	no	NaN	NaN
NTNG2	4	0.002029273	0.230581447	0	0	no	NaN	NaN
GCSH	3	0	0.258072529	1	0	no	NaN	NaN
LRRC4	1	0	0.187409812	0	0	no	NaN	NaN
MCHR2	2	0	0.202140078	1	0	no	NaN	NaN
MCHR1	7	7.65E-04	0.246383685	0.428571429	0	no	down	DEGs
HMX3	1	0	0.144125399	0	0	no	NaN	NaN
CDH8	5	9.42E-05	0.202376315	0.6	4	no	NaN	NaN
CTNNA3	5	3.06E-04	0.227203149	0.3	0	no	NaN	NaN
SYN3	19	0.001846178	0.311637672	0.532163743	0	no	NaN	NaN
CTNNA2	11	0.003889615	0.232542525	0.163636364	0	no	NaN	NaN
YWHAG	5	0.003040388	0.26437659	0.3	0	no	NaN	NaN
KCNC2	5	9.56E-05	0.228100988	0.3	0	no	NaN	NaN
SPOCK1	1	0	0.192051756	0	0	no	NaN	NaN
YWHAH	5	0.001727557	0.257752419	0.3	0	no	NaN	NaN
APLN	4	0.001239091	0.245858968	0.166666667	1	no	down	DEGs
GNG8	10	1.29E-04	0.255345294	0.422222222	0	no	NaN	NaN
SPOCK3	1	0	0.192051756	0	0	no	NaN	NaN
KCNV1	3	7.81E-06	0.208425276	0	0	no	NaN	NaN
DRD5	6	0.002066449	0.257880367	0.266666667	4	no	NaN	NaN
HIPK2	1	0	0.199577411	0	0	no	NaN	NaN
SPOCK2	1	0	0.192051756	0	0	no	NaN	NaN
PIN1	2	0.001924928	0.24928023	0	0	no	NaN	NaN
ZIC3	2	0.001711574	0.212257406	0	0	no	NaN	NaN
AATK	2	0	0.244298142	1	0	no	NaN	NaN
CFC1	3	0.001925855	0.176280964	0	0	no	NaN	NaN
GDF1	1	0	0.149884593	0	0	no	NaN	NaN
ADCY2	20	0.002473417	0.297793064	0.405263158	0	no	NaN	NaN
TNIK	1	0	0.184579854	0	0	no	down	DEGs
SLC6A11	2	0	0.214625077	1	0	no	NaN	NaN
RAP2A	6	0.007728621	0.22631235	0	0	no	NaN	NaN
MC3R	4	2.92E-04	0.238466835	0.166666667	0	no	NaN	NaN
PMCH	13	0.001967399	0.253105968	0.435897436	0	no	NaN	NaN
MDGA2	2	0	0.228905045	1	0	no	NaN	NaN
MC4R	13	0.006672244	0.280810811	0.205128205	0	no	NaN	NaN
HCRT	15	9.36E-04	0.264107778	0.447619048	0	no	NaN	NaN
AGRP	10	3.96E-05	0.240453599	0.577777778	0	no	NaN	NaN
GPR83	1	0	0.237920769	0	0	no	NaN	NaN
PDE10A	10	0.004691699	0.263973577	0.511111111	0	yes	up	both
NT5M	3	0.007677458	0.20249464	0.333333333	0	no	NaN	NaN
PDE2A	6	2.53E-04	0.241403346	0.533333333	4	no	up	DEGs
ENTPD3	3	6.04E-05	0.202415741	0.333333333	0	no	NaN	NaN
SOX8	2	0	0.222055995	1	0	no	NaN	NaN
APLNR	9	3.39E-04	0.24355368	0.555555556	0	no	NaN	NaN
GNAL	19	0.005961622	0.270080582	0.280701754	0	no	NaN	NaN
HPCA	2	1.77E-06	0.204930966	0	0	no	NaN	NaN
GUK1	9	0.011751429	0.253167641	0.111111111	0	no	NaN	NaN
GNG13	28	0.00576832	0.282183596	0.322751323	0	no	NaN	NaN
NKX2-2	10	0.004248821	0.261186526	0.333333333	0	no	NaN	NaN
NEUROG3	8	0.001601815	0.259166875	0.464285714	0	no	NaN	NaN
MAP3K10	4	0.001973748	0.20850893	0.166666667	0	no	up	DEGs
PTPRN2	2	1.40E-04	0.223874165	0	0	no	NaN	NaN
GPR17	3	2.38E-05	0.242021896	0.666666667	0	no	NaN	NaN
VWC2	1	0	0.158965728	0	0	no	NaN	NaN
RXFP1	2	5.44E-05	0.256037457	0	0	no	NaN	NaN
GNG4	26	0.003428556	0.287811634	0.215384615	0	no	NaN	NaN
RGS4	6	0.002518964	0.249699591	0.266666667	0	no	NaN	NaN
GPSM1	2	0	0.237540009	1	0	no	NaN	NaN
OPCML	2	0.001924928	0.211738333	0	0	no	NaN	NaN
RGS14	3	0.001096685	0.238084326	0.333333333	0	no	NaN	NaN
PTCHD1	5	3.87E-06	0.239290649	0.9	0	no	NaN	NaN
GRM2	11	0.002638315	0.288290788	0.309090909	0	no	NaN	NaN
DRD3	9	0.001665068	0.289253898	0.388888889	11	yes	NaN	docking
GNG7	27	0.002674967	0.279601722	0.242165242	0	no	NaN	NaN
GABBR1	24	0.007254364	0.294584633	0.31884058	0	yes	NaN	docking
