# Supplementary material for: Discovery and Prediction Study of the Dominant Pharmacological Action Organ of Aconitum carmichaeli Debeaux Using Multiple Bioinformatic Analyses
Source: Int J Mol Sci. 2024 Sep 23;25(18):10219. doi: 10.3390/ijms251810219 (PMC11432385; doi:10.3390/ijms251810219)
Supplement: Supplementary file 1 [file ijms-25-10219-s001.zip › Supplementary table S2_brain network edge.csv]

name	weight
MT-ND2 (interacts with) SLC25A41	862
NPB (interacts with) APLN	778
CSMD3 (interacts with) LRP1B	779
TNFRSF21 (interacts with) TNFRSF25	785
OPCML (interacts with) NTM	845
COL9A2 (interacts with) COLGALT2	753
COL9A1 (interacts with) COL9A2	988
COL9A3 (interacts with) COL9A2	992
COL9A3 (interacts with) COL9A1	993
GDPD1 (interacts with) LPAR1	785
GDPD1 (interacts with) ENPP6	940
AK5 (interacts with) CPNE6	703
CKMT1B (interacts with) CKMT1A	999
CKMT1B (interacts with) PPIP5K1	872
ZIC1 (interacts with) PAX3	796
ATL1 (interacts with) REEP2	744
ATL1 (interacts with) RTN3	702
ATL1 (interacts with) NIPA1	861
DRAXIN (interacts with) DSCAM	736
SRGAP2 (interacts with) DRD5	772
DOCK4 (interacts with) RPS10-NUDT3	926
DOCK3 (interacts with) ELMO1	944
VSNL1 (interacts with) NRGN	710
MAB21L1 (interacts with) FAM222A	784
LGI3 (interacts with) ADAM22	923
CRYGD (interacts with) PITX3	848
SCNN1D (interacts with) SCN1B	753
SCNN1D (interacts with) SCN3B	737
SCNN1D (interacts with) SCN4B	738
AGPAT4 (interacts with) DGKB	718
AGPAT4 (interacts with) AGPAT5	925
AGPAT4 (interacts with) DGKG	709
DGKD (interacts with) AGPAT4	704
RASGRP1 (interacts with) DGKZ	714
RASGRP3 (interacts with) RASGRP1	817
GPR6 (interacts with) NR2E1	833
GPR6 (interacts with) GPR88	791
LYNX1 (interacts with) LY6H	807
RIMKLA (interacts with) NAT8L	960
CADPS (interacts with) RASL10B	833
BEST1 (interacts with) MYRF	832
RPE65 (interacts with) BEST1	891
RPE65 (interacts with) OPN4	851
CUX2 (interacts with) FEZF2	701
ROBO2 (interacts with) SRGAP2	962
ROBO2 (interacts with) DCC	719
ROBO2 (interacts with) AKAP5	903
ROBO2 (interacts with) PAK3	914
ROBO2 (interacts with) PAK1	910
ITPK1 (interacts with) ITPKB	927
DYNC1LI2 (interacts with) DYNC1I1	995
KCNH3 (interacts with) KCNAB3	796
HRK (interacts with) BOK	708
DAGLA (interacts with) GRM5	811
CHL1 (interacts with) CNTNAP4	733
CHL1 (interacts with) CNTN6	984
ACTR3B (interacts with) TPPP	844
PLCH2 (interacts with) PIP4K2A	733
EFR3B (interacts with) TTC7B	931
FCHO1 (interacts with) PACSIN1	704
FCHO1 (interacts with) NECAP1	891
AP2A2 (interacts with) FCHO1	827
AP2A2 (interacts with) AP1S1	920
AP2A2 (interacts with) NCALD	906
TRIM17 (interacts with) TRIM67	765
SEPTIN8 (interacts with) SEPTIN3	953
SLC6A11 (interacts with) GABRD	757
SLC6A11 (interacts with) GABRA5	752
CABLES1 (interacts with) CDK18	765
STMN2 (interacts with) STMN1	703
IL11 (interacts with) CNTFR	937
CALY (interacts with) DRD1	952
HAPLN2 (interacts with) ERMN	712
HAPLN2 (interacts with) NRCAM	777
CNTN1 (interacts with) CNTNAP2	751
CNTN1 (interacts with) NFASC	998
CNTN1 (interacts with) CNTNAP1	999
BCAN (interacts with) NRCAM	713
BCAN (interacts with) CSPG5	715
BCAN (interacts with) PTPRZ1	990
NCAN (interacts with) TNR	746
NCAN (interacts with) CNTN2	774
NCAN (interacts with) NCAM1	969
NCAN (interacts with) CSPG5	747
NCAN (interacts with) PTPRZ1	976
NCAN (interacts with) BCAN	955
NCAN (interacts with) L1CAM	965
SPP1 (interacts with) MEPE	922
PSRC1 (interacts with) CELSR2	986
SIRPA (interacts with) CD200	983
TREML1 (interacts with) CMTM5	798
CST3 (interacts with) SPP1	727
CST3 (interacts with) PTGDS	749
MAST1 (interacts with) MAGI2	770
SALL1 (interacts with) SOX2	891
ATP1B2 (interacts with) ATP1A3	988
ATP1B2 (interacts with) ABCA2	726
ATP1B2 (interacts with) ATP1A2	993
DTX1 (interacts with) CNTN1	751
DTX1 (interacts with) DNER	869
DMTN (interacts with) ANK2	802
DMTN (interacts with) ADD2	996
TMOD2 (interacts with) ADD2	944
TMOD2 (interacts with) ANK2	727
TMOD2 (interacts with) DMTN	894
NMNAT2 (interacts with) NT5M	902
SIRT2 (interacts with) ATAT1	806
SIRT2 (interacts with) HDAC11	752
SIRT2 (interacts with) NMNAT2	942
NTNG2 (interacts with) LRRC4B	796
NTNG2 (interacts with) CDKL5	751
NTNG2 (interacts with) LRRC4C	999
LRRC4 (interacts with) NTNG2	999
CTNND2 (interacts with) LRRC7	827
CTNNA3 (interacts with) LRRTM3	910
CTNNA3 (interacts with) CALHM1	755
SLITRK3 (interacts with) IL1RAPL1	753
SLITRK2 (interacts with) IL1RAPL1	727
MRAS (interacts with) RASGRP1	771
MRAS (interacts with) RASGRF1	929
MRAS (interacts with) RAPGEF5	984
MRAS (interacts with) RASGRP3	765
MRAS (interacts with) PRKCE	917
MRAS (interacts with) TIAM1	926
KCNN1 (interacts with) PRKCB	909
ERMN (interacts with) OPALIN	844
ERMN (interacts with) MOBP	785
FOXH1 (interacts with) EOMES	882
CFC1 (interacts with) ZIC3	904
CFC1 (interacts with) FOXH1	708
GDF1 (interacts with) CFC1	929
DCC (interacts with) UNC5D	938
DCC (interacts with) DSCAM	969
DCC (interacts with) DRAXIN	864
UNC5A (interacts with) DCC	925
FLRT1 (interacts with) UNC5A	873
RAP2A (interacts with) RAPGEF4	927
RAP2A (interacts with) RUNDC3A	896
RAP2A (interacts with) TNIK	980
RAP2A (interacts with) RGS14	778
RAP2A (interacts with) SGSM1	752
RAP2A (interacts with) RAP1GAP	764
NT5M (interacts with) ENTPD3	702
ENTPD3 (interacts with) AK5	725
ARPP21 (interacts with) ARPP19	890
SLIT1 (interacts with) DCC	829
SLIT1 (interacts with) SRGAP2	726
SLIT1 (interacts with) ROBO2	999
SLIT1 (interacts with) SRGAP3	718
HOXB8 (interacts with) DLGAP3	801
CRMP1 (interacts with) DPYSL2	853
CRMP1 (interacts with) NSG1	739
CRMP1 (interacts with) SCN9A	713
CRMP1 (interacts with) CDK5	749
GNAZ (interacts with) RGS1	703
GNAZ (interacts with) GPRIN1	776
PRKCE (interacts with) MARCKSL1	900
GPRASP1 (interacts with) OPRM1	778
DGKG (interacts with) AGPAT5	701
SIX3 (interacts with) ZIC2	935
SIX3 (interacts with) LHX2	763
LHX2 (interacts with) ROBO2	833
LHX8 (interacts with) SOHLH1	962
APC (interacts with) ARHGEF4	999
APC (interacts with) HRK	786
CTNNA2 (interacts with) CTNNA3	943
CTNNA2 (interacts with) CDH4	749
CTNNA2 (interacts with) LRRTM4	837
CTNNA2 (interacts with) CTNND2	726
CTNNA2 (interacts with) LRRTM1	897
CDH7 (interacts with) CTNNA2	738
CDH7 (interacts with) CDH4	762
CDH15 (interacts with) KIRREL3	772
CDH15 (interacts with) CDH7	835
CDH15 (interacts with) CTNNA2	705
CDH20 (interacts with) CDH4	784
CDH20 (interacts with) CDH15	840
CDH8 (interacts with) CDH4	760
CDH8 (interacts with) CTNNA2	922
CDH8 (interacts with) CDH7	758
CDH8 (interacts with) CDH20	762
CDH10 (interacts with) CDH15	834
CDH10 (interacts with) CDH7	827
CDH10 (interacts with) CDH20	834
CDH18 (interacts with) CDH7	740
CDH18 (interacts with) CTNNA2	728
CDH18 (interacts with) BASP1	706
CDH18 (interacts with) CDH15	739
CDH18 (interacts with) CDH10	767
CDH18 (interacts with) CDH20	727
KLRC2 (interacts with) KLRC3	999
KLRC2 (interacts with) ENSG00000255641	976
B3GAT1 (interacts with) NCAM1	927
B3GAT1 (interacts with) KLRC2	807
B3GAT2 (interacts with) B3GAT1	908
DTNA (interacts with) SNTG1	877
DTNB (interacts with) SNTG1	951
DAO (interacts with) DTNBP1	779
DAO (interacts with) PRODH	702
PTPRZ1 (interacts with) CNTN1	992
PTPRZ1 (interacts with) NCAM1	895
PTPRZ1 (interacts with) ALK	848
PTPRZ1 (interacts with) NRCAM	923
PTPRZ1 (interacts with) NFASC	754
PTPRZ1 (interacts with) CNTN2	752
PTPRZ1 (interacts with) CNTNAP1	861
PTPRZ1 (interacts with) HAPLN2	756
THY1 (interacts with) SNCG	727
ZIC2 (interacts with) ZIC5	721
EPHB6 (interacts with) EPHA10	710
EPHB6 (interacts with) NGEF	919
EPHA4 (interacts with) THY1	897
EPHA4 (interacts with) CHN1	767
EPHA4 (interacts with) NGEF	984
EPHB1 (interacts with) EPHB6	863
EPHB1 (interacts with) ZIC2	839
EPHB1 (interacts with) EPHA4	754
EPHB1 (interacts with) NGEF	936
EPHA5 (interacts with) EPHA4	759
EPHA5 (interacts with) NGEF	930
ASIC4 (interacts with) ASIC3	969
MAPRE2 (interacts with) MAP4K4	740
APC2 (interacts with) ARHGEF4	929
APC2 (interacts with) APC	911
ABCA2 (interacts with) ATP1A3	771
PDE2A (interacts with) ADCY2	720
PDE2A (interacts with) ADCY1	768
PDE2A (interacts with) ADCY8	799
SRGAP3 (interacts with) SRGAP2	951
SRGAP3 (interacts with) ROBO2	964
SRGAP3 (interacts with) DRD5	777
MYT1L (interacts with) NKX2-2	705
MYT1L (interacts with) POU3F3	840
MYT1L (interacts with) DLX1	759
MYT1L (interacts with) POU3F2	970
MYT1L (interacts with) NEUROG2	715
MYT1L (interacts with) NEUROD2	724
ALDOC (interacts with) ENO2	957
GCK (interacts with) ABCC8	949
GCK (interacts with) ADCY5	736
GCK (interacts with) ALDOC	859
GCK (interacts with) WASF1	729
GCK (interacts with) NEUROD1	930
DRD5 (interacts with) ADCYAP1	909
CADM4 (interacts with) CADM3	862
RND1 (interacts with) PLXNB3	934
RND1 (interacts with) PLEKHG5	792
RND1 (interacts with) SEMA4D	958
GIT1 (interacts with) PPFIA4	774
GIT1 (interacts with) PTPRZ1	739
GIT1 (interacts with) PAK3	881
GIT1 (interacts with) PAK1	935
PTPRD (interacts with) LRRC4B	742
PTPRD (interacts with) LRP1B	746
PTPRD (interacts with) SLITRK3	937
PTPRD (interacts with) IL1RAPL1	994
PTPRD (interacts with) SLITRK1	990
PTPRD (interacts with) SLITRK2	956
PTPRD (interacts with) LRFN5	880
STRC (interacts with) PPIP5K1	919
STRC (interacts with) CKMT1B	944
TRIM3 (interacts with) KIF21B	765
MAP3K10 (interacts with) EVI5L	780
MAP3K10 (interacts with) KIF3A	878
INSM1 (interacts with) NEUROG3	955
RTN1 (interacts with) ATL1	848
CNTN5 (interacts with) CNTNAP4	964
CNTN5 (interacts with) NRCAM	914
DYNC1I1 (interacts with) TUBB4A	861
TBCB (interacts with) TUBB3	714
TBCB (interacts with) TUBB2A	730
TBCB (interacts with) TUBA1A	819
TBCB (interacts with) TUBB2B	722
CHRNA4 (interacts with) KCNQ3	752
CHRNA4 (interacts with) CHRNB2	994
CHRNA4 (interacts with) KCNQ2	924
CHRNA4 (interacts with) CHRNB3	843
RELN (interacts with) DAB1	946
NEUROD6 (interacts with) SATB2	722
NEUROD6 (interacts with) FOXG1	726
NEUROD6 (interacts with) FEZF2	751
FEZF2 (interacts with) SATB2	750
EMX1 (interacts with) FOXG1	802
EMX1 (interacts with) NEUROD6	749
SH3GL3 (interacts with) ARC	976
CNTNAP4 (interacts with) TIAM1	717
APBB1 (interacts with) APBA2	811
APBB1 (interacts with) BACE1	791
APBB1 (interacts with) MAPK8IP1	745
APLP1 (interacts with) APBB3	796
APLP1 (interacts with) MAPK8IP1	731
APLP1 (interacts with) BACE1	817
APLP1 (interacts with) APBB1	986
APLP1 (interacts with) CNTN5	929
B4GALNT1 (interacts with) GALNT13	825
PTPRR (interacts with) PTPN5	933
KIF3A (interacts with) KIF3C	992
KIF3A (interacts with) PKD1	732
MAPK8IP2 (interacts with) FGF14	773
MAPK8IP2 (interacts with) MAPK8IP3	956
MAPK8IP2 (interacts with) MAP3K10	932
KIF1B (interacts with) KIF1C	856
TRIM2 (interacts with) TRIM3	709
TUBB2A (interacts with) KIF1A	730
TUBB2A (interacts with) STMN4	917
TUBB2A (interacts with) SYT9	716
TUBB2A (interacts with) TUBB3	845
TUBB2A (interacts with) DYNC1I1	919
TUBB2A (interacts with) TUBB4A	785
TREM2 (interacts with) SIRPA	965
TREM2 (interacts with) TREML1	975
TREM2 (interacts with) CD200	776
TREM2 (interacts with) CX3CR1	767
TREM2 (interacts with) P2RY12	874
TUBA1A (interacts with) KIF1A	960
TUBA1A (interacts with) C5orf49	800
TUBA1A (interacts with) TUBB2A	999
TUBA1A (interacts with) STMN4	925
TUBA1A (interacts with) ENKUR	852
TUBA1A (interacts with) TUBB3	999
TUBA1A (interacts with) DYNC1I1	751
TUBA1A (interacts with) TUBB4A	979
ATP13A2 (interacts with) DNAJC6	789
CDK5R1 (interacts with) AATK	704
UCHL1 (interacts with) SNCB	719
PIN1 (interacts with) HIPK2	965
MAPK8IP1 (interacts with) MAPK8IP3	925
MAPK8IP1 (interacts with) MAP3K10	821
MAPK8IP1 (interacts with) MAP3K12	774
MAPK8IP1 (interacts with) MAPK8IP2	996
MAPK8IP1 (interacts with) INSM1	889
MAPK8IP1 (interacts with) PTPRN	910
KLC1 (interacts with) DPYSL2	726
KLC1 (interacts with) KIF1A	818
KLC1 (interacts with) MAPK8IP3	991
KLC1 (interacts with) SNCA	921
KLC1 (interacts with) KIF5A	999
KLC1 (interacts with) KIF5C	999
KLC1 (interacts with) ATCAY	820
KLC1 (interacts with) KIF3A	783
KLC1 (interacts with) ALK	863
KLC1 (interacts with) PLEKHM2	865
KLC1 (interacts with) HAP1	882
KLC1 (interacts with) MAPK8IP2	848
KLC1 (interacts with) TRAK2	853
KLC1 (interacts with) KIF3C	820
KLC1 (interacts with) KIF1B	744
KLC1 (interacts with) MAPK8IP1	990
KLC2 (interacts with) CLSTN2	707
KLC2 (interacts with) SNCA	921
KLC2 (interacts with) MAPK8IP3	972
KLC2 (interacts with) KIF1A	857
KLC2 (interacts with) KLC1	992
KLC2 (interacts with) KIF5A	999
KLC2 (interacts with) KIF5C	998
KLC2 (interacts with) KIF3A	836
KLC2 (interacts with) PLEKHM2	781
KLC2 (interacts with) HAP1	914
KLC2 (interacts with) MAPK8IP2	913
KLC2 (interacts with) TRAK2	750
KLC2 (interacts with) KIF1C	767
KLC2 (interacts with) KIFC2	728
KLC2 (interacts with) KIF3C	706
KLC2 (interacts with) KIF1B	752
KLC2 (interacts with) MAPK8IP1	931
NEFH (interacts with) MBP	718
NEFH (interacts with) KIF5C	926
NEFH (interacts with) MAPK11	915
NEFH (interacts with) KIF5A	947
NEFH (interacts with) CDK5	846
NEFH (interacts with) KLC1	923
NEFH (interacts with) KLC2	922
NEFH (interacts with) ALS2	736
GJB6 (interacts with) GJC2	778
RAB6B (interacts with) GDI1	855
GDAP1 (interacts with) RAB6B	779
GDAP1 (interacts with) PMP2	842
GDAP1 (interacts with) GJB1	720
NBEA (interacts with) MAB21L1	902
NBEA (interacts with) DCLK1	816
ABCC8 (interacts with) RAPGEF4	990
ABCC8 (interacts with) ABCA2	721
AKAP6 (interacts with) AKAP5	801
KCNMB4 (interacts with) KCNT1	778
KCNMB4 (interacts with) KCNN1	937
KCNMB4 (interacts with) KCNN3	982
SLC8A2 (interacts with) SLC8A3	964
ARHGDIG (interacts with) PRKACB	914
CYFIP2 (interacts with) EIF4E1B	927
PLXNB3 (interacts with) SEMA3B	790
PLXNB3 (interacts with) SEMA4D	991
PLXNB3 (interacts with) SEMA5B	711
WASF3 (interacts with) CYFIP2	993
ELMO1 (interacts with) DOCK4	935
ELMO1 (interacts with) KNDC1	720
RAC3 (interacts with) PRKCZ	922
RAC3 (interacts with) DOCK10	953
RAC3 (interacts with) ARHGEF4	933
RAC3 (interacts with) PIP5K1C	912
RAC3 (interacts with) CYFIP2	924
RAC3 (interacts with) PTK2B	912
RAC3 (interacts with) WASF1	921
RAC3 (interacts with) PLXNB3	915
RAC3 (interacts with) PAK3	934
RAC3 (interacts with) WASF3	909
RAC3 (interacts with) ELMO1	991
RAC3 (interacts with) TIAM1	918
RAC3 (interacts with) PAK1	996
RAC3 (interacts with) NGEF	905
PARD6A (interacts with) PRKCZ	999
PARD6A (interacts with) LLGL1	831
PARD6A (interacts with) RAC3	935
QKI (interacts with) FAM131B	718
QKI (interacts with) BCAS1	878
PLLP (interacts with) PLP1	705
SLC1A6 (interacts with) SPTBN2	950
SCG2 (interacts with) CPE	796
SCG2 (interacts with) SCG5	865
SCG2 (interacts with) VGF	730
SCG2 (interacts with) SCG3	924
PCSK1N (interacts with) CPE	896
PCSK1N (interacts with) SCG2	724
PCSK1N (interacts with) PCSK1	848
PCSK1N (interacts with) CHGB	721
KCNAB3 (interacts with) KCNB2	908
KCNAB3 (interacts with) KCNV1	834
KCNAB3 (interacts with) KCNC4	746
KCNAB3 (interacts with) KCND2	754
KCNAB3 (interacts with) KCNC2	736
KCNAB3 (interacts with) KCNA2	897
KCNAB3 (interacts with) KCNA4	962
KCNAB3 (interacts with) KCNQ3	704
KCNAB3 (interacts with) KCNF1	772
KCNAB3 (interacts with) KCNA6	795
KCNAB3 (interacts with) KCNC1	792
KCNB2 (interacts with) KCNS1	709
KCNC2 (interacts with) SCN1B	756
KCNC1 (interacts with) DPP10	831
KCNC1 (interacts with) DPP6	896
KCNC1 (interacts with) HPCA	815
KCNC1 (interacts with) VSNL1	726
KCNC1 (interacts with) KCNC4	910
KCNC1 (interacts with) KCNC2	763
KCNIP2 (interacts with) DPP6	827
KCNIP2 (interacts with) KCND2	999
KCNIP2 (interacts with) KCNA4	914
KCNIP2 (interacts with) KCNC1	987
KCNIP4 (interacts with) KCNIP2	906
KCNIP4 (interacts with) DPP6	719
KCNIP4 (interacts with) KCND2	949
KCNIP4 (interacts with) KCNC1	940
KCNIP3 (interacts with) DPP10	733
KCNIP3 (interacts with) KCND2	988
KCNIP3 (interacts with) KCNC1	989
KCND3 (interacts with) KCND2	932
KCND3 (interacts with) SCN3B	741
KCND3 (interacts with) KCNAB1	837
KCND3 (interacts with) NCS1	788
KCND3 (interacts with) SCN1B	885
KCND3 (interacts with) DPP10	977
KCND3 (interacts with) KCNA4	748
KCND3 (interacts with) KCNIP4	971
KCND3 (interacts with) KCNIP2	999
KCND3 (interacts with) HPCA	743
KCND3 (interacts with) DPP6	933
KCND3 (interacts with) KCNAB3	721
KCND3 (interacts with) KCNIP3	972
KCND3 (interacts with) KCNJ3	766
KCNIP1 (interacts with) KCNIP2	942
KCNIP1 (interacts with) KCNIP4	939
KCNIP1 (interacts with) DPP6	964
KCNIP1 (interacts with) KCND2	999
KCNIP1 (interacts with) KCND3	999
KCNIP1 (interacts with) KCNC1	996
KCNAB2 (interacts with) KCNB2	771
KCNAB2 (interacts with) KCNC3	785
KCNAB2 (interacts with) KCNV1	840
KCNAB2 (interacts with) KCNC2	771
KCNAB2 (interacts with) KCNA1	995
KCNAB2 (interacts with) PRKCZ	783
KCNAB2 (interacts with) KCNQ3	730
KCNAB2 (interacts with) KCNA2	999
KCNAB2 (interacts with) KCNC4	844
KCNAB2 (interacts with) CNTNAP2	790
KCNAB2 (interacts with) KCNQ2	743
KCNAB2 (interacts with) KCND2	886
KCNAB2 (interacts with) KCNA4	991
KCNAB2 (interacts with) KCND3	798
KCNAB2 (interacts with) KCNF1	747
KCNAB2 (interacts with) KCNA6	952
KCNAB2 (interacts with) KCNH1	728
KCNAB2 (interacts with) KCNC1	891
KCND1 (interacts with) KCNAB1	774
KCND1 (interacts with) KCNIP2	890
KCND1 (interacts with) KCNIP4	968
KCND1 (interacts with) KCNIP3	874
KCND1 (interacts with) KCND3	761
KCND1 (interacts with) KCNIP1	946
KCND1 (interacts with) KCNAB2	778
NOVA2 (interacts with) KCNF1	708
NOVA1 (interacts with) NRXN3	772
NOVA1 (interacts with) GABRG2	727
NOVA1 (interacts with) RBFOX1	716
NOVA1 (interacts with) ELAVL4	722
NOVA1 (interacts with) NRXN2	724
NOVA1 (interacts with) NOVA2	770
GLRA2 (interacts with) NOVA1	850
GDI1 (interacts with) RAB4B	701
GDI1 (interacts with) RAB39B	952
ARF3 (interacts with) RND1	704
PCLO (interacts with) RAPGEF4	989
RAB3B (interacts with) RPH3A	827
HDC (interacts with) CARNS1	921
HDC (interacts with) HRH3	790
HDC (interacts with) CNDP1	929
HDC (interacts with) SLITRK1	725
L1CAM (interacts with) NCAM1	982
L1CAM (interacts with) NCAM2	923
L1CAM (interacts with) SPTBN4	800
L1CAM (interacts with) CNTN1	945
L1CAM (interacts with) CNTN2	986
BACE1 (interacts with) RTN3	991
BACE1 (interacts with) CDK5	876
BACE1 (interacts with) CNTN2	727
BACE1 (interacts with) ITM2C	758
BACE1 (interacts with) ACHE	831
BACE1 (interacts with) RTN1	757
BACE1 (interacts with) APOE	785
PITPNM3 (interacts with) PTK2B	880
YWHAH (interacts with) CTNNA3	902
YWHAH (interacts with) CTNNA2	920
YWHAH (interacts with) YWHAG	970
KCNJ10 (interacts with) KCNJ4	756
KCNJ10 (interacts with) HEPACAM	719
PCSK1 (interacts with) CPE	894
PCSK1 (interacts with) SCG5	786
PCSK1 (interacts with) MC3R	747
GABRA2 (interacts with) GABRQ	719
GABRA2 (interacts with) GABRA1	854
GABRA2 (interacts with) GABRE	776
GABRA2 (interacts with) GABRB3	829
GABRA2 (interacts with) GABRB1	917
GABRA2 (interacts with) GABRG1	809
GABRA2 (interacts with) GABRB2	812
GABRA2 (interacts with) GABRA6	724
GABRA2 (interacts with) GABRA4	782
CALCR (interacts with) CALCB	987
POU3F2 (interacts with) SOX1	736
POU3F2 (interacts with) SALL2	846
SCG3 (interacts with) SCG5	925
AVP (interacts with) GRM2	702
AVP (interacts with) SLCO3A1	750
MAGEL2 (interacts with) CSAG1	726
OTP (interacts with) POU3F2	789
NSMF (interacts with) TACR3	887
NSMF (interacts with) KISS1R	873
CHD7 (interacts with) SOX10	780
CHD7 (interacts with) NSMF	847
CHD7 (interacts with) SOX2	860
CHD7 (interacts with) TACR3	811
CHD7 (interacts with) KISS1R	800
PROKR2 (interacts with) NSMF	738
PROKR2 (interacts with) CHD7	856
ADCYAP1 (interacts with) ADCYAP1R1	999
ADCYAP1 (interacts with) HTR6	915
CHGB (interacts with) PENK	737
CHGB (interacts with) CPE	750
CHGB (interacts with) SCG2	986
CHGB (interacts with) SCG5	893
CHGB (interacts with) SCG3	937
NPBWR1 (interacts with) NPB	999
MC3R (interacts with) MRAP2	833
MC3R (interacts with) AGRP	995
CHRNB2 (interacts with) LYNX1	760
CHRNB2 (interacts with) CHRNB3	785
KCNJ12 (interacts with) KCNQ3	934
KCNJ12 (interacts with) KCNQ5	936
KCNJ12 (interacts with) KCNJ4	977
NCALD (interacts with) AP1S1	901
IL1RAPL1 (interacts with) LRRC4B	715
GRIK1 (interacts with) GRIK3	989
GRIK1 (interacts with) NETO1	839
LLGL1 (interacts with) DLG2	840
LLGL1 (interacts with) PRKCZ	995
LRFN4 (interacts with) IL1RAPL1	767
LRFN1 (interacts with) PTPRD	830
GDA (interacts with) DPYSL2	715
GDA (interacts with) CRMP1	744
MAPRE3 (interacts with) MAPRE2	881
MAPRE3 (interacts with) APC2	827
MAPRE3 (interacts with) SPEF1	881
MAPRE3 (interacts with) SRCIN1	916
ASIC2 (interacts with) ASIC3	794
ASIC2 (interacts with) ASIC4	706
ASIC2 (interacts with) ASIC1	968
SCN3A (interacts with) FGF13	808
SCN3A (interacts with) CALHM1	929
PITX3 (interacts with) CRYGS	802
PITX3 (interacts with) CRYBB2	825
YWHAG (interacts with) CTNNA3	936
YWHAG (interacts with) CTNNA2	907
GLRB (interacts with) NBEA	777
GLRB (interacts with) GLRA3	953
FOXG1 (interacts with) SATB2	735
FOXG1 (interacts with) LHX2	731
FOXG1 (interacts with) CDKL5	866
FOXG1 (interacts with) FEZF2	757
DLX2 (interacts with) LHX8	707
DLX2 (interacts with) DLX1	877
DLX2 (interacts with) NEUROG2	720
DLX2 (interacts with) PAX6	808
DLX2 (interacts with) MYT1L	732
DLX2 (interacts with) ASCL1	926
ELAVL3 (interacts with) ELAVL2	720
ENO2 (interacts with) UCHL1	818
ENO2 (interacts with) GRP	804
INA (interacts with) NEFL	986
INA (interacts with) DLGAP1	723
INA (interacts with) NEFH	988
FABP7 (interacts with) S100B	711
FABP7 (interacts with) SLC1A3	738
NEFM (interacts with) KIF5A	936
NEFM (interacts with) MAPK11	906
NEFM (interacts with) KIF5C	937
NEFM (interacts with) KLC1	920
NEFM (interacts with) KLC2	914
NEFM (interacts with) NEFH	993
NEFM (interacts with) NEFL	999
NEFM (interacts with) INA	996
NEFM (interacts with) MAPT	738
SCN3B (interacts with) SCN3A	828
SPTBN4 (interacts with) KCNQ3	759
SPTBN4 (interacts with) GLDN	807
SPTBN4 (interacts with) SPTBN5	919
NRCAM (interacts with) SCN2A	731
NRCAM (interacts with) CNTNAP4	885
NRCAM (interacts with) KCNQ3	709
NRCAM (interacts with) SPTBN4	972
NRCAM (interacts with) CNTN1	969
NRCAM (interacts with) KCNQ2	750
NRCAM (interacts with) NFASC	970
NRCAM (interacts with) GLDN	996
SCN2B (interacts with) SCN3A	997
SCN2B (interacts with) SCN3B	995
SCN2B (interacts with) SCN4B	878
SCN2B (interacts with) SCN9A	995
SCN2B (interacts with) SCN1B	999
SCN2B (interacts with) SCNN1D	779
CNTNAP1 (interacts with) KCNA2	900
CNTNAP1 (interacts with) GLDN	734
CNTNAP1 (interacts with) SPTBN4	738
CNTNAP1 (interacts with) NFASC	999
PTPRN (interacts with) INSM1	917
PTPRN (interacts with) PTPRN2	942
PTPRN (interacts with) INSM2	789
GABRG2 (interacts with) GABRQ	789
GABRG2 (interacts with) GABRA2	793
GABRG2 (interacts with) SCN2A	774
GABRG2 (interacts with) SCN1B	947
GABRG2 (interacts with) GABRA1	998
GABRG2 (interacts with) SCN9A	864
GABRG2 (interacts with) GABRA3	762
GABRG2 (interacts with) KCNQ2	709
GABRG2 (interacts with) GABRB3	990
GABRG2 (interacts with) GABRB1	870
GABRG2 (interacts with) GABRG1	868
GABRG2 (interacts with) GABRB2	989
GABRG2 (interacts with) GABRA4	929
NFASC (interacts with) CNTNAP2	722
NFASC (interacts with) SPTBN4	956
NFASC (interacts with) KCNQ3	741
NFASC (interacts with) GLDN	998
TUBB3 (interacts with) SOX2	720
TUBB3 (interacts with) MAP2	734
TUBB3 (interacts with) DYNC1I1	811
TUBB3 (interacts with) TUBB4A	703
TUBB3 (interacts with) MAPRE3	946
TUBB2B (interacts with) MAP7	903
TUBB2B (interacts with) DYNC1I1	747
TUBB2B (interacts with) TUBB2A	933
TUBB2B (interacts with) KIF1A	939
TUBB2B (interacts with) STMN4	918
TUBB2B (interacts with) TUBA1A	997
TUBB2B (interacts with) MAPRE3	948
HCRT (interacts with) TAC1	834
HCRT (interacts with) CARTPT	772
HCRT (interacts with) PDYN	772
HCRT (interacts with) TRH	785
HCRT (interacts with) CRHR1	768
HCRT (interacts with) AVP	723
HCRT (interacts with) MC4R	772
HCRT (interacts with) AGRP	878
HCRT (interacts with) CRH	866
HCRT (interacts with) MCHR1	747
AGRP (interacts with) CARTPT	882
SOX2 (interacts with) SOX21	874
SOX2 (interacts with) POU3F2	899
SOX2 (interacts with) SOX1	771
SOX2 (interacts with) FGF13	767
SOX2 (interacts with) ZEB2	783
SOX2 (interacts with) FOXG1	749
SOX2 (interacts with) SALL2	814
SOX2 (interacts with) FOXH1	867
SOX2 (interacts with) POU3F4	705
SOX2 (interacts with) EOMES	848
SOX2 (interacts with) SOX14	740
SOX2 (interacts with) ZIC3	879
SOX2 (interacts with) THY1	710
NEUROG2 (interacts with) SOX3	761
NEUROG2 (interacts with) SOX2	850
NEUROG2 (interacts with) POU3F2	742
NEUROG2 (interacts with) SOX1	875
NEUROG2 (interacts with) RND2	795
NEUROG2 (interacts with) LHX1	812
NEUROG2 (interacts with) LHX2	765
CARNS1 (interacts with) ABAT	927
ASRGL1 (interacts with) NAT8L	900
ASRGL1 (interacts with) ASPDH	800
CNDP1 (interacts with) CARNS1	979
CNDP1 (interacts with) ABAT	947
NAT8L (interacts with) ASPDH	824
ASPA (interacts with) ASPDH	800
ASPA (interacts with) NAT8L	977
ASPA (interacts with) RIMKLA	904
ASPA (interacts with) ASRGL1	905
SLC17A6 (interacts with) SLC6A3	760
SLC17A6 (interacts with) CHRNB2	706
SLC17A6 (interacts with) SLC18A3	969
SLC17A6 (interacts with) SLC18A2	959
SLC17A6 (interacts with) SLC1A2	786
SLC17A6 (interacts with) SYP	721
SLC17A6 (interacts with) GABBR2	723
SLC17A6 (interacts with) SLC17A7	918
SLC17A6 (interacts with) SLC32A1	991
CHAT (interacts with) GAD1	703
CHAT (interacts with) MAP2	730
CHAT (interacts with) TH	881
CHAT (interacts with) SLC18A2	747
CHAT (interacts with) SLC18A3	996
CHAT (interacts with) TAC1	830
CHAT (interacts with) CALB2	761
CHAT (interacts with) ACHE	933
CHAT (interacts with) CALB1	728
CHAT (interacts with) SLC5A7	774
CHAT (interacts with) GFAP	743
PAK1 (interacts with) PAK3	959
LIMK1 (interacts with) PAK3	914
LIMK1 (interacts with) PAK1	967
LIMK1 (interacts with) CLIP2	871
PDXP (interacts with) PDXK	966
PDXP (interacts with) LIMK1	786
TRIM9 (interacts with) TRIM17	801
TRIM9 (interacts with) DCC	893
SEPTIN5 (interacts with) SEPTIN3	989
SEPTIN5 (interacts with) GP1BB	902
SEPTIN5 (interacts with) SEPTIN8	990
SCGN (interacts with) DOC2A	846
KIF1A (interacts with) KIF1C	828
KIF1A (interacts with) MADD	741
KIF1A (interacts with) KIF1B	850
KIF1A (interacts with) SYT4	755
CDKL5 (interacts with) PCDH19	900
CDKL5 (interacts with) PPEF1	774
KCNT1 (interacts with) SCN2A	755
KCNT1 (interacts with) KCNQ2	790
SLC25A22 (interacts with) CDKL5	819
SLC25A22 (interacts with) PCDH19	847
SLC25A22 (interacts with) SCN2A	739
PCDH10 (interacts with) CDKL5	834
PCDH10 (interacts with) SCN2A	797
PCDH10 (interacts with) SLC25A22	809
PCDH10 (interacts with) KCNQ2	838
SNPH (interacts with) TRAK2	708
SYBU (interacts with) SNPH	703
SLC6A1 (interacts with) GABRG2	724
SLC6A1 (interacts with) GABRA5	880
SLC6A1 (interacts with) GABRD	932
SLC6A1 (interacts with) GAD2	865
SLC6A1 (interacts with) SLC1A2	716
SLC6A1 (interacts with) GABRA6	749
SLC6A1 (interacts with) SLC17A7	721
SLC6A1 (interacts with) SLC32A1	809
GABRA5 (interacts with) GABRA1	749
GABRA5 (interacts with) GABRG2	776
GABRA5 (interacts with) GABRD	747
GABRA5 (interacts with) GABRA3	851
GABRA5 (interacts with) HAP1	900
GABRA5 (interacts with) TRAK2	917
GABRA5 (interacts with) GABRB3	808
GABRA5 (interacts with) GABRB1	834
GABRA5 (interacts with) GABRG1	766
GABRA5 (interacts with) GABRB2	788
GABRQ (interacts with) GABRA1	867
GABRQ (interacts with) GABRE	747
GABRQ (interacts with) GABRA3	771
GABRQ (interacts with) TRAK2	903
GABRQ (interacts with) GABRG1	720
GABRE (interacts with) GABRA1	760
GABRE (interacts with) TRAK2	907
GABRE (interacts with) GABRB3	814
GABRA3 (interacts with) TRAK2	913
GABRB3 (interacts with) GABRA3	855
GABRB3 (interacts with) TRAK2	905
GABRB3 (interacts with) CDKL5	724
GABRB1 (interacts with) GABRB3	950
GABRB1 (interacts with) GABRA3	767
GABRB1 (interacts with) GABRE	817
GABRB1 (interacts with) TRAK2	912
GABRB1 (interacts with) GABRA1	970
GABRB1 (interacts with) GABRG1	900
GABRB1 (interacts with) GABRA6	725
GABRB1 (interacts with) GABRA4	930
GABRG1 (interacts with) GABRA3	752
GABRG1 (interacts with) GABRB3	777
GABRG1 (interacts with) TRAK2	905
GABRG1 (interacts with) GABRA1	811
GABRG1 (interacts with) GABRA6	710
GABRB2 (interacts with) GABRA3	770
GABRB2 (interacts with) GABRB3	969
GABRB2 (interacts with) TRAK2	968
GABRB2 (interacts with) GABRA1	996
GABRB2 (interacts with) GABRG1	820
GABRB2 (interacts with) GABRB1	950
GABRB2 (interacts with) GABRA6	793
GABRB2 (interacts with) GABRA4	756
GABRA6 (interacts with) TRAK2	900
GABRA6 (interacts with) GABRB3	809
GABRA6 (interacts with) CBLN3	756
GABRA4 (interacts with) GABRG1	794
GABRA4 (interacts with) TRAK2	900
GABRA4 (interacts with) GABRB3	969
DNM1 (interacts with) SYNJ1	874
DNM1 (interacts with) PACSIN1	889
DNM1 (interacts with) AMPH	996
DNM1 (interacts with) DNM3	999
DNM1 (interacts with) SH3GL3	731
PPFIA2 (interacts with) GIT1	860
PPFIA2 (interacts with) PTPRD	756
DOC2A (interacts with) UBASH3B	705
RIMS2 (interacts with) RAPGEF4	996
RIMS2 (interacts with) PCLO	892
RIMS2 (interacts with) ERC2	819
RIMS2 (interacts with) RAB3C	924
RIMS2 (interacts with) RIMBP2	979
RIMS2 (interacts with) UNC13C	966
SH3GL2 (interacts with) SNAP91	913
SH3GL2 (interacts with) SYNJ1	998
SH3GL2 (interacts with) DNM1	950
SH3GL2 (interacts with) DNAJC6	824
SH3GL2 (interacts with) L1CAM	816
SH3GL2 (interacts with) AMPH	930
SH3GL2 (interacts with) SYNJ2	979
SH3GL2 (interacts with) DNM3	837
SH3GL2 (interacts with) SH3GL3	931
DTNBP1 (interacts with) DTNA	811
DTNBP1 (interacts with) DTNB	919
DTNBP1 (interacts with) RGS4	744
DTNBP1 (interacts with) HTR2A	739
DTNBP1 (interacts with) ZNF804A	735
BSN (interacts with) SNPH	713
BSN (interacts with) SYBU	843
BSN (interacts with) PCLO	904
BSN (interacts with) ERC2	757
SLC18A3 (interacts with) ACHE	846
SLC18A3 (interacts with) SLC5A7	872
SLC18A3 (interacts with) RAB3A	853
SV2A (interacts with) SV2C	905
SV2A (interacts with) SV2B	909
OTOF (interacts with) STRC	722
OTOF (interacts with) SYT2	845
FEZ1 (interacts with) ZNF365	750
SNAP91 (interacts with) SYNJ1	832
SNAP91 (interacts with) FCHO1	872
SNAP91 (interacts with) NECAP1	705
SNAP91 (interacts with) STON2	845
SNAP91 (interacts with) DNAJC6	719
SNAP91 (interacts with) SYT11	706
SNAP91 (interacts with) AMPH	839
SNAP91 (interacts with) SYNJ2	708
SNAP91 (interacts with) AP2A2	825
SNAP91 (interacts with) SH3GL3	719
SV2C (interacts with) SV2B	943
STON2 (interacts with) SYT9	721
SYNGR1 (interacts with) SYNPR	926
RIMS1 (interacts with) PPFIA2	869
RIMS1 (interacts with) SYN2	835
RIMS1 (interacts with) RAPGEF4	848
RIMS1 (interacts with) SYN3	821
RIMS1 (interacts with) PPFIA3	841
RIMS1 (interacts with) ERC2	958
RIMS1 (interacts with) RAB3C	716
RIMS1 (interacts with) PITPNM3	790
RIMS1 (interacts with) RIMBP2	963
RIMS1 (interacts with) YWHAH	771
RIMS1 (interacts with) RAB3A	998
SYT7 (interacts with) PALM	748
PPFIA3 (interacts with) KIF1A	765
PPFIA3 (interacts with) GIT1	860
PPFIA3 (interacts with) PTPRD	966
PPFIA3 (interacts with) ERC2	735
RAB3A (interacts with) GDI1	942
RAB3A (interacts with) MADD	833
RAB3A (interacts with) ARF3	713
RAB3A (interacts with) PPFIA2	701
RAB3A (interacts with) RPH3A	999
RAB3A (interacts with) PCLO	934
RAB3A (interacts with) KIF1A	801
RAB3A (interacts with) SNCA	880
RAB3A (interacts with) RIMBP2	761
RAB3A (interacts with) RIMS2	994
RAB3A (interacts with) SYTL5	765
RAB3A (interacts with) BSN	735
RAB3A (interacts with) RAB3B	771
RAB3A (interacts with) PPFIA3	790
RAB3A (interacts with) OTOF	809
RAB3A (interacts with) MYO5A	847
VAMP1 (interacts with) KIF1A	717
VAMP1 (interacts with) CPLX3	941
VAMP1 (interacts with) SYT2	728
VAMP1 (interacts with) SNAP25	996
CPLX2 (interacts with) CPLX3	929
CPLX2 (interacts with) SYN2	722
CPLX2 (interacts with) VAMP1	747
CPLX2 (interacts with) NEUROD2	902
CPLX2 (interacts with) SNAP25	947
CPLX2 (interacts with) STX1A	956
ENSG00000263620 (interacts with) SNAP25	993
ENSG00000263620 (interacts with) STX1A	982
STXBP5L (interacts with) SNAP25	804
STXBP5L (interacts with) STX1A	866
NAPB (interacts with) ENSG00000263620	850
NAPB (interacts with) VAMP2	904
NAPB (interacts with) NSF	968
NAPB (interacts with) VAMP1	874
NAPB (interacts with) SNAP25	978
NAPB (interacts with) STX1A	923
CPLX1 (interacts with) VAMP2	999
CPLX1 (interacts with) CPLX2	953
CPLX1 (interacts with) SYN3	709
CPLX1 (interacts with) SYT2	766
CPLX1 (interacts with) RIMS1	880
CPLX1 (interacts with) SYT7	864
CPLX1 (interacts with) VAMP1	797
CPLX1 (interacts with) STXBP1	926
CPLX1 (interacts with) PPFIA3	701
CPLX1 (interacts with) ENSG00000263620	957
CPLX1 (interacts with) CPLX3	972
CPLX1 (interacts with) SYN2	859
CPLX1 (interacts with) SYN1	788
CPLX1 (interacts with) SYT1	999
CPLX1 (interacts with) SYT4	869
CPLX1 (interacts with) SNAP25	999
CPLX1 (interacts with) STX1A	999
CPLX1 (interacts with) RAB3A	771
CPLX1 (interacts with) SLC17A7	714
CPLX1 (interacts with) SLC32A1	739
STX1B (interacts with) SNAP25	997
STX1B (interacts with) VAMP1	994
STX1B (interacts with) STXBP1	999
STX1B (interacts with) STX1A	814
STX1B (interacts with) NSF	854
STX1B (interacts with) CPLX2	766
STX1B (interacts with) ENSG00000263620	787
STX1B (interacts with) SYN1	719
STX1B (interacts with) UNC13A	744
STX1B (interacts with) STXBP5L	767
STX1B (interacts with) VAMP2	998
STX1B (interacts with) SYT1	882
STX1B (interacts with) NAPB	953
STX1B (interacts with) CPLX1	770
APLNR (interacts with) GNG4	910
APLNR (interacts with) APLN	999
APLNR (interacts with) GNG8	908
APLNR (interacts with) GNG3	911
APLNR (interacts with) GNAO1	737
RGS14 (interacts with) GNAO1	790
RAPGEF4 (interacts with) AKAP5	741
RAPGEF4 (interacts with) ADCY2	928
KCNJ9 (interacts with) KCNJ6	994
KCNJ9 (interacts with) GNG4	774
KCNJ9 (interacts with) OPALIN	771
KCNJ9 (interacts with) GNG8	760
KCNJ9 (interacts with) KCNJ3	990
KCNJ9 (interacts with) GNG3	776
CX3CR1 (interacts with) CD200	974
CX3CR1 (interacts with) SIRPA	809
GNAL (interacts with) GNG7	959
GNAL (interacts with) DRD1	984
GNAL (interacts with) GNG4	787
GNAL (interacts with) ADCY2	968
GNAL (interacts with) OR7A5	730
GNAL (interacts with) DRD5	949
GNAL (interacts with) OR1F1	706
GNAL (interacts with) GNG8	827
GNAL (interacts with) GNG3	799
GNAL (interacts with) HTR6	716
GNAL (interacts with) ANO3	801
MAPK11 (interacts with) PTPN5	921
MAPK11 (interacts with) RAPGEF4	915
MAPK11 (interacts with) DUSP8	866
MAPK11 (interacts with) RPS6KA4	933
MAPK11 (interacts with) PTPRR	935
GPR88 (interacts with) GPR52	742
P2RY12 (interacts with) GPR17	755
GNG8 (interacts with) GNAZ	766
GNG8 (interacts with) KCNJ6	720
KCNJ3 (interacts with) GNG8	705
KCNJ3 (interacts with) KCNJ6	998
KCNJ3 (interacts with) NEUROD2	773
MMP16 (interacts with) SPOCK2	817
MMP16 (interacts with) SPOCK3	848
MMP16 (interacts with) SPOCK1	808
OPRD1 (interacts with) PENK	984
OPRD1 (interacts with) NPFFR1	769
OPRD1 (interacts with) OPRM1	967
OPRD1 (interacts with) GPRASP1	838
OPRD1 (interacts with) GNG2	816
OPRD1 (interacts with) PNOC	864
RGS4 (interacts with) PPP1R9B	874
RGS7 (interacts with) GPR158	989
RGS7 (interacts with) RGS4	718
RGS20 (interacts with) GNAZ	952
MCF2 (interacts with) RGS20	707
MCF2 (interacts with) NGEF	744
MCF2 (interacts with) RGS8	739
RGS7BP (interacts with) RGS4	769
RGS7BP (interacts with) RGS11	969
RGS7BP (interacts with) RGS7	990
RGS7BP (interacts with) RGS6	951
RGS7BP (interacts with) RGS20	733
RGS7BP (interacts with) RGS9	799
RGS7BP (interacts with) RGS8	770
RGS17 (interacts with) GNAI1	708
RGS17 (interacts with) MCF2	709
RGS17 (interacts with) RGS7BP	739
ASCL1 (interacts with) NEUROD2	703
ASCL1 (interacts with) MYT1L	964
ASCL1 (interacts with) LHX2	749
ASCL1 (interacts with) FOXG1	771
ASCL1 (interacts with) OLIG1	785
ASCL1 (interacts with) PAX6	770
ASCL1 (interacts with) NKX2-2	872
ASCL1 (interacts with) POU3F3	931
ASCL1 (interacts with) POU3F2	971
ASCL1 (interacts with) NEUROG2	976
ASCL1 (interacts with) SOX2	748
ASCL1 (interacts with) HES6	837
ASCL1 (interacts with) DLX1	874
ASCL1 (interacts with) INSM1	726
ASCL1 (interacts with) NEUROG3	705
HES5 (interacts with) ASCL1	726
DLL3 (interacts with) HES5	723
KCNAB1 (interacts with) KCNV1	891
KCNAB1 (interacts with) KCNC3	772
KCNAB1 (interacts with) KCNB2	761
KCNAB1 (interacts with) KCNC2	770
KCNAB1 (interacts with) KCNA2	980
KCNAB1 (interacts with) KCNQ3	747
KCNAB1 (interacts with) KCNA1	995
KCNAB1 (interacts with) KCNC4	797
KCNAB1 (interacts with) KCNQ2	745
KCNAB1 (interacts with) KCNQ5	712
KCNAB1 (interacts with) KCND2	841
KCNAB1 (interacts with) KCNA4	986
KCNAB1 (interacts with) KCNF1	726
KCNAB1 (interacts with) KCNS2	725
KCNAB1 (interacts with) KCNA6	904
KCNAB1 (interacts with) KCNH1	748
KCNAB1 (interacts with) KCNC1	907
KCNA2 (interacts with) CNTNAP2	983
KCNA2 (interacts with) KCNA4	983
KCNA2 (interacts with) KCNA6	986
DPP10 (interacts with) PNMA2	799
DPP10 (interacts with) ZIC4	731
DPP10 (interacts with) AMPH	732
DPP10 (interacts with) KCND2	980
DPP10 (interacts with) DPYSL5	729
DPP10 (interacts with) IGLON5	893
PNMA2 (interacts with) SOX1	745
ZIC4 (interacts with) PNMA2	838
ZIC4 (interacts with) SOX1	767
ZIC4 (interacts with) ZIC1	951
DPP6 (interacts with) PNMA2	793
DPP6 (interacts with) ZIC4	726
DPP6 (interacts with) AMPH	738
DPP6 (interacts with) KCND2	994
DPP6 (interacts with) DPYSL5	735
DPP6 (interacts with) IGLON5	888
CNTNAP2 (interacts with) PTCHD1	744
CNTNAP2 (interacts with) DPP10	836
CNTNAP2 (interacts with) ZIC4	727
CNTNAP2 (interacts with) PNMA2	810
CNTNAP2 (interacts with) DPP6	842
CNTNAP2 (interacts with) AMPH	805
CNTNAP2 (interacts with) DPYSL5	825
CNTNAP2 (interacts with) IGLON5	818
AMPH (interacts with) FCHO1	830
AMPH (interacts with) ZIC4	822
AMPH (interacts with) PNMA2	896
AMPH (interacts with) DNM3	724
AMPH (interacts with) SOX1	736
AMPH (interacts with) AP2A2	893
AMPH (interacts with) DPYSL5	888
DNER (interacts with) AMPH	791
DNER (interacts with) ZIC4	816
DNER (interacts with) PNMA2	762
DNER (interacts with) DPP6	715
DNER (interacts with) DPP10	714
DNER (interacts with) DPYSL5	726
DNER (interacts with) IGLON5	724
DPYSL5 (interacts with) SOX1	718
DPYSL5 (interacts with) DPYSL4	898
DPYSL5 (interacts with) PNMA2	892
DPYSL5 (interacts with) ZIC4	784
IGLON5 (interacts with) NEGR1	912
IGLON5 (interacts with) PNMA2	804
IGLON5 (interacts with) ZIC4	701
IGLON5 (interacts with) DPYSL5	721
IGLON5 (interacts with) AMPH	726
ADAM11 (interacts with) LGI1	910
PIP5K1C (interacts with) SYNJ1	951
PIP5K1C (interacts with) PLCH2	746
PIP5K1C (interacts with) PIP4K2A	926
PIP5K1C (interacts with) SYNJ2	937
SYNJ1 (interacts with) STON2	737
SYNJ1 (interacts with) PACSIN1	881
SYNJ1 (interacts with) NECAP1	721
SYNJ1 (interacts with) PIP4K2A	940
SYNJ1 (interacts with) DNAJC6	913
SYNJ1 (interacts with) AMPH	997
SYNJ1 (interacts with) ATP13A2	734
SYNJ1 (interacts with) SH3GL3	949
SYNJ2 (interacts with) STON2	705
SYNJ2 (interacts with) PIP4K2A	930
SYNJ2 (interacts with) AMPH	953
SYNJ2 (interacts with) SYNJ1	925
SYNJ2 (interacts with) SH3GL3	878
PI4KA (interacts with) TTC7B	991
PI4KA (interacts with) SYNJ1	792
PI4KA (interacts with) EFR3B	839
PI4KA (interacts with) SYNJ2	850
PI4KA (interacts with) PIP5K1C	966
INPP5F (interacts with) PIP5K1C	903
INPP5F (interacts with) SYNJ1	917
INPP5F (interacts with) PLCB4	905
INPP5F (interacts with) SYNJ2	914
INPP5F (interacts with) PLCB1	903
INPP5F (interacts with) PI4KA	912
MTMR7 (interacts with) FAM167A	714
MTMR7 (interacts with) INPP5F	909
MATK (interacts with) SIRPA	770
NPPC (interacts with) OSTN	712
SLC25A23 (interacts with) MT-ND2	870
GAB2 (interacts with) APOE	719
FRS3 (interacts with) ALK	914
STMN1 (interacts with) MAP4	730
NRG3 (interacts with) CADPS2	866
NRG3 (interacts with) NRG2	955
SHC3 (interacts with) NTRK3	922
FGF22 (interacts with) FGF1	746
FGF22 (interacts with) FGF3	712
MICU3 (interacts with) SLC25A23	728
FLT3 (interacts with) FGF17	791
FLT3 (interacts with) FGF5	789
FLT3 (interacts with) FGF3	796
FLT3 (interacts with) FGF1	759
FLT3 (interacts with) SHC3	708
FLT3 (interacts with) GAB2	723
FLT3 (interacts with) FGF22	804
FGF20 (interacts with) NTRK2	766
FGF20 (interacts with) FGFR3	971
FGF20 (interacts with) MICU3	783
FGF20 (interacts with) FLT3	801
FGF20 (interacts with) FGFR2	997
FGF20 (interacts with) ERBB4	765
FGF20 (interacts with) FGF9	794
PPP1R9B (interacts with) SAMD14	934
SLC18A2 (interacts with) SNCA	979
SLC18A2 (interacts with) SLC29A4	932
SLC18A2 (interacts with) SLC18A3	913
SLC18A2 (interacts with) SLC6A3	966
SLC18A2 (interacts with) HDC	713
SLC18A2 (interacts with) RAB3A	868
NCS1 (interacts with) CADPS	792
NCS1 (interacts with) CALN1	750
NCS1 (interacts with) IL1RAPL1	984
NCS1 (interacts with) KCND2	870
NCS1 (interacts with) KCNC1	881
GNG7 (interacts with) KCNJ6	701
GNG7 (interacts with) DRD3	805
GNG7 (interacts with) PRKCB	713
GNG7 (interacts with) GNAZ	778
GNG7 (interacts with) ADCYAP1R1	766
GNG7 (interacts with) APLNR	915
GNG7 (interacts with) LPAR1	747
GNG7 (interacts with) KCNJ9	739
GNG7 (interacts with) ADCY2	728
GNG7 (interacts with) GNG3	711
GNG7 (interacts with) PRKCG	704
GNG7 (interacts with) GNAO1	783
KCNJ6 (interacts with) TMEM63C	844
GNAO1 (interacts with) GNG8	776
GNAO1 (interacts with) RGS7	981
GNAO1 (interacts with) GNG3	925
GNAO1 (interacts with) RGS20	762
GNAO1 (interacts with) GNG4	881
GNAO1 (interacts with) GPSM1	718
GNAO1 (interacts with) RGS4	989
GNAO1 (interacts with) RGS11	756
GNAO1 (interacts with) RGS6	822
GNAO1 (interacts with) DRD3	719
GNAO1 (interacts with) RGS8	897
GNG13 (interacts with) GNG8	756
GNG13 (interacts with) PRKCA	762
GNG13 (interacts with) PRKCG	746
GNG13 (interacts with) KCNJ3	739
GNG13 (interacts with) GNG3	946
GNG13 (interacts with) RGS7	719
GNG13 (interacts with) GNG4	863
GNG13 (interacts with) GNAO1	879
GNG13 (interacts with) ADCY1	840
GNG13 (interacts with) ADCY8	785
GNG13 (interacts with) APLNR	911
GNG13 (interacts with) OR7A5	740
GNG13 (interacts with) PDE1C	901
GNG13 (interacts with) KCNJ9	781
GNG13 (interacts with) GNG7	946
GNG13 (interacts with) OR14I1	708
GNG13 (interacts with) GNAL	980
GNG13 (interacts with) HTR5A	790
GNG13 (interacts with) PLCB4	904
GNG13 (interacts with) HTR1E	712
PRKCZ (interacts with) TIAM1	939
PPP2R2C (interacts with) PPP2R2B	957
PPP2R2C (interacts with) PRKCZ	906
PPP2R2C (interacts with) DRD2	903
PPP2R5B (interacts with) PPP2R2B	884
PPP2R5B (interacts with) DRD2	902
PPP2R5B (interacts with) PPP3CA	731
PPP2R5B (interacts with) PPP2R2C	828
WNT10B (interacts with) WNT7B	706
WNT1 (interacts with) EN1	768
WNT1 (interacts with) GBX2	889
WNT1 (interacts with) WNT10B	751
WNT1 (interacts with) APC	760
WNT7A (interacts with) HMX3	751
WNT7A (interacts with) WNT10B	712
WNT7A (interacts with) LRP4	751
WNT6 (interacts with) WNT1	707
CLIP2 (interacts with) MAPRE3	788
CLIP2 (interacts with) CLASP2	967
FZD9 (interacts with) WNT7B	951
FZD9 (interacts with) WNT10B	853
FZD9 (interacts with) WNT1	976
FZD9 (interacts with) WNT7A	987
FZD9 (interacts with) WNT6	940
FZD9 (interacts with) CLIP2	735
CELSR3 (interacts with) FZD9	870
PAX6 (interacts with) SATB2	731
PAX6 (interacts with) EOMES	811
PAX6 (interacts with) NKX2-2	880
PAX6 (interacts with) FABP7	701
PAX6 (interacts with) RFPL1	719
PAX6 (interacts with) FOXG1	865
PAX6 (interacts with) SOX1	899
PAX6 (interacts with) SOX2	977
PAX6 (interacts with) NEUROG2	908
PAX6 (interacts with) EN1	726
PAX6 (interacts with) FEZF2	712
PAX6 (interacts with) SIX3	951
PAX6 (interacts with) NEUROG3	754
SATB2 (interacts with) EOMES	713
DPF3 (interacts with) SMARCD3	997
BCL11B (interacts with) PAX6	711
BCL11B (interacts with) EOMES	770
BCL11B (interacts with) SATB2	848
BCL11B (interacts with) TBR1	884
BCL11B (interacts with) TLX3	814
BCL11B (interacts with) SMARCD3	919
DPF1 (interacts with) DPF3	998
DPF1 (interacts with) SMARCD3	982
BCL11A (interacts with) DPF3	765
BCL11A (interacts with) BCL11B	989
BCL11A (interacts with) SMARCD3	921
ACTL6B (interacts with) SMARCD3	967
ACTL6B (interacts with) DPF3	999
ACTL6B (interacts with) BCL11B	886
ACTL6B (interacts with) DPF1	999
ACTL6B (interacts with) BCL11A	895
NOG (interacts with) FGF13	714
AMH (interacts with) NOG	912
CHRD (interacts with) NOG	908
CHRD (interacts with) TLL2	923
CHRD (interacts with) VWC2	826
CHRD (interacts with) AMH	928
TLL1 (interacts with) CHRD	937
CRHR1 (interacts with) GNAZ	935
CRHR1 (interacts with) STH	848
CRHBP (interacts with) CRHR1	983
SSTR2 (interacts with) CORT	970
SSTR2 (interacts with) GNG2	816
CCK (interacts with) OPRM1	747
CCK (interacts with) NPY	916
CCK (interacts with) PDYN	764
CCK (interacts with) CCKBR	999
CCK (interacts with) PMCH	782
CCK (interacts with) TAC1	920
CCK (interacts with) TRH	751
CCK (interacts with) HCRT	849
CCK (interacts with) AGRP	734
CCK (interacts with) CRH	735
CCK (interacts with) GRP	972
CCK (interacts with) OXT	837
PENK (interacts with) ANKS6	769
CHRM1 (interacts with) CHRM5	905
CHRM1 (interacts with) LPAR1	916
CHRM1 (interacts with) GRM5	950
GABBR1 (interacts with) GABRA1	873
GABBR1 (interacts with) GABRD	866
GABBR1 (interacts with) GABRA5	848
GABBR1 (interacts with) GABRG2	879
GABBR1 (interacts with) KCNJ6	960
GABBR1 (interacts with) GABRA2	772
GABBR1 (interacts with) GABRA3	754
GABBR1 (interacts with) KCNJ9	940
GABBR1 (interacts with) CALCR	748
GABBR1 (interacts with) CACNA1G	714
GABBR1 (interacts with) GNG2	950
GABBR1 (interacts with) GABRB3	733
GABBR1 (interacts with) GABRB1	871
GABBR1 (interacts with) GABRG1	744
GABBR1 (interacts with) KCNJ3	953
GABBR1 (interacts with) GRM1	905
GABBR1 (interacts with) GABRB2	702
GABBR1 (interacts with) GABRA4	737
GABBR1 (interacts with) GABBR2	999
OPRM1 (interacts with) PENK	999
OPRM1 (interacts with) CRHR1	733
OPRM1 (interacts with) GNG7	799
OPRM1 (interacts with) GRM5	703
OPRM1 (interacts with) GNG3	704
SSTR3 (interacts with) CORT	943
GNAI1 (interacts with) PRKCB	719
GNAI1 (interacts with) SSTR3	917
GNAI1 (interacts with) KCNJ6	903
GNAI1 (interacts with) APLNR	866
GNAI1 (interacts with) GPR17	909
GNAI1 (interacts with) ADCY5	955
GNAI1 (interacts with) CHRM4	714
GNAI1 (interacts with) PRKCA	732
GNAI1 (interacts with) RXFP1	912
GNAI1 (interacts with) GNG4	972
GNAI1 (interacts with) RGS4	932
GNAI1 (interacts with) OPRM1	992
GNAI1 (interacts with) GPSM1	989
GNAI1 (interacts with) RGS14	996
GNAI1 (interacts with) NPY	863
GNAI1 (interacts with) CRHR1	952
GNAI1 (interacts with) RAPGEF4	908
GNAI1 (interacts with) GRM2	990
GNAI1 (interacts with) DRD3	983
GNAI1 (interacts with) GNG7	973
GNAI1 (interacts with) PLCB4	936
GNAI1 (interacts with) CORT	806
GNAI1 (interacts with) GABBR1	980
GNAI1 (interacts with) HTR1D	967
GNAI1 (interacts with) LPAR1	997
GNAI1 (interacts with) PRKACB	757
GNAI1 (interacts with) HTR1B	728
GNAI1 (interacts with) KCNJ9	918
GNAI1 (interacts with) RGS1	978
GNAI1 (interacts with) ADORA1	931
GNAI1 (interacts with) RGS7	836
GNAI1 (interacts with) GRM3	920
GNAI1 (interacts with) HTR4	910
GNAI1 (interacts with) MMP17	903
GNAI1 (interacts with) CX3CR1	966
GNAI1 (interacts with) SSTR2	991
GNAI1 (interacts with) ADCY2	780
GNAI1 (interacts with) PLCB1	928
GNAI1 (interacts with) GNG2	998
GNAI1 (interacts with) GNAL	748
GNAI1 (interacts with) MAPK11	733
GNAI1 (interacts with) NPY2R	920
GNAI1 (interacts with) S1PR5	990
GNAI1 (interacts with) HTR1A	970
GNAI1 (interacts with) GPR88	916
GNAI1 (interacts with) HTR1E	967
GNAI1 (interacts with) P2RY12	915
GNAI1 (interacts with) PNOC	950
GNAI1 (interacts with) GNG8	806
GNAI1 (interacts with) ADCY1	798
GNAI1 (interacts with) RGS20	789
GNAI1 (interacts with) KCNJ3	902
GNAI1 (interacts with) GNG3	938
GNAI1 (interacts with) HTR5A	976
GNAI1 (interacts with) MMP16	906
GNAI1 (interacts with) ADCY8	791
GNAI1 (interacts with) GRM1	907
GNAI1 (interacts with) SSTR1	923
GNAI1 (interacts with) PRKCG	730
GNAI1 (interacts with) GNAO1	908
GNAI1 (interacts with) RGS9	935
GNAI1 (interacts with) GABBR2	992
GNAI1 (interacts with) GNG13	822
GNAI1 (interacts with) MMP24	903
GNAI1 (interacts with) ADORA3	920
GNAI1 (interacts with) OPRD1	991
GHRH (interacts with) ADCYAP1	908
GHRH (interacts with) ADCYAP1R1	713
GHRH (interacts with) GNG2	896
GHRH (interacts with) AGRP	742
GNG2 (interacts with) DRD3	941
GNG2 (interacts with) PRKCB	719
GNG2 (interacts with) GRM2	936
GNG2 (interacts with) CALCR	931
GNG2 (interacts with) CORT	803
GNG2 (interacts with) RGS6	736
GNG2 (interacts with) CRHR1	826
GNG2 (interacts with) CX3CR1	831
GNG2 (interacts with) KCNJ6	898
GNG2 (interacts with) LPAR1	944
GNG2 (interacts with) CALCB	800
GNG2 (interacts with) KCNJ9	782
GNG2 (interacts with) GPR17	903
GNG2 (interacts with) APLNR	911
GNG2 (interacts with) ADCYAP1R1	909
GNG2 (interacts with) GPR52	816
GNG2 (interacts with) CHRM4	872
GNG2 (interacts with) CACNA1G	754
GNG2 (interacts with) OPRM1	935
GNG2 (interacts with) DRD1	834
GNG2 (interacts with) HTR2A	816
GNG2 (interacts with) ADCYAP1	901
GNG2 (interacts with) GNAZ	806
GNG2 (interacts with) GRM4	817
GNG2 (interacts with) PRKCA	704
GNG2 (interacts with) HTR4	831
GNG2 (interacts with) ADCY2	811
GNG2 (interacts with) GNAL	808
GNG2 (interacts with) NPY2R	842
GNG2 (interacts with) S1PR5	829
GNG2 (interacts with) GPR88	832
GNG2 (interacts with) HTR1E	940
GNG2 (interacts with) PRKCE	712
GNG2 (interacts with) ADCY1	819
GNG2 (interacts with) KCNJ3	896
GNG2 (interacts with) GNG3	705
GNG2 (interacts with) HTR6	816
GNG2 (interacts with) HTR5A	937
GNG2 (interacts with) ADCY8	712
GNG2 (interacts with) HTR2C	941
GNG2 (interacts with) PTH2	800
GNG2 (interacts with) PRKCG	716
GNG2 (interacts with) GNAO1	980
GNG2 (interacts with) GNG13	849
NKX2-2 (interacts with) SOX10	748
NKX2-2 (interacts with) LHX1	739
NKX2-2 (interacts with) OLIG1	828
NEUROD1 (interacts with) ABCC8	704
NEUROD1 (interacts with) INSM1	955
NEUROD1 (interacts with) MYT1L	770
NEUROD1 (interacts with) NKX6-1	805
NEUROD1 (interacts with) NKX2-2	810
NEUROD1 (interacts with) PAX6	863
NEUROD1 (interacts with) NKX6-2	802
NEUROD1 (interacts with) NEUROG3	882
NKX6-2 (interacts with) SLIT1	732
PMCH (interacts with) PDYN	874
PMCH (interacts with) TRH	773
PMCH (interacts with) PNOC	811
PMCH (interacts with) CARTPT	773
PMCH (interacts with) HCRT	996
PMCH (interacts with) AGRP	850
PMCH (interacts with) MCHR2	999
PMCH (interacts with) MCHR1	999
PMCH (interacts with) SCG3	760
LHX6 (interacts with) NPY	711
LHX6 (interacts with) PDE1C	890
LHX6 (interacts with) TBR1	747
LHX6 (interacts with) DLX1	755
LHX6 (interacts with) FOXG1	731
LHX6 (interacts with) DLX2	793
CALB2 (interacts with) TBR1	772
CALB2 (interacts with) DLX1	794
CALB2 (interacts with) PAX6	737
CALB2 (interacts with) LHX6	768
CALB2 (interacts with) NPY	902
CALB2 (interacts with) TH	731
CALB2 (interacts with) SYP	743
CALB2 (interacts with) SLC17A6	731
PNOC (interacts with) PENK	702
PNOC (interacts with) OPRM1	915
ADORA1 (interacts with) DRD1	702
ADORA1 (interacts with) GNG2	816
ADORA1 (interacts with) ADORA3	907
TRH (interacts with) GHRH	876
TRH (interacts with) TAC1	718
TRH (interacts with) CARTPT	761
TRH (interacts with) AGRP	759
TRH (interacts with) CRH	884
TRH (interacts with) GRP	863
NKX6-1 (interacts with) SLIT1	731
SSTR1 (interacts with) GPR37	701
SSTR1 (interacts with) CORT	988
SSTR1 (interacts with) PNOC	707
CALB1 (interacts with) NPY	763
CALB1 (interacts with) TH	778
CALB1 (interacts with) S100B	757
CALB1 (interacts with) TRPV5	799
CALB1 (interacts with) SYP	755
CALB1 (interacts with) SLC17A6	730
CALB1 (interacts with) SLC17A7	724
GRP (interacts with) CCKBR	748
MCHR1 (interacts with) MCHR2	917
MCHR1 (interacts with) NPY2R	743
MCHR1 (interacts with) SSTR3	801
NEUROG3 (interacts with) NKX6-2	876
NEUROG3 (interacts with) NKX2-2	953
NEUROG3 (interacts with) NKX6-1	885
OXT (interacts with) HTR1A	854
OXT (interacts with) GHRH	710
OXT (interacts with) AVP	959
OXT (interacts with) HTR1D	718
OXT (interacts with) MC4R	757
OXT (interacts with) CRH	920
OXT (interacts with) MAGEL2	796
OXT (interacts with) GABBR1	743
OXT (interacts with) CHRM1	707
OXT (interacts with) SSTR1	703
OXT (interacts with) SSTR2	704
OXT (interacts with) TAC1	864
OXT (interacts with) HTR1B	795
OXT (interacts with) ADORA1	711
OXT (interacts with) TRH	806
OXT (interacts with) PDYN	796
OXT (interacts with) OTP	742
OXT (interacts with) HCRT	851
OXT (interacts with) PMCH	812
UCN (interacts with) GNG4	788
UCN (interacts with) CRHR1	999
UCN (interacts with) GNG2	941
UCN (interacts with) CRH	999
UCN (interacts with) CRHBP	976
UTS2 (interacts with) UCN	801
UTS2 (interacts with) SST	768
SOX10 (interacts with) PAX3	997
SOX10 (interacts with) RET	799
SOX10 (interacts with) POU3F2	941
SOX10 (interacts with) MYRF	799
OPALIN (interacts with) TMEM235	859
OPALIN (interacts with) MOBP	793
OLIG2 (interacts with) MBP	843
OLIG2 (interacts with) CNP	835
OLIG2 (interacts with) NKX2-2	885
OLIG2 (interacts with) PLP1	733
OLIG2 (interacts with) PAX6	877
OLIG2 (interacts with) OLIG1	909
OLIG2 (interacts with) NKX6-2	761
OLIG2 (interacts with) RBFOX3	828
OLIG2 (interacts with) DCX	706
OLIG2 (interacts with) SOX10	892
OLIG2 (interacts with) SOX2	797
OLIG2 (interacts with) NEUROG2	825
OLIG2 (interacts with) SOX8	701
OLIG2 (interacts with) S100B	711
OLIG2 (interacts with) ASCL1	775
OLIG2 (interacts with) GFAP	919
NCAM1 (interacts with) ENO2	794
NCAM1 (interacts with) EOMES	755
NCAM1 (interacts with) NCAM2	906
NCAM1 (interacts with) GAP43	831
NCAM1 (interacts with) KLRC2	745
NCAM1 (interacts with) RET	817
NCAM1 (interacts with) CNTN2	950
NCAM1 (interacts with) ST8SIA3	800
NCAM1 (interacts with) THY1	777
RBFOX3 (interacts with) DLG4	723
RBFOX3 (interacts with) IQSEC3	848
RBFOX3 (interacts with) MBP	739
RBFOX3 (interacts with) CNP	719
RBFOX3 (interacts with) TBR1	717
RBFOX3 (interacts with) TH	713
RBFOX3 (interacts with) NKAIN1	824
RBFOX3 (interacts with) MAP2	813
RBFOX3 (interacts with) ELAVL3	754
RBFOX3 (interacts with) CALB2	758
RBFOX3 (interacts with) S100B	778
RBFOX3 (interacts with) CALB1	805
RBFOX3 (interacts with) SYP	801
RBFOX3 (interacts with) SLC17A6	728
RBFOX3 (interacts with) SLC17A7	759
FGF1 (interacts with) FGF13	927
FGF1 (interacts with) FGF17	953
FGF1 (interacts with) FGF5	712
FGFR2 (interacts with) FGF1	999
FGFR2 (interacts with) FGF13	996
FGFR2 (interacts with) SHC3	925
FGFR2 (interacts with) FRS3	821
FGFR2 (interacts with) FGF17	999
FGFR2 (interacts with) FGFR3	987
FGFR2 (interacts with) FGF3	999
FGFR2 (interacts with) SHC4	915
FGFR2 (interacts with) FGF5	998
FGFR2 (interacts with) FGF22	999
CPE (interacts with) PENK	723
CPE (interacts with) PTPRN2	707
CPE (interacts with) NOS1AP	706
CPE (interacts with) SCG3	803
NPY (interacts with) PENK	861
NPY (interacts with) APLN	772
NPY (interacts with) ADCYAP1	707
NPY (interacts with) OPRM1	775
NPY (interacts with) PDYN	932
NPY (interacts with) CHGB	842
NPY (interacts with) CORT	760
NPY (interacts with) GABBR1	785
NPY (interacts with) HTR1D	725
NPY (interacts with) GHRH	809
NPY (interacts with) HTR1B	807
NPY (interacts with) ADORA1	735
NPY (interacts with) SSTR2	751
NPY (interacts with) GNG2	811
NPY (interacts with) NPY2R	999
NPY (interacts with) PMCH	949
NPY (interacts with) NPBWR1	758
NPY (interacts with) TAC1	932
NPY (interacts with) HTR1A	831
NPY (interacts with) CHRM1	738
NPY (interacts with) TRH	766
NPY (interacts with) PNOC	870
NPY (interacts with) MC4R	916
NPY (interacts with) CARTPT	889
NPY (interacts with) HCRT	929
NPY (interacts with) AGRP	976
NPY (interacts with) CRH	951
NPY (interacts with) SSTR1	754
NPY (interacts with) GABBR2	721
NPY (interacts with) GRP	815
NPY (interacts with) MCHR1	817
NPY (interacts with) MC3R	827
NPY (interacts with) GPR83	970
NPY (interacts with) OXT	849
FGF9 (interacts with) FGFR2	999
FGF9 (interacts with) ERBB4	781
FGF9 (interacts with) FGFR3	999
FGF9 (interacts with) NOG	746
FGF9 (interacts with) MICU3	775
FGF9 (interacts with) NTRK2	773
FGF9 (interacts with) FLT3	800
TH (interacts with) SNCA	997
TH (interacts with) NPY	830
TH (interacts with) SLC18A2	966
TH (interacts with) SLC18A3	785
TH (interacts with) PITX3	797
TH (interacts with) TAC1	836
TH (interacts with) YWHAG	903
TH (interacts with) HCRT	760
TH (interacts with) QDPR	972
TH (interacts with) SLC6A3	950
TH (interacts with) PNMT	951
TH (interacts with) SYP	761
TH (interacts with) SLC17A6	718
CNTFR (interacts with) CRLF1	870
GAD2 (interacts with) DLG4	730
GAD2 (interacts with) ZIC4	751
GAD2 (interacts with) GPHN	716
GAD2 (interacts with) PNMA2	755
GAD2 (interacts with) DPP6	712
GAD2 (interacts with) SLC12A5	704
GAD2 (interacts with) CARNS1	912
GAD2 (interacts with) ABAT	976
GAD2 (interacts with) DPP10	701
GAD2 (interacts with) ASRGL1	831
GAD2 (interacts with) TNFRSF25	735
GAD2 (interacts with) NAT8L	823
GAD2 (interacts with) CNTNAP2	825
GAD2 (interacts with) CNDP1	924
GAD2 (interacts with) AMPH	874
GAD2 (interacts with) GCSH	810
GAD2 (interacts with) CALB2	755
GAD2 (interacts with) GRM5	750
GAD2 (interacts with) PTPRN	971
GAD2 (interacts with) DPYSL5	758
GAD2 (interacts with) GLUD1	947
GAD2 (interacts with) CALB1	726
GAD2 (interacts with) SLC17A6	844
GAD2 (interacts with) ASPA	822
GAD2 (interacts with) SLC17A7	883
GAD2 (interacts with) SLC32A1	987
CNTF (interacts with) CRLF1	856
CNTF (interacts with) CNTFR	999
CNTF (interacts with) FGF13	723
CNTF (interacts with) IL11	927
NTRK3 (interacts with) MATK	900
NTRK3 (interacts with) SHC4	914
MAP2 (interacts with) ENO2	716
MAP2 (interacts with) MAP1B	724
RET (interacts with) DOK6	837
FGFR3 (interacts with) FGF1	999
FGFR3 (interacts with) NPPC	769
FGFR3 (interacts with) SHC3	919
FGFR3 (interacts with) FGF17	986
FGFR3 (interacts with) FGF13	997
FGFR3 (interacts with) FGF3	978
FGFR3 (interacts with) SHC4	923
FGFR3 (interacts with) FGF5	971
FGFR3 (interacts with) FGF22	966
FGF3 (interacts with) FGF17	716
FGF3 (interacts with) FGF1	710
HAP1 (interacts with) GABRA3	906
HAP1 (interacts with) GABRA1	935
HAP1 (interacts with) GABRE	920
HAP1 (interacts with) GABRQ	915
HAP1 (interacts with) GABRB3	908
HAP1 (interacts with) GABRB1	938
HAP1 (interacts with) GABRG1	901
HAP1 (interacts with) GABRB2	935
HAP1 (interacts with) GABRA6	902
HAP1 (interacts with) GABRA4	901
FGF5 (interacts with) RSPO2	715
NPAS4 (interacts with) CSAG1	818
NPAS4 (interacts with) SLC9A6	701
NPAS4 (interacts with) EGR4	704
MC4R (interacts with) NEGR1	845
MC4R (interacts with) PCSK1	853
MC4R (interacts with) NPBWR1	708
MC4R (interacts with) GNAL	771
MC4R (interacts with) CARTPT	737
MC4R (interacts with) AGRP	998
MC4R (interacts with) MRAP2	857
S100B (interacts with) ENO2	887
S100B (interacts with) SOX10	716
S100B (interacts with) SLC1A3	736
SST (interacts with) SSTR2	999
SST (interacts with) CCK	933
SST (interacts with) PENK	936
SST (interacts with) NPY2R	704
SST (interacts with) GAD1	873
SST (interacts with) CHRM1	740
SST (interacts with) GABBR1	787
SST (interacts with) OPRM1	823
SST (interacts with) HTR1D	727
SST (interacts with) SSTR3	997
SST (interacts with) GNAI1	877
SST (interacts with) GAD2	749
SST (interacts with) HTR1A	796
SST (interacts with) GHRH	964
SST (interacts with) GNG2	817
SST (interacts with) NKX2-2	755
SST (interacts with) NEUROD1	726
SST (interacts with) NKX6-2	729
SST (interacts with) PMCH	728
SST (interacts with) LHX6	814
SST (interacts with) CALB2	938
SST (interacts with) PNOC	753
SST (interacts with) NPY	980
SST (interacts with) CORT	989
SST (interacts with) ADORA1	722
SST (interacts with) PDYN	911
SST (interacts with) TRH	811
SST (interacts with) TH	701
SST (interacts with) HTR1E	706
SST (interacts with) DRD2	946
SST (interacts with) HTR1B	747
SST (interacts with) NKX6-1	718
SST (interacts with) TAC1	968
SST (interacts with) CRH	873
SST (interacts with) SSTR1	999
SST (interacts with) CALB1	882
SST (interacts with) SYP	746
SST (interacts with) GABBR2	745
SST (interacts with) GRP	946
SST (interacts with) MCHR1	747
SST (interacts with) NEUROG3	841
SST (interacts with) SLC32A1	717
SST (interacts with) OXT	769
SST (interacts with) PVALB	937
CRH (interacts with) ADCYAP1	794
CRH (interacts with) GNG2	942
CRH (interacts with) PENK	707
CRH (interacts with) AVP	806
CRH (interacts with) GHRH	945
CRH (interacts with) HTR1A	741
CRH (interacts with) OPRM1	737
CRH (interacts with) PNOC	786
CRH (interacts with) AGRP	804
CRH (interacts with) MC4R	750
CRH (interacts with) CRHR1	999
CRH (interacts with) CRHBP	999
CRH (interacts with) PNMT	720
SORT1 (interacts with) HAP1	757
SORT1 (interacts with) SORCS2	748
SORT1 (interacts with) NTRK3	907
SORT1 (interacts with) SORCS1	917
SORT1 (interacts with) CELSR2	949
SORT1 (interacts with) PSRC1	954
APOE (interacts with) CYP46A1	740
APOE (interacts with) CST3	850
APOE (interacts with) LILRB4	859
APOE (interacts with) LDLRAP1	731
APOE (interacts with) SORT1	743
APOE (interacts with) GPIHBP1	706
APOE (interacts with) CX3CR1	764
APOE (interacts with) TREM2	997
APOE (interacts with) ACHE	769
APOE (interacts with) RELN	709
CNP (interacts with) MOBP	741
PLP1 (interacts with) MYT1	829
PLP1 (interacts with) MBP	988
PLP1 (interacts with) SOX10	883
PLP1 (interacts with) BCAS1	761
PLP1 (interacts with) CNP	847
PLP1 (interacts with) OLIG1	815
PLP1 (interacts with) QKI	722
PLP1 (interacts with) MOBP	831
PLP1 (interacts with) PTPRN	801
PLP1 (interacts with) MYRF	752
OLIG1 (interacts with) CNP	744
OLIG1 (interacts with) SOX10	877
OLIG1 (interacts with) SOX8	719
OLIG1 (interacts with) MYRF	703
GFAP (interacts with) SOX10	733
GFAP (interacts with) SOX2	805
GFAP (interacts with) SYP	860
GFAP (interacts with) RBFOX3	931
GFAP (interacts with) ENO2	761
GFAP (interacts with) SLC1A3	787
GFAP (interacts with) MAP2	842
GFAP (interacts with) GAP43	716
GFAP (interacts with) TBR1	756
GFAP (interacts with) SLC1A2	885
GFAP (interacts with) CNP	883
GFAP (interacts with) TH	786
GFAP (interacts with) NEFL	726
GFAP (interacts with) S100B	925
GFAP (interacts with) MBP	876
GFAP (interacts with) INA	764
GFAP (interacts with) MAPT	743
GFAP (interacts with) FABP7	736
GFAP (interacts with) CALB2	705
GFAP (interacts with) PAX6	774
GFAP (interacts with) PLP1	737
GFAP (interacts with) OLIG1	770
GFAP (interacts with) CALB1	765
GFAP (interacts with) CNTF	762
GFAP (interacts with) SLC17A7	817
GFAP (interacts with) NEFM	706
WASF1 (interacts with) CYFIP2	999
WASF1 (interacts with) SRGAP3	928
WASF1 (interacts with) WASF3	956
WASF1 (interacts with) PCDH10	927
MAG (interacts with) SOX10	905
MAG (interacts with) MBP	989
MAG (interacts with) CNP	878
MAG (interacts with) PLP1	897
MAG (interacts with) TMEM235	799
MAG (interacts with) OPALIN	877
MAG (interacts with) RTN4RL2	923
MAG (interacts with) OLIG2	708
MAG (interacts with) RTN4RL1	764
MAG (interacts with) MOBP	763
MOG (interacts with) MBP	955
MOG (interacts with) MAG	935
MOG (interacts with) CNP	835
MOG (interacts with) PLP1	903
MOG (interacts with) OLIG1	754
MOG (interacts with) ZFP57	706
MOG (interacts with) CNTN2	773
MOG (interacts with) MOBP	897
MOG (interacts with) GFAP	722
LINGO1 (interacts with) MAG	949
OLFM1 (interacts with) WASF1	707
OLFM1 (interacts with) CACNA1B	793
OMG (interacts with) RTN4RL1	717
OMG (interacts with) LINGO1	869
OMG (interacts with) MBP	703
OMG (interacts with) MAG	993
OMG (interacts with) EVI2A	878
RTN4R (interacts with) MAG	999
RTN4R (interacts with) BDNF	756
RTN4R (interacts with) MOG	766
RTN4R (interacts with) LINGO1	995
RTN4R (interacts with) OLFM1	735
RTN4R (interacts with) OMG	993
GPHN (interacts with) IQSEC3	826
GPHN (interacts with) DLG4	884
GPHN (interacts with) GABRG2	755
GPHN (interacts with) NLGN1	722
GPHN (interacts with) NLGN4X	767
GPHN (interacts with) AMPH	711
GPHN (interacts with) HOMER1	733
GPHN (interacts with) NLGN2	968
GPHN (interacts with) LHFPL4	753
GPHN (interacts with) NRXN2	831
GPHN (interacts with) GLRB	997
GPHN (interacts with) SYP	809
GPHN (interacts with) SLC17A7	737
GPHN (interacts with) SLC32A1	939
NRXN3 (interacts with) LRRTM4	739
NRXN3 (interacts with) LRRTM3	824
NRXN3 (interacts with) SHANK2	725
NRXN3 (interacts with) NLGN2	978
NRXN3 (interacts with) LRRTM1	718
DLGAP2 (interacts with) PTCHD1	853
DLGAP2 (interacts with) SHANK2	969
DLGAP2 (interacts with) DLGAP1	704
DLGAP2 (interacts with) SHANK1	841
DSCAM (interacts with) DSCAML1	842
NLGN4X (interacts with) NRXN3	859
NLGN4X (interacts with) DLGAP2	841
NLGN4X (interacts with) PTCHD1	819
NLGN4X (interacts with) DLG2	713
NLGN4X (interacts with) DLGAP3	737
NLGN4X (interacts with) CNTNAP2	867
NLGN4X (interacts with) MAGI2	763
NLGN4X (interacts with) SHANK2	964
NLGN4X (interacts with) DLGAP1	861
NLGN4X (interacts with) NLGN2	704
NLGN4X (interacts with) SHANK1	894
NLGN4X (interacts with) CDH10	751
SYT2 (interacts with) SV2A	767
SYT2 (interacts with) STON2	962
SYT2 (interacts with) SYT11	729
NLGN3 (interacts with) PTPRD	902
NLGN3 (interacts with) PTCHD1	812
NLGN3 (interacts with) NRXN3	940
NLGN3 (interacts with) NLGN4X	796
NLGN3 (interacts with) CNTNAP2	913
NLGN3 (interacts with) DLG2	776
NLGN3 (interacts with) DLGAP3	763
NLGN3 (interacts with) DLGAP2	839
NLGN3 (interacts with) MAGI2	779
NLGN3 (interacts with) SHANK2	958
NLGN3 (interacts with) DLGAP1	855
NLGN3 (interacts with) GRM5	735
NLGN3 (interacts with) SHANK1	904
NLGN3 (interacts with) CDH10	724
CNTN2 (interacts with) NRCAM	994
CNTN2 (interacts with) CNTNAP2	999
CNTN2 (interacts with) NFASC	749
CNTN2 (interacts with) KCNA2	897
CNTN2 (interacts with) ADAM22	757
CNTN2 (interacts with) CNTNAP1	940
NLGN2 (interacts with) MDGA2	839
NLGN2 (interacts with) MDGA1	994
NLGN2 (interacts with) DLGAP2	715
NLGN2 (interacts with) LHFPL3	902
NLGN2 (interacts with) SHANK2	868
NLGN2 (interacts with) DLGAP1	844
NLGN2 (interacts with) SLITRK3	813
NLGN2 (interacts with) SHANK1	868
NLGN2 (interacts with) LHFPL4	929
GLUD1 (interacts with) CNDP1	810
GLUD1 (interacts with) ABAT	729
GLUD1 (interacts with) GCSH	812
GLUD1 (interacts with) FADS6	791
GLUD1 (interacts with) CARNS1	806
GLUD1 (interacts with) ASPA	815
LRRTM2 (interacts with) NLGN4X	724
LRRTM2 (interacts with) NRXN3	920
LRRTM2 (interacts with) NLGN1	815
LRRTM2 (interacts with) NLGN3	725
LRRTM2 (interacts with) NRXN2	993
NRXN2 (interacts with) NLGN4X	999
NRXN2 (interacts with) NLGN3	999
NRXN2 (interacts with) NLGN1	999
NRXN2 (interacts with) GRM5	713
NRXN2 (interacts with) LRRTM4	780
NRXN2 (interacts with) DLGAP1	743
NRXN2 (interacts with) ACHE	725
NRXN2 (interacts with) NXPH1	827
NRXN2 (interacts with) SHANK2	880
NRXN2 (interacts with) GRID2	880
NRXN2 (interacts with) SHANK1	876
NRXN2 (interacts with) GLUD1	862
NRXN2 (interacts with) DLGAP2	714
NRXN2 (interacts with) LRRTM1	896
NRXN2 (interacts with) LRRTM3	908
NRXN2 (interacts with) CLSTN3	705
NRXN2 (interacts with) NLGN2	999
NRXN2 (interacts with) CNTN2	745
NRXN2 (interacts with) DLGAP3	719
NRXN2 (interacts with) DLG2	741
NRXN2 (interacts with) SYT2	713
NRXN2 (interacts with) APBA1	827
NRXN2 (interacts with) EFNB3	733
CDH9 (interacts with) CDH7	725
CDH9 (interacts with) CDH15	742
CDH9 (interacts with) CDH20	729
CDH9 (interacts with) CDH8	726
CDH9 (interacts with) CDH10	740
CDH9 (interacts with) NLGN4X	770
CDH9 (interacts with) CDH18	749
CDH9 (interacts with) NLGN3	743
CDH9 (interacts with) NLGN1	707
EFNB3 (interacts with) EPHA10	912
EFNB3 (interacts with) EPHB6	999
EFNB3 (interacts with) GIT1	788
[truncated: 1,939 more rows]
