# Supplementary material for: Discovery and Prediction Study of the Dominant Pharmacological Action Organ of Aconitum carmichaeli Debeaux Using Multiple Bioinformatic Analyses
Source: Int J Mol Sci. 2024 Sep 23;25(18):10219. doi: 10.3390/ijms251810219 (PMC11432385; doi:10.3390/ijms251810219)
Supplement: Supplementary file 1 [file ijms-25-10219-s001.zip › Supplementary table S3_intestine network node.csv]

name	Degree	BetweennessCentrality	ClosenessCentrality	ClusteringCoefficient	BATMAN-TCM hit count	dockable	updown_intestine	analysis
CFTR	12	0.154911972	0.223651961	0.090909091	0	yes	NaN	docking
SCNN1B	2	0.005479452	0.183049147	0	0	no	NaN	NaN
PDZD3	2	0	0.18360161	1	0	no	NaN	NaN
SLC26A3	4	0.016378142	0.19160105	0.166666667	0	no	NaN	NaN
KRT8	2	0.0254203	0.196447793	0	0	no	NaN	NaN
CLCA4	3	0.007250849	0.187564234	0.333333333	0	no	NaN	NaN
GUCY2C	6	0.025666756	0.186700767	0.266666667	0	yes	NaN	docking
ABCG2	3	0.039813492	0.220012055	0.333333333	0	no	NaN	NaN
GUCA2B	3	0	0.185939888	1	0	no	NaN	NaN
GUCA2A	6	0.031204788	0.191099476	0.2	0	no	NaN	NaN
FLNA	5	0.073237618	0.226708075	0.1	0	no	NaN	NaN
CLCA1	8	0.050090577	0.196871629	0.107142857	0	no	NaN	NaN
SLC9A3	4	0.07492422	0.212209302	0.166666667	0	yes	NaN	docking
WNK4	1	0	0.154792197	0	0	no	NaN	NaN
SLC9A2	1	0	0.160863817	0	0	no	NaN	NaN
SLC13A2	2	0.005479452	0.161005734	0	0	no	NaN	NaN
EPCAM	7	0.071771537	0.200329308	0.095238095	0	yes	NaN	docking
MS4A12	4	0.016965896	0.164044944	0	0	no	NaN	NaN
PDE9A	1	0	0.157395429	0	0	no	NaN	NaN
ENPP3	4	0.022655704	0.161219081	0.166666667	0	no	NaN	NaN
NR1I2	9	0.041244212	0.221615058	0.361111111	1	no	NaN	NaN
ABCC2	10	0.095210417	0.236859182	0.266666667	0	yes	NaN	docking
PRKG2	5	0.02952604	0.19129979	0.1	0	no	NaN	NaN
TMIGD1	2	0.005479452	0.160651408	0	0	no	NaN	NaN
ITGA1	4	0.008382597	0.201101928	0.333333333	0	no	down	DEGs
ITGA5	6	0.054735687	0.2278402	0.133333333	0	no	NaN	NaN
SCIN	1	0	0.184903749	0	0	no	NaN	NaN
CALML4	13	0.213307072	0.232040687	0.025641026	0	no	NaN	NaN
FCGBP	4	0.004859004	0.183786506	0.5	0	no	NaN	NaN
C15orf48	1	0	0.164562669	0	0	no	NaN	NaN
MUC2	11	0.095065405	0.204826038	0.236363636	2	no	NaN	NaN
CHP2	1	0	0.164562669	0	0	no	NaN	NaN
SPINK4	2	0.005479452	0.164711191	0	0	no	NaN	NaN
ZG16	3	0.002426349	0.168513389	0.333333333	0	no	NaN	NaN
SLC5A1	8	0.075960497	0.232040687	0.035714286	0	yes	down	both
CA2	3	0.050482306	0.178396872	0	0	no	NaN	NaN
USH1C	6	0.012697517	0.148979592	0.4	0	no	NaN	NaN
MYO7B	4	0	0.141308556	1	0	no	NaN	NaN
CDHR2	4	0	0.141308556	1	0	no	NaN	NaN
PDZD7	1	0	0.1297086	0	0	no	NaN	NaN
SLC4A7	3	0.016150052	0.155849701	0	0	no	NaN	NaN
CDHR5	5	0.020211752	0.159737418	0.6	0	no	NaN	NaN
ANKS4B	4	0	0.141308556	1	0	no	NaN	NaN
TOX3	1	0	0.13488544	0	0	no	NaN	NaN
CDH17	4	0.049197497	0.186700767	0	0	no	NaN	NaN
AQP8	3	0.010928797	0.141199226	0.333333333	0	no	NaN	NaN
AQP11	2	0	0.123812754	1	0	no	NaN	NaN
AQP10	2	0	0.123812754	1	0	no	NaN	NaN
SCTR	4	1.34E-04	0.18961039	0.833333333	0	yes	NaN	docking
VIP	8	0.002847653	0.196659483	0.571428571	0	no	NaN	NaN
SCT	9	0.003277371	0.197617759	0.611111111	0	no	NaN	NaN
GIP	9	0.01263693	0.220012055	0.472222222	0	no	NaN	NaN
IGHV3-11	11	0.026358071	0.208571429	0.145454545	0	no	NaN	NaN
NTS	9	0.02384775	0.215466352	0.444444444	0	no	NaN	NaN
GLP2R	5	0.013434823	0.227131301	0.4	0	yes	NaN	docking
SST	11	0.056679594	0.204252938	0.272727273	0	no	NaN	NaN
CCK	7	1.16E-04	0.19373673	0.857142857	0	no	NaN	NaN
MLN	9	0.006635581	0.193942614	0.527777778	0	no	NaN	NaN
PYY	11	0.044102452	0.227272727	0.254545455	0	no	NaN	NaN
DPP4	19	0.208874379	0.264301231	0.122807018	0	yes	NaN	docking
GALR2	2	9.63E-04	0.175988428	0	0	no	NaN	NaN
NRP2	1	0	0.172658467	0	0	no	NaN	NaN
CHRM2	2	0.001830184	0.18360161	0	23	yes	NaN	docking
IGLL5	14	0.041036344	0.224753695	0.230769231	0	no	NaN	NaN
IGKV2D-28	5	1.24E-04	0.199018539	0.7	0	no	NaN	NaN
IGHV3OR16-9	2	0	0.188923395	1	0	no	NaN	NaN
IGKV2D-29	9	0.062178469	0.216232227	0.25	0	no	NaN	NaN
SLC7A9	2	0	0.177702045	1	0	no	NaN	NaN
SLC3A1	4	0.007819983	0.182865731	0.166666667	0	no	down	DEGs
SLC6A19	4	0.015745159	0.215466352	0.333333333	0	no	NaN	NaN
SLC7A7	1	0	0.154661017	0	0	yes	NaN	docking
SLC1A1	2	0.00261435	0.174474187	0	0	no	NaN	NaN
ACE	8	0.213086407	0.258498584	0.25	1	yes	NaN	docking
ACE2	16	0.104890865	0.253120666	0.158333333	0	no	NaN	NaN
HNF4A	7	0.074514926	0.220144753	0.142857143	0	no	NaN	NaN
LGALS4	2	0.009162467	0.164636897	0	0	no	NaN	NaN
OLFM4	2	0.010928797	0.157667387	0	0	no	NaN	NaN
NR0B2	10	0.010710146	0.20609825	0.355555556	0	no	down	DEGs
MTTP	6	0.046604435	0.208452313	0.2	0	yes	NaN	docking
NR1H4	11	0.018097608	0.210253456	0.309090909	0	no	NaN	NaN
HNF1A	9	0.067425457	0.214453584	0.083333333	0	no	NaN	NaN
PDX1	6	0.023718389	0.202665186	0.266666667	0	no	NaN	NaN
LGALS3	6	0.022620282	0.17282197	0.066666667	4	no	NaN	NaN
ASCL2	2	0.005479452	0.136346657	0	0	no	NaN	NaN
OTC	5	0.032590697	0.16043956	0.1	0	no	NaN	NaN
ACY1	2	0.005479452	0.138414865	0	0	no	NaN	NaN
PGM5	1	0	0.138309966	0	0	no	NaN	NaN
NAGS	3	0.005479452	0.138467375	0.333333333	0	no	NaN	NaN
NOS2	2	0.03772392	0.189807592	0	0	yes	NaN	docking
OAT	2	0	0.138414865	1	0	no	NaN	NaN
ACY3	1	0	0.121626125	0	0	no	NaN	NaN
SLC25A15	1	0	0.121666667	0	0	no	NaN	NaN
TNFRSF17	10	0.00538641	0.201101928	0.444444444	0	no	NaN	NaN
CD19	21	0.113805503	0.228983689	0.128571429	0	yes	NaN	docking
CD40LG	12	0.011345184	0.193531283	0.333333333	0	no	NaN	NaN
TNFRSF13B	4	0	0.191802417	1	0	no	NaN	NaN
CD79A	13	0.045238352	0.227982511	0.243589744	0	no	NaN	NaN
JCHAIN	7	0.002026356	0.194978632	0.476190476	0	no	NaN	NaN
IGLV10-54	8	0.01844674	0.211839814	0.357142857	0	no	NaN	NaN
POU2AF1	8	0.008949744	0.198261814	0.428571429	0	no	down	DEGs
TNFRSF13C	9	0.012532925	0.200549451	0.305555556	0	no	NaN	NaN
MZB1	4	0	0.187275526	1	0	no	NaN	NaN
CCR7	16	0.034668192	0.202890495	0.383333333	0	no	NaN	NaN
VPREB3	3	0	0.197297297	1	0	no	NaN	NaN
BLK	6	0.031957048	0.211594203	0.333333333	0	no	NaN	NaN
ITGAE	4	0.019277192	0.209169054	0.166666667	0	no	NaN	NaN
CXCR5	12	0.007666501	0.190401669	0.590909091	0	no	NaN	NaN
ANPEP	6	0.043417393	0.245460659	0.466666667	0	no	NaN	NaN
CD1D	2	0	0.186987705	1	0	no	NaN	NaN
CD37	1	0	0.186414709	0	0	no	NaN	NaN
HLA-DOB	2	0.005479452	0.186605317	0	0	no	NaN	NaN
NAALADL1	3	0.024237831	0.221078134	0.333333333	0	no	NaN	NaN
FCRL2	2	5.29E-04	0.186987705	0	0	no	NaN	NaN
MME	10	0.114303809	0.254178273	0.377777778	0	yes	NaN	docking
SPIB	4	0.003329615	0.191701681	0.5	0	no	NaN	NaN
PIK3CD	5	0.033893822	0.208929594	0.1	0	yes	NaN	docking
CXCR3	12	0.009648753	0.190302398	0.606060606	0	no	NaN	NaN
BIRC3	1	0	0.162222222	0	0	no	up	DEGs
CCL11	9	4.24E-04	0.171120488	0.611111111	0	no	NaN	NaN
LTB	4	5.03E-04	0.175734232	0.666666667	0	no	NaN	NaN
LTA	6	0.005491369	0.17088015	0.533333333	4	no	NaN	NaN
PIGR	4	0.005702997	0.186319551	0.166666667	0	no	NaN	NaN
CARD11	2	0.005479452	0.185939888	0	0	no	NaN	NaN
IGHV3-15	6	0.001255807	0.197510823	0.533333333	0	no	NaN	NaN
IGKV2-40	3	0	0.186034659	1	0	no	NaN	NaN
KCNA3	1	0	0.18360161	0	0	yes	NaN	docking
IGHV3-72	4	0.006513365	0.216360403	0.666666667	0	no	NaN	NaN
IKZF3	3	0.005479452	0.165984538	0.333333333	0	no	NaN	NaN
CES3	1	0	0.167124542	0	0	no	NaN	NaN
CREB3L3	1	0	0.159877354	0	0	no	NaN	NaN
APOA4	4	0.010943851	0.190203231	0.166666667	0	no	NaN	NaN
RBP2	1	0	0.159877354	0	0	no	NaN	NaN
APOB	12	0.115484445	0.223105134	0.090909091	0	no	NaN	NaN
TRPM5	2	8.93E-04	0.177184466	0	0	no	NaN	NaN
TRPA1	4	0.012882962	0.190005206	0	0	yes	NaN	docking
GNAT3	3	0.009405937	0.203455964	0	0	no	NaN	NaN
TRPV3	1	0	0.159737418	0	0	yes	NaN	docking
F2RL1	1	0	0.159737418	0	0	no	NaN	NaN
PLCB3	5	0.039708767	0.209529277	0	0	no	NaN	NaN
ST6GALNAC1	5	0.003607808	0.14670418	0.7	0	no	NaN	NaN
GALNT12	4	0.03772392	0.17120075	0.5	0	no	NaN	NaN
GCNT1	7	0.011789352	0.146822204	0.428571429	0	no	NaN	NaN
GALNT5	3	0	0.128160112	1	0	no	NaN	NaN
B3GNT6	6	0.00633248	0.146763168	0.533333333	0	no	NaN	NaN
GALNT8	3	0	0.128160112	1	0	no	NaN	NaN
GCNT4	2	0	0.128115128	1	0	no	NaN	NaN
GCNT3	3	7.53E-06	0.128160112	0.666666667	0	no	NaN	NaN
CEACAM1	5	0.00909547	0.166211293	0.3	0	no	NaN	NaN
LGALS9C	3	1.11E-04	0.147713476	0.666666667	0	no	NaN	NaN
CEACAM5	5	0.048008976	0.198477433	0.1	0	no	up	DEGs
LGALS9	4	7.00E-04	0.147773279	0.5	0	no	NaN	NaN
LGALS9B	2	0	0.144154818	1	0	no	NaN	NaN
CEACAM6	2	0	0.165984538	1	0	no	NaN	NaN
KRT20	4	0.083740342	0.226006192	0.166666667	0	no	NaN	NaN
CDX2	3	0.026469599	0.208929594	0.333333333	0	no	NaN	NaN
MEP1A	7	0.006431432	0.229704216	0.571428571	0	no	NaN	NaN
MEP1B	5	0	0.223789086	1	0	no	NaN	NaN
XPNPEP2	5	0	0.223789086	1	0	no	NaN	NaN
MUC17	5	0	0.170401494	1	0	no	NaN	NaN
MUC3A	5	0	0.170401494	1	0	no	down	DEGs
MUC4	5	0	0.170401494	1	0	no	NaN	NaN
TFF3	4	0.012317463	0.176413726	0.166666667	0	no	NaN	NaN
MUC12	5	0	0.170401494	1	0	no	NaN	NaN
MUC13	5	0	0.170401494	1	0	no	NaN	NaN
NEUROG3	4	0.007166228	0.192612137	0.5	0	no	NaN	NaN
SSTR1	2	8.06E-04	0.172251062	0	0	no	NaN	NaN
HTR1D	4	0.032972331	0.176243361	0.333333333	9	yes	NaN	docking
NTSR1	2	0	0.177615572	1	0	no	NaN	NaN
GPR39	1	0	0.162511131	0	1	no	NaN	NaN
NPY4R	1	0	0.185279188	0	0	no	NaN	NaN
FFAR4	2	0.003211083	0.199018539	0	0	no	NaN	NaN
NPY4R2	1	0	0.185279188	0	0	no	NaN	NaN
MOGAT2	2	0	0.153296934	1	0	no	NaN	NaN
MOGAT3	2	0	0.153296934	1	0	no	NaN	NaN
DGAT1	6	0.027570302	0.180872151	0.066666667	0	no	NaN	NaN
ACSL5	1	0	0.153232578	0	0	no	NaN	NaN
DHRS9	5	0.006978525	0.172495274	0.3	0	no	NaN	NaN
ADH1C	8	0.027798353	0.17804878	0.035714286	0	no	down	DEGs
HSD17B2	8	0.006161032	0.176328502	0.678571429	0	no	NaN	NaN
UGT2B17	9	0.00122404	0.179361179	0.25	0	no	NaN	NaN
UGT1A8	13	0.022641132	0.205518018	0.435897436	0	no	NaN	NaN
SULT1E1	9	3.42E-05	0.176243361	0.611111111	0	no	NaN	NaN
CYP3A5	14	0.032844337	0.208333333	0.450549451	3	no	NaN	NaN
DHRS11	4	0.010943851	0.15565032	0.166666667	0	no	NaN	NaN
AKR1C3	14	0.018756141	0.183786506	0.362637363	0	no	up	DEGs
UGT1A1	12	0.011373907	0.203683036	0.5	0	no	NaN	NaN
UGT1A10	13	0.022641132	0.205518018	0.435897436	0	no	NaN	NaN
CYP2C18	7	2.41E-05	0.174474187	0.428571429	0	no	NaN	NaN
CBR1	8	0.001959809	0.177442878	0.357142857	0	no	NaN	NaN
CYP2S1	6	1.30E-05	0.174390827	0.533333333	0	no	NaN	NaN
CES2	6	2.41E-05	0.17120075	0.2	0	no	NaN	NaN
UGT1A5	7	9.64E-04	0.179185076	0.238095238	0	no	NaN	NaN
UGT2A3	8	0.00110311	0.179273084	0.214285714	0	no	NaN	NaN
ABCB1	3	0.021981942	0.200991189	0.333333333	12	no	NaN	NaN
FSIP1	1	0	0.134736065	0	0	no	NaN	NaN
HSD11B2	1	0	0.134736065	0	0	no	NaN	NaN
DHDH	3	0	0.16367713	1	0	no	NaN	NaN
AKR1B10	8	0.026800248	0.183971774	0.178571429	0	no	up	DEGs
EFNA2	3	0.010928797	0.136397608	0.333333333	0	no	NaN	NaN
EPHA10	2	0	0.120105298	1	0	no	NaN	NaN
EPHB2	2	0.016348036	0.157599309	0	0	no	NaN	NaN
EPHA7	2	0	0.120105298	1	0	no	NaN	NaN
L1CAM	2	0.021737167	0.186414709	0	0	no	NaN	NaN
MADCAM1	5	0.014260839	0.192004208	0.1	0	no	NaN	NaN
NKX2-3	1	0	0.161147903	0	0	no	NaN	NaN
ACKR4	5	8.57E-04	0.175565176	0.7	0	no	up	DEGs
CCL25	10	0.003678345	0.175988428	0.6	0	no	NaN	NaN
CCL1	9	2.65E-04	0.171281089	0.694444444	0	no	NaN	NaN
CCL13	9	7.21E-05	0.171281089	0.75	0	no	NaN	NaN
PF4V1	5	2.41E-05	0.163237925	0.8	0	no	NaN	NaN
CCL24	7	3.46E-05	0.171120488	0.904761905	0	no	NaN	NaN
CCR3	10	2.43E-04	0.171361502	0.755555556	0	no	NaN	NaN
LGALS2	1	0	0.146	0	0	no	NaN	NaN
PCK2	1	0	0.13936617	0	0	no	up	DEGs
FBP1	3	0.005479452	0.161862528	0.333333333	0	no	NaN	NaN
HKDC1	9	0.029610625	0.192713833	0.222222222	0	no	NaN	NaN
ALDOB	3	3.07E-04	0.165607985	0.666666667	0	no	NaN	NaN
SLC22A18	1	0	0.120026307	0	0	no	NaN	NaN
SMPD3	3	0	0.11668798	1	0	no	NaN	NaN
DEGS2	4	0.016348036	0.131959508	0.5	0	no	NaN	NaN
ASAH2	3	0	0.11668798	1	0	no	NaN	NaN
ENPP7	3	0	0.11668798	1	0	no	NaN	NaN
HTR3A	3	0.021737167	0.151578073	0.333333333	4	no	NaN	NaN
TPH1	5	0.008652182	0.162438807	0.4	0	yes	NaN	docking
LCT	6	0.026866258	0.205286839	0.333333333	2	no	NaN	NaN
GK	1	0	0.155451448	0	0	no	NaN	NaN
BCO1	3	0.005511044	0.155253084	0	0	no	NaN	NaN
CYP4F2	3	3.76E-06	0.133114515	0.666666667	0	no	NaN	NaN
PLA2G12B	5	0.007248231	0.133211679	0.3	0	no	NaN	NaN
PTGS1	5	0.004531085	0.133211679	0.5	6	yes	NaN	docking
CYP2J2	5	0.037732701	0.153168275	0.4	0	no	NaN	NaN
PLA2G2C	2	5.02E-06	0.117703966	0	0	no	NaN	NaN
PLA2G2A	5	0.004512269	0.133211679	0.6	0	no	NaN	NaN
PLA2G10	4	8.78E-06	0.117779929	0.666666667	0	no	NaN	NaN
PLB1	4	3.01E-05	0.117779929	0.5	0	no	NaN	NaN
GPX2	5	0.053823574	0.179537629	0	0	no	NaN	NaN
DAB1	1	0	0.172903837	0	0	no	NaN	NaN
INPP5D	1	0	0.172903837	0	0	no	NaN	NaN
FCRL1	1	0	0.157124408	0	0	no	NaN	NaN
CARD10	1	0	0.156854319	0	0	no	NaN	NaN
BANK1	1	0	0.174724749	0	0	no	NaN	NaN
CSPG4	1	0	0.147415186	0	0	no	NaN	NaN
NCR3	1	0	0.147415186	0	0	no	NaN	NaN
MYO5B	1	0	0.166971638	0	0	no	NaN	NaN
CLDN3	6	0.01613227	0.167970548	0.6	0	no	NaN	NaN
CLDN7	7	0.016230117	0.168047882	0.476190476	0	no	NaN	NaN
TSPAN8	2	0	0.167508031	1	0	no	NaN	NaN
SLC15A1	3	0.008053678	0.198910082	0	0	no	NaN	NaN
ATP8B1	4	0.00562831	0.197939262	0.333333333	0	no	NaN	NaN
CCL15	7	6.81E-06	0.169294991	0.857142857	0	no	NaN	NaN
PHOX2B	2	0.027096191	0.123728814	0	0	no	NaN	NaN
HAND2	3	0.037814241	0.140600924	0	0	no	NaN	NaN
GDNF	3	0.021782327	0.110405324	0	0	no	NaN	NaN
MYOCD	5	0.042992624	0.162511131	0.6	0	no	NaN	NaN
NKX3-2	1	0	0.123310811	0	0	no	NaN	NaN
GFRA3	1	0	0.099455041	0	0	no	NaN	NaN
FGF5	2	0.010928797	0.099563557	0	0	no	NaN	NaN
APOBEC1	1	0	0.1825	0	0	no	NaN	NaN
CIDEB	2	0.03772392	0.183786506	0	0	no	NaN	NaN
SOAT2	1	0	0.1825	0	0	no	NaN	NaN
NPC1L1	3	0	0.184903749	1	0	yes	NaN	docking
ABCG8	4	0.002175987	0.196025779	0.666666667	0	no	NaN	NaN
ABCG5	6	0.006342246	0.199671772	0.4	0	no	NaN	NaN
APOBEC3B	1	0	0.1825	0	0	no	NaN	NaN
APOBR	1	0	0.1825	0	0	no	NaN	NaN
FABP1	4	0.013652678	0.196447793	0.166666667	0	no	NaN	NaN
SI	7	0.024573558	0.218562874	0.428571429	15	yes	NaN	docking
TREH	4	0.00465554	0.179891572	0.5	0	no	NaN	NaN
MGAM	6	0.020408908	0.21817095	0.533333333	9	yes	NaN	docking
MGAM2	4	1.12E-04	0.183140993	0.833333333	0	no	NaN	NaN
ENPEP	3	0.032975731	0.231893266	0.333333333	0	no	NaN	NaN
DEFA5	3	0.010928797	0.202552719	0.333333333	0	no	NaN	NaN
SLC6A20	1	0	0.202104097	0	0	no	NaN	NaN
TMPRSS4	1	0	0.202104097	0	0	no	NaN	NaN
FOLH1	1	0	0.209169054	0	0	yes	NaN	docking
NOX1	3	0.012517448	0.213700234	0	0	no	down	DEGs
ADA	3	0.010114624	0.21357519	0.333333333	0	yes	NaN	docking
AADAC	1	0	0.148434323	0	0	no	NaN	NaN
NAT2	3	0.010943851	0.174224344	0	0	no	NaN	NaN
XDH	8	0.069772006	0.21037464	0.035714286	0	yes	NaN	docking
ESCO2	1	0	0.148434323	0	0	no	NaN	NaN
DFFB	2	0.032425109	0.156116339	0	0	no	NaN	NaN
FABP2	2	7.10E-04	0.174141221	0	0	no	NaN	NaN
HAVCR1	2	0.007442349	0.175565176	0	0	no	NaN	NaN
KCNJ13	2	0	0.139632747	1	0	no	NaN	NaN
KCNE3	4	0.016378142	0.162150155	0.166666667	0	no	down	DEGs
KCNK5	2	0	0.139632747	1	0	no	NaN	NaN
KCNQ4	1	0	0.13957935	0	0	no	NaN	NaN
CACNA1C	5	0.030838336	0.192815637	0.2	0	yes	NaN	docking
REG4	1	0	0.141472868	0	0	no	NaN	NaN
GDA	2	0	0.184903749	1	0	no	NaN	NaN
BTNL3	1	0	0.17389233	0	0	no	NaN	NaN
BTNL8	1	0	0.17389233	0	0	no	NaN	NaN
RFX6	3	0.005479452	0.168825162	0.333333333	0	no	NaN	NaN
GATA5	2	0	0.186987705	1	0	no	NaN	NaN
FOXA3	1	0	0.176669894	0	0	no	NaN	NaN
HNF4G	1	0	0.176669894	0	0	no	NaN	NaN
MNX1	1	0	0.144497229	0	0	no	NaN	NaN
NR5A2	4	0.002145641	0.186796315	0.5	0	no	NaN	NaN
SLC10A2	6	0.009337247	0.201546107	0.666666667	0	yes	NaN	docking
SLC51B	5	0	0.179361179	1	0	no	NaN	NaN
SLC51A	5	0	0.179361179	1	0	no	NaN	NaN
FABP6	7	0.002939652	0.181863478	0.571428571	0	no	NaN	NaN
SLC2A5	2	0.004317111	0.192917548	0	0	no	NaN	NaN
SLC6A4	5	0.005524032	0.15753129	0.5	19	yes	NaN	docking
DDC	4	8.08E-04	0.144554455	0.666666667	1	no	NaN	NaN
MAOA	5	0.011179096	0.158626684	0.4	1	no	NaN	NaN
AOC1	2	0	0.137012012	1	0	no	NaN	NaN
CNN1	9	0.06469099	0.19190326	0.583333333	0	no	NaN	NaN
SMTN	4	0	0.161934339	1	0	no	NaN	NaN
CALD1	8	0.02061474	0.193223928	0.571428571	0	no	NaN	NaN
ACTG2	7	0.00176627	0.163237925	0.80952381	0	no	NaN	NaN
MYH11	9	0.002699774	0.163971249	0.611111111	0	no	NaN	NaN
LMOD1	6	0	0.163164953	1	0	no	NaN	NaN
TAGLN	8	7.83E-04	0.16389762	0.714285714	0	no	NaN	NaN
MYL9	7	0.00176627	0.163237925	0.80952381	0	no	NaN	NaN
SRI	1	0	0.188435725	0	0	no	NaN	NaN
CACNA1H	3	0.005479452	0.190600522	0.333333333	0	yes	NaN	docking
S100G	1	0	0.188435725	0	0	no	NaN	NaN
MYO1A	1	0	0.188435725	0	0	no	NaN	NaN
MYH14	3	0	0.141035549	1	0	no	NaN	NaN
ATP10B	1	0	0.165307971	0	0	no	NaN	NaN
ISX	1	0	0.134438306	0	0	no	NaN	NaN
ITPKA	1	0	0.17331434	0	0	no	NaN	NaN
KHK	3	0.00253653	0.172985782	0.333333333	0	no	NaN	NaN
ENSG00000259784	2	8.09E-04	0.161862528	0	0	no	NaN	NaN
BST1	2	0.00776859	0.161575919	0	0	yes	NaN	docking
ENTPD5	3	0.005449345	0.139153641	0.666666667	0	no	NaN	NaN
ENTPD8	3	0.005449345	0.139153641	0.666666667	0	no	NaN	NaN
COL6A1	2	0	0.187467899	1	0	no	NaN	NaN
MARVELD3	3	0	0.144154818	1	0	no	NaN	NaN
TJP3	7	0.007310954	0.144382911	0.476190476	0	no	NaN	NaN
CLDN23	5	0.001806413	0.144268775	0.8	0	no	NaN	NaN
CLDN8	5	0.001806413	0.144268775	0.8	0	no	NaN	NaN
GNE	2	1.51E-05	0.155055225	0	0	no	NaN	NaN
KCNMB1	2	0	0.172332389	1	0	no	NaN	NaN
CA1	3	0.027156405	0.152083333	0	0	no	NaN	NaN
CASP6	2	0.027096191	0.135586924	0	0	no	NaN	NaN
CASP1	5	0.021782327	0.119750656	0.3	0	no	NaN	NaN
NLRP6	3	0	0.107038123	1	0	no	NaN	NaN
NLRC3	1	0	0.106975381	0	0	no	NaN	NaN
AIM2	3	0	0.107038123	1	0	no	NaN	NaN
CASP5	3	0	0.107038123	1	0	no	NaN	NaN
CLCN2	1	0	0.160157964	0	0	yes	NaN	docking
CGN	1	0	0.126210235	0	0	no	NaN	NaN
CLDN15	3	0	0.126297578	1	0	no	NaN	NaN
RSPO2	2	0.005479452	0.09061569	0	0	no	NaN	NaN
RNF43	1	0	0.083105647	0	0	no	NaN	NaN
CA7	1	0	0.132054993	0	0	no	NaN	NaN
SELENBP1	3	0.016378142	0.132342277	0	0	no	NaN	NaN
SLC26A2	1	0	0.138730521	0	0	no	NaN	NaN
GGT6	2	0.018547787	0.200329308	0	0	no	NaN	NaN
ETHE1	1	0	0.104764638	0	0	no	NaN	NaN
SQOR	2	0.005479452	0.116987179	0	0	no	NaN	NaN
DEFA6	2	0	0.168591224	1	0	no	NaN	NaN
REG3A	2	0	0.168591224	1	0	no	NaN	NaN
HLA-DMB	1	0	0.157327586	0	0	no	NaN	NaN
AHCYL2	1	0	0.116912236	0	0	no	NaN	NaN
CLRN3	1	0	0.138467375	0	0	no	NaN	NaN
RRM2	3	0.005479452	0.122319035	0.333333333	0	yes	NaN	docking
DTL	1	0	0.109020311	0	0	no	NaN	NaN
GSDMB	1	0	0.142411237	0	0	no	NaN	NaN
NOXO1	1	0	0.176158301	0	0	no	NaN	NaN
GSTM4	1	0	0.152273675	0	0	no	NaN	NaN
SELENOP	1	0	0.152273675	0	0	no	NaN	NaN
AGR2	1	0	0.150020551	0	0	no	NaN	NaN
