# Supplementary material for: Discovery and Prediction Study of the Dominant Pharmacological Action Organ of Aconitum carmichaeli Debeaux Using Multiple Bioinformatic Analyses
Source: Int J Mol Sci. 2024 Sep 23;25(18):10219. doi: 10.3390/ijms251810219 (PMC11432385; doi:10.3390/ijms251810219)
Supplement: Supplementary file 1 [file ijms-25-10219-s001.zip › Supplementary table S4_intestine network edge.csv]

name	weight
CFTR (interacts with) SCNN1B	895
CFTR (interacts with) PDZD3	882
CFTR (interacts with) SLC26A3	888
CFTR (interacts with) KRT8	752
CFTR (interacts with) CLCA4	747
CFTR (interacts with) GUCY2C	825
CFTR (interacts with) ABCG2	733
CFTR (interacts with) GUCA2B	769
CFTR (interacts with) GUCA2A	805
CFTR (interacts with) FLNA	957
CFTR (interacts with) CLCA1	838
CFTR (interacts with) SLC9A3	828
SCNN1B (interacts with) WNK4	845
PDZD3 (interacts with) GUCY2C	942
SLC26A3 (interacts with) SLC9A2	725
SLC26A3 (interacts with) SLC9A3	904
SLC26A3 (interacts with) SLC13A2	760
KRT8 (interacts with) EPCAM	845
CLCA4 (interacts with) MS4A12	706
CLCA4 (interacts with) CLCA1	918
GUCY2C (interacts with) GUCA2A	999
GUCY2C (interacts with) PDE9A	763
GUCY2C (interacts with) ENPP3	932
GUCY2C (interacts with) GUCA2B	999
ABCG2 (interacts with) NR1I2	758
ABCG2 (interacts with) ABCC2	979
GUCA2B (interacts with) GUCA2A	893
GUCA2A (interacts with) MS4A12	716
GUCA2A (interacts with) PRKG2	853
GUCA2A (interacts with) TMIGD1	899
FLNA (interacts with) ITGA1	718
FLNA (interacts with) ITGA5	789
FLNA (interacts with) SCIN	792
FLNA (interacts with) CALML4	719
CLCA1 (interacts with) FCGBP	846
CLCA1 (interacts with) C15orf48	707
CLCA1 (interacts with) MUC2	708
CLCA1 (interacts with) CHP2	792
CLCA1 (interacts with) SPINK4	719
CLCA1 (interacts with) ZG16	930
SLC9A3 (interacts with) SLC5A1	732
SLC9A3 (interacts with) CA2	763
EPCAM (interacts with) MYO5B	750
EPCAM (interacts with) CLDN3	737
EPCAM (interacts with) CLDN7	993
EPCAM (interacts with) TSPAN8	812
MS4A12 (interacts with) ZG16	801
MS4A12 (interacts with) AQP8	704
ENPP3 (interacts with) BST1	918
ENPP3 (interacts with) ENTPD5	944
ENPP3 (interacts with) ENTPD8	947
NR1I2 (interacts with) NR0B2	952
ABCC2 (interacts with) NR1I2	730
ABCC2 (interacts with) DPP4	708
ABCC2 (interacts with) SLC15A1	717
ABCC2 (interacts with) NR1H4	720
ABCC2 (interacts with) ATP8B1	759
PRKG2 (interacts with) KCNMB1	913
PRKG2 (interacts with) BST1	902
PRKG2 (interacts with) CACNA1C	924
TMIGD1 (interacts with) CLRN3	728
ITGA1 (interacts with) COL6A1	870
ITGA5 (interacts with) ITGA1	947
ITGA5 (interacts with) COL6A1	922
ITGA5 (interacts with) L1CAM	833
CALML4 (interacts with) ENPEP	782
CALML4 (interacts with) SRI	843
CALML4 (interacts with) CACNA1C	999
CALML4 (interacts with) CACNA1H	941
CALML4 (interacts with) S100G	787
CALML4 (interacts with) MYO1A	799
CALML4 (interacts with) PLCB3	738
FCGBP (interacts with) TFF3	938
MUC2 (interacts with) MUC17	945
MUC2 (interacts with) MUC3A	908
MUC2 (interacts with) MUC4	972
MUC2 (interacts with) TFF3	901
MUC2 (interacts with) MUC12	951
MUC2 (interacts with) FCGBP	885
MUC2 (interacts with) MUC13	961
SPINK4 (interacts with) REG4	754
ZG16 (interacts with) FCGBP	780
SLC5A1 (interacts with) GLP2R	733
SLC5A1 (interacts with) SLC15A1	813
SLC5A1 (interacts with) SLC2A5	861
SLC5A1 (interacts with) FFAR4	707
CA2 (interacts with) CA1	833
USH1C (interacts with) MYO7B	985
USH1C (interacts with) CDHR2	900
USH1C (interacts with) PDZD7	915
USH1C (interacts with) SLC4A7	850
USH1C (interacts with) CDHR5	909
USH1C (interacts with) ANKS4B	995
MYO7B (interacts with) ANKS4B	980
MYO7B (interacts with) CDHR5	831
MYO7B (interacts with) CDHR2	876
CDHR2 (interacts with) ANKS4B	815
CDHR2 (interacts with) CDHR5	998
SLC4A7 (interacts with) TOX3	775
SLC4A7 (interacts with) CA2	793
CDHR5 (interacts with) CDH17	828
CDHR5 (interacts with) ANKS4B	826
CDH17 (interacts with) HNF4A	747
CDH17 (interacts with) LGALS4	762
CDH17 (interacts with) OLFM4	826
AQP8 (interacts with) AQP11	953
AQP8 (interacts with) AQP10	967
AQP11 (interacts with) AQP10	941
SCTR (interacts with) VIP	964
SCTR (interacts with) SCT	999
SCTR (interacts with) GIP	779
SCTR (interacts with) IGHV3-11	800
VIP (interacts with) SCT	991
VIP (interacts with) NTS	850
VIP (interacts with) GLP2R	701
VIP (interacts with) SST	941
VIP (interacts with) GIP	913
VIP (interacts with) CCK	876
VIP (interacts with) MLN	810
SCT (interacts with) GIP	947
SCT (interacts with) CCK	876
SCT (interacts with) SST	912
SCT (interacts with) NTS	764
SCT (interacts with) MLN	840
SCT (interacts with) PYY	726
SCT (interacts with) IGHV3-11	800
GIP (interacts with) GLP2R	704
GIP (interacts with) DPP4	980
GIP (interacts with) CCK	866
GIP (interacts with) IGHV3-11	800
GIP (interacts with) PYY	856
GIP (interacts with) MLN	774
IGHV3-11 (interacts with) GLP2R	800
IGHV3-11 (interacts with) GALR2	800
IGHV3-11 (interacts with) NRP2	900
IGHV3-11 (interacts with) CHRM2	800
IGHV3-11 (interacts with) IGLL5	954
IGHV3-11 (interacts with) IGKV2D-28	967
IGHV3-11 (interacts with) IGHV3OR16-9	900
IGHV3-11 (interacts with) IGKV2D-29	971
NTS (interacts with) MEP1A	718
NTS (interacts with) ACE2	799
NTS (interacts with) PYY	743
NTS (interacts with) MLN	924
NTS (interacts with) NTSR1	999
SST (interacts with) NEUROG3	841
SST (interacts with) NTS	942
SST (interacts with) SSTR1	999
SST (interacts with) CHRM2	712
SST (interacts with) PYY	902
SST (interacts with) MLN	831
SST (interacts with) HTR1D	727
SST (interacts with) PDX1	730
CCK (interacts with) NTS	928
CCK (interacts with) SST	933
CCK (interacts with) PYY	903
CCK (interacts with) MLN	903
MLN (interacts with) GPR39	839
MLN (interacts with) PYY	741
MLN (interacts with) NTSR1	758
PYY (interacts with) DPP4	752
PYY (interacts with) NPY4R	986
PYY (interacts with) FFAR4	747
PYY (interacts with) NPY4R2	959
DPP4 (interacts with) FOLH1	758
DPP4 (interacts with) GLP2R	790
DPP4 (interacts with) ENPEP	790
DPP4 (interacts with) SLC5A1	762
DPP4 (interacts with) ACE	874
DPP4 (interacts with) ANPEP	931
DPP4 (interacts with) NAALADL1	776
DPP4 (interacts with) MGAM	885
DPP4 (interacts with) NOX1	876
DPP4 (interacts with) ADA	999
IGLL5 (interacts with) TNFRSF13C	754
IGLL5 (interacts with) KCNA3	812
IGLL5 (interacts with) ACE2	823
IGLL5 (interacts with) IGKV2D-28	701
IGLL5 (interacts with) IGKV2D-29	875
IGLL5 (interacts with) IGKV2-40	882
IGLL5 (interacts with) IGHV3-15	997
IGLL5 (interacts with) IGHV3OR16-9	900
IGLL5 (interacts with) IGHV3-72	958
IGKV2D-28 (interacts with) IGHV3-15	802
IGKV2D-29 (interacts with) EPCAM	900
IGKV2D-29 (interacts with) IGKV2D-28	906
IGKV2D-29 (interacts with) ABCB1	907
IGKV2D-29 (interacts with) IGHV3-15	890
IGKV2D-29 (interacts with) IGHV3-72	963
SLC7A9 (interacts with) SLC3A1	999
SLC7A9 (interacts with) SLC6A19	772
SLC3A1 (interacts with) SLC7A7	892
SLC3A1 (interacts with) SLC6A19	713
SLC3A1 (interacts with) SLC1A1	762
SLC6A19 (interacts with) ACE	715
SLC6A19 (interacts with) ACE2	999
SLC1A1 (interacts with) SLC15A1	736
ACE (interacts with) ANPEP	816
ACE (interacts with) XDH	724
ACE (interacts with) CALML4	763
ACE2 (interacts with) ENPEP	768
ACE2 (interacts with) ACE	956
ACE2 (interacts with) ITGA5	788
ACE2 (interacts with) ANPEP	939
ACE2 (interacts with) DEFA5	959
ACE2 (interacts with) SLC6A20	998
ACE2 (interacts with) DPP4	999
ACE2 (interacts with) IGHV3-72	905
ACE2 (interacts with) TMPRSS4	736
HNF4A (interacts with) NR0B2	994
HNF4A (interacts with) MTTP	775
HNF4A (interacts with) NR1I2	829
HNF4A (interacts with) NR1H4	786
HNF4A (interacts with) HNF1A	988
HNF4A (interacts with) PDX1	737
LGALS4 (interacts with) LGALS3	730
OLFM4 (interacts with) ASCL2	775
NR0B2 (interacts with) ATP8B1	799
NR0B2 (interacts with) NR5A2	999
NR0B2 (interacts with) FABP6	853
MTTP (interacts with) FABP1	719
NR1H4 (interacts with) NR0B2	986
NR1H4 (interacts with) SLC51A	825
NR1H4 (interacts with) NR5A2	705
NR1H4 (interacts with) FABP6	935
NR1H4 (interacts with) ATP8B1	850
HNF1A (interacts with) GATA5	731
HNF1A (interacts with) LCT	772
HNF1A (interacts with) FOXA3	930
HNF1A (interacts with) PDX1	834
HNF1A (interacts with) HNF4G	943
PDX1 (interacts with) NR5A2	831
LGALS3 (interacts with) CSPG4	897
LGALS3 (interacts with) NCR3	899
ASCL2 (interacts with) SLC22A18	794
OTC (interacts with) ACY1	966
OTC (interacts with) PGM5	870
OTC (interacts with) NAGS	977
OTC (interacts with) NOS2	922
OTC (interacts with) OAT	989
ACY1 (interacts with) ACY3	796
NAGS (interacts with) OAT	997
NAGS (interacts with) SLC25A15	724
NOS2 (interacts with) CALML4	993
TNFRSF17 (interacts with) CD19	765
TNFRSF17 (interacts with) CD40LG	893
TNFRSF17 (interacts with) TNFRSF13B	975
TNFRSF17 (interacts with) CD79A	793
TNFRSF17 (interacts with) JCHAIN	872
TNFRSF17 (interacts with) IGLV10-54	801
TNFRSF17 (interacts with) IGLL5	746
TNFRSF17 (interacts with) POU2AF1	871
TNFRSF17 (interacts with) TNFRSF13C	944
TNFRSF17 (interacts with) MZB1	999
CD19 (interacts with) CD79A	998
CD19 (interacts with) CCR7	880
CD19 (interacts with) VPREB3	847
CD19 (interacts with) BLK	878
CD19 (interacts with) TNFRSF13B	809
CD19 (interacts with) ITGAE	749
CD19 (interacts with) TNFRSF13C	889
CD19 (interacts with) CXCR5	895
CD19 (interacts with) ANPEP	853
CD19 (interacts with) CD1D	762
CD19 (interacts with) CD37	899
CD19 (interacts with) HLA-DOB	731
CD19 (interacts with) POU2AF1	806
CD19 (interacts with) NAALADL1	706
CD19 (interacts with) FCRL2	709
CD19 (interacts with) MME	954
CD19 (interacts with) SPIB	798
CD19 (interacts with) PIK3CD	971
CD19 (interacts with) CD40LG	801
CD19 (interacts with) CXCR3	715
CD40LG (interacts with) CCR7	780
CD40LG (interacts with) TNFRSF13B	938
CD40LG (interacts with) BIRC3	738
CD40LG (interacts with) TNFRSF13C	959
CD40LG (interacts with) CXCR5	869
CD40LG (interacts with) CCL11	731
CD40LG (interacts with) CD1D	877
CD40LG (interacts with) CXCR3	730
CD40LG (interacts with) LTB	816
CD40LG (interacts with) LTA	858
TNFRSF13B (interacts with) TNFRSF13C	989
CD79A (interacts with) POU2AF1	913
CD79A (interacts with) MME	870
CD79A (interacts with) MZB1	815
CD79A (interacts with) PIK3CD	807
CD79A (interacts with) JCHAIN	921
CD79A (interacts with) PIGR	819
CD79A (interacts with) VPREB3	934
CD79A (interacts with) CARD11	797
CD79A (interacts with) BLK	956
CD79A (interacts with) IGLL5	984
CD79A (interacts with) IGLV10-54	738
JCHAIN (interacts with) MZB1	930
JCHAIN (interacts with) PIGR	999
JCHAIN (interacts with) POU2AF1	872
JCHAIN (interacts with) IGLL5	923
JCHAIN (interacts with) IGHV3-15	805
IGLV10-54 (interacts with) TNFRSF13C	820
IGLV10-54 (interacts with) PYY	800
IGLV10-54 (interacts with) IGLL5	849
IGLV10-54 (interacts with) IGHV3-15	961
IGLV10-54 (interacts with) IGKV2D-29	796
IGLV10-54 (interacts with) IGKV2-40	820
POU2AF1 (interacts with) BLK	741
POU2AF1 (interacts with) MZB1	891
POU2AF1 (interacts with) IKZF3	811
POU2AF1 (interacts with) SPIB	874
TNFRSF13C (interacts with) SPIB	718
TNFRSF13C (interacts with) CES3	743
TNFRSF13C (interacts with) LTB	826
CCR7 (interacts with) CCL13	862
CCR7 (interacts with) NAALADL1	779
CCR7 (interacts with) CXCR5	962
CCR7 (interacts with) CCL24	870
CCR7 (interacts with) CCR3	946
CCR7 (interacts with) LTB	814
CCR7 (interacts with) CXCR3	763
CCR7 (interacts with) CCL11	806
CCR7 (interacts with) CCL15	744
VPREB3 (interacts with) BLK	763
BLK (interacts with) HNF1A	711
BLK (interacts with) BANK1	912
ITGAE (interacts with) CCR7	773
ITGAE (interacts with) ITGA5	730
CXCR5 (interacts with) CCL24	717
CXCR5 (interacts with) CCL11	753
ANPEP (interacts with) GGT6	953
HLA-DOB (interacts with) HLA-DMB	998
MME (interacts with) MEP1A	917
MME (interacts with) MEP1B	925
MME (interacts with) ACE	882
MME (interacts with) ANPEP	898
MME (interacts with) DPP4	962
MME (interacts with) XPNPEP2	936
MME (interacts with) ACE2	964
SPIB (interacts with) IKZF3	797
PIK3CD (interacts with) DAB1	901
PIK3CD (interacts with) PLCB3	702
PIK3CD (interacts with) INPP5D	945
CXCR3 (interacts with) CCL13	903
CXCR3 (interacts with) PF4V1	997
CXCR3 (interacts with) CXCR5	799
CXCR3 (interacts with) CCL11	989
CXCR3 (interacts with) CCL24	909
CXCR3 (interacts with) CCR3	963
LTA (interacts with) CCR7	803
LTA (interacts with) CXCR5	731
LTA (interacts with) CCL11	716
LTA (interacts with) LTB	999
PIGR (interacts with) FCRL2	764
PIGR (interacts with) FCRL1	756
CARD11 (interacts with) CARD10	949
IGKV2-40 (interacts with) IGHV3-15	791
IGHV3-72 (interacts with) IGKV2D-28	972
IKZF3 (interacts with) GSDMB	859
CREB3L3 (interacts with) APOA4	740
APOA4 (interacts with) RBP2	701
APOA4 (interacts with) APOB	992
APOA4 (interacts with) MTTP	851
APOB (interacts with) CIDEB	837
APOB (interacts with) SOAT2	763
APOB (interacts with) NPC1L1	903
APOB (interacts with) ABCG8	740
APOB (interacts with) ABCG5	773
APOB (interacts with) APOBEC3B	758
APOB (interacts with) MTTP	999
APOB (interacts with) ACE	743
APOB (interacts with) APOBR	969
APOB (interacts with) FABP1	898
TRPM5 (interacts with) TRPA1	724
TRPM5 (interacts with) GNAT3	946
TRPA1 (interacts with) CALML4	755
TRPA1 (interacts with) TRPV3	742
TRPA1 (interacts with) F2RL1	791
GNAT3 (interacts with) SLC5A1	896
GNAT3 (interacts with) PLCB3	924
PLCB3 (interacts with) PRKG2	907
ST6GALNAC1 (interacts with) GALNT12	931
ST6GALNAC1 (interacts with) GCNT1	965
ST6GALNAC1 (interacts with) GALNT5	942
ST6GALNAC1 (interacts with) B3GNT6	959
ST6GALNAC1 (interacts with) GALNT8	928
GALNT12 (interacts with) B3GNT6	923
GALNT12 (interacts with) GCNT1	964
GALNT12 (interacts with) MUC2	703
GCNT1 (interacts with) GALNT8	928
GCNT1 (interacts with) GALNT5	928
GCNT1 (interacts with) GCNT4	910
GCNT1 (interacts with) GCNT3	908
GCNT1 (interacts with) B3GNT6	967
GALNT5 (interacts with) B3GNT6	928
B3GNT6 (interacts with) GALNT8	908
B3GNT6 (interacts with) GCNT3	968
GCNT4 (interacts with) GCNT3	911
CEACAM1 (interacts with) LGALS9C	800
CEACAM1 (interacts with) CEACAM5	909
CEACAM1 (interacts with) LGALS9	817
CEACAM1 (interacts with) LGALS9B	796
CEACAM1 (interacts with) CEACAM6	878
LGALS9C (interacts with) LGALS3	740
LGALS9C (interacts with) LGALS9	780
CEACAM5 (interacts with) KRT20	869
CEACAM5 (interacts with) CEACAM6	710
CEACAM5 (interacts with) LGALS3	717
CEACAM5 (interacts with) EPCAM	757
LGALS9 (interacts with) LGALS3	819
LGALS9 (interacts with) LGALS9B	764
KRT20 (interacts with) CDX2	924
KRT20 (interacts with) MME	729
KRT20 (interacts with) MUC2	811
CDX2 (interacts with) MUC2	868
CDX2 (interacts with) HNF1A	833
MEP1A (interacts with) MEP1B	931
MEP1A (interacts with) SI	706
MEP1A (interacts with) XPNPEP2	951
MEP1A (interacts with) ACE2	961
MEP1A (interacts with) DPP4	926
MEP1B (interacts with) DPP4	925
MEP1B (interacts with) ACE2	957
MEP1B (interacts with) XPNPEP2	949
XPNPEP2 (interacts with) DPP4	946
XPNPEP2 (interacts with) ACE2	955
MUC17 (interacts with) MUC4	831
MUC17 (interacts with) MUC12	929
MUC17 (interacts with) MUC3A	721
MUC17 (interacts with) MUC13	969
MUC3A (interacts with) MUC13	920
MUC4 (interacts with) MUC3A	709
MUC4 (interacts with) MUC12	851
MUC4 (interacts with) MUC13	965
MUC12 (interacts with) MUC3A	826
MUC12 (interacts with) MUC13	980
NEUROG3 (interacts with) HNF1A	732
NEUROG3 (interacts with) RFX6	899
NEUROG3 (interacts with) PDX1	876
SSTR1 (interacts with) GALR2	704
HTR1D (interacts with) HTR3A	793
MOGAT2 (interacts with) MOGAT3	913
MOGAT2 (interacts with) DGAT1	993
MOGAT3 (interacts with) DGAT1	989
DGAT1 (interacts with) ACSL5	836
DGAT1 (interacts with) DHRS9	920
DGAT1 (interacts with) ADH1C	905
DGAT1 (interacts with) MTTP	764
DHRS9 (interacts with) BCO1	928
ADH1C (interacts with) BCO1	912
HSD17B2 (interacts with) UGT2B17	740
HSD17B2 (interacts with) UGT1A8	701
HSD17B2 (interacts with) SULT1E1	959
HSD17B2 (interacts with) CYP3A5	937
HSD17B2 (interacts with) DHRS11	995
HSD17B2 (interacts with) AKR1C3	982
HSD17B2 (interacts with) UGT1A1	731
HSD17B2 (interacts with) UGT1A10	822
UGT2B17 (interacts with) CYP3A5	954
UGT2B17 (interacts with) SULT1E1	927
UGT2B17 (interacts with) CYP2C18	823
UGT2B17 (interacts with) CBR1	925
UGT2B17 (interacts with) CYP2S1	732
UGT2B17 (interacts with) AKR1C3	939
UGT2B17 (interacts with) ADH1C	717
UGT2B17 (interacts with) CES2	783
UGT1A8 (interacts with) CYP3A5	974
UGT1A8 (interacts with) SULT1E1	956
UGT1A8 (interacts with) CYP2C18	847
UGT1A8 (interacts with) CBR1	924
UGT1A8 (interacts with) CYP2S1	722
UGT1A8 (interacts with) ABCC2	750
UGT1A8 (interacts with) AKR1C3	924
UGT1A8 (interacts with) UGT1A1	996
UGT1A8 (interacts with) NR1I2	761
UGT1A8 (interacts with) ADH1C	715
UGT1A8 (interacts with) CES2	849
UGT1A8 (interacts with) UGT1A10	995
SULT1E1 (interacts with) CYP3A5	934
SULT1E1 (interacts with) UGT1A5	923
SULT1E1 (interacts with) UGT1A10	958
SULT1E1 (interacts with) UGT2A3	926
SULT1E1 (interacts with) UGT1A1	957
SULT1E1 (interacts with) AKR1C3	936
CYP3A5 (interacts with) ABCC2	708
CYP3A5 (interacts with) UGT1A5	949
CYP3A5 (interacts with) CYP2S1	943
CYP3A5 (interacts with) UGT1A1	976
CYP3A5 (interacts with) ABCB1	920
CYP3A5 (interacts with) AKR1C3	929
CYP3A5 (interacts with) NR1I2	820
CYP3A5 (interacts with) CYP2C18	954
CYP3A5 (interacts with) UGT1A10	974
CYP3A5 (interacts with) UGT2A3	950
DHRS11 (interacts with) FSIP1	886
DHRS11 (interacts with) HSD11B2	812
DHRS11 (interacts with) AKR1C3	761
AKR1C3 (interacts with) DHDH	905
AKR1C3 (interacts with) UGT2A3	918
AKR1C3 (interacts with) CBR1	971
AKR1C3 (interacts with) UGT1A10	922
AKR1C3 (interacts with) AKR1B10	925
AKR1C3 (interacts with) UGT1A5	910
AKR1C3 (interacts with) UGT1A1	923
AKR1C3 (interacts with) DHRS9	929
UGT1A1 (interacts with) CYP2C18	848
UGT1A1 (interacts with) CBR1	926
UGT1A1 (interacts with) CYP2S1	720
UGT1A1 (interacts with) NR1I2	748
UGT1A1 (interacts with) UGT1A10	995
UGT1A1 (interacts with) CES2	838
UGT1A1 (interacts with) ABCC2	746
UGT1A10 (interacts with) CYP2C18	841
UGT1A10 (interacts with) CBR1	926
UGT1A10 (interacts with) CYP2S1	751
UGT1A10 (interacts with) NR1I2	757
UGT1A10 (interacts with) ABCC2	725
UGT1A10 (interacts with) ADH1C	711
UGT1A10 (interacts with) CES2	837
CYP2C18 (interacts with) UGT2A3	810
CYP2S1 (interacts with) UGT2A3	713
UGT1A5 (interacts with) CYP2C18	807
UGT1A5 (interacts with) CBR1	913
UGT1A5 (interacts with) CES2	785
UGT1A5 (interacts with) ADH1C	701
UGT2A3 (interacts with) CBR1	920
UGT2A3 (interacts with) CES2	796
UGT2A3 (interacts with) ADH1C	714
ABCB1 (interacts with) NR1I2	842
DHDH (interacts with) AKR1B10	943
DHDH (interacts with) DHRS9	838
AKR1B10 (interacts with) TPH1	902
AKR1B10 (interacts with) LCT	907
AKR1B10 (interacts with) CBR1	959
AKR1B10 (interacts with) HKDC1	898
AKR1B10 (interacts with) DHRS9	786
AKR1B10 (interacts with) GK	924
EFNA2 (interacts with) EPHA10	962
EFNA2 (interacts with) EPHB2	903
EFNA2 (interacts with) EPHA7	979
EPHA10 (interacts with) EPHA7	857
EPHB2 (interacts with) L1CAM	945
MADCAM1 (interacts with) NKX2-3	756
MADCAM1 (interacts with) IGKV2D-29	900
MADCAM1 (interacts with) ACKR4	778
MADCAM1 (interacts with) ITGAE	718
MADCAM1 (interacts with) CCL25	928
ACKR4 (interacts with) CCL1	964
ACKR4 (interacts with) CCL13	975
ACKR4 (interacts with) CCR7	965
ACKR4 (interacts with) CCL25	999
CCL25 (interacts with) CCL1	807
CCL25 (interacts with) CCL13	864
CCL25 (interacts with) PF4V1	994
CCL25 (interacts with) CCR7	994
CCL25 (interacts with) CXCR5	873
CCL25 (interacts with) CXCR3	901
CCL25 (interacts with) CCL24	747
CCL25 (interacts with) CCR3	866
CCL1 (interacts with) CCR7	877
CCL1 (interacts with) CCL15	752
CCL1 (interacts with) CXCR3	868
CCL1 (interacts with) CCL13	722
CCL1 (interacts with) CCR3	926
CCL1 (interacts with) PF4V1	707
CCL1 (interacts with) CXCR5	766
CCL13 (interacts with) CXCR5	825
CCL13 (interacts with) CCL24	996
CCL13 (interacts with) CCL11	996
CCL13 (interacts with) CCR3	999
PF4V1 (interacts with) CCL11	995
CCR3 (interacts with) PF4V1	722
CCR3 (interacts with) CXCR5	734
CCR3 (interacts with) CCL11	999
CCR3 (interacts with) CCL24	999
LGALS2 (interacts with) LTA	807
PCK2 (interacts with) FBP1	814
FBP1 (interacts with) HKDC1	937
FBP1 (interacts with) ALDOB	982
HKDC1 (interacts with) MGAM2	916
HKDC1 (interacts with) MGAM	922
HKDC1 (interacts with) ENSG00000259784	919
HKDC1 (interacts with) ALDOB	881
SMPD3 (interacts with) DEGS2	938
SMPD3 (interacts with) ASAH2	804
SMPD3 (interacts with) ENPP7	949
DEGS2 (interacts with) ASAH2	945
DEGS2 (interacts with) ENPP7	935
DEGS2 (interacts with) HTR3A	767
ASAH2 (interacts with) ENPP7	888
TPH1 (interacts with) SLC6A4	950
TPH1 (interacts with) DDC	981
TPH1 (interacts with) MAOA	729
TPH1 (interacts with) HTR1D	802
LCT (interacts with) HKDC1	911
LCT (interacts with) MGAM	784
BCO1 (interacts with) ISX	985
CYP4F2 (interacts with) PLA2G12B	707
CYP4F2 (interacts with) PTGS1	914
CYP4F2 (interacts with) CYP2J2	951
PLA2G12B (interacts with) PLA2G2C	743
PLA2G12B (interacts with) CYP2J2	709
PLA2G12B (interacts with) PLA2G2A	807
PLA2G12B (interacts with) PLA2G10	917
PTGS1 (interacts with) PLB1	713
PTGS1 (interacts with) PLA2G10	791
PTGS1 (interacts with) CYP2J2	912
PTGS1 (interacts with) PLA2G2A	797
CYP2J2 (interacts with) PLA2G2A	723
CYP2J2 (interacts with) GPX2	911
PLA2G2C (interacts with) PLB1	765
PLA2G10 (interacts with) PLA2G2A	725
PLB1 (interacts with) PLA2G10	786
PLB1 (interacts with) PLA2G2A	842
GPX2 (interacts with) SELENOP	859
CLDN3 (interacts with) MARVELD3	821
CLDN3 (interacts with) CLDN7	864
CLDN3 (interacts with) TJP3	988
CLDN3 (interacts with) CLDN23	728
CLDN3 (interacts with) CLDN8	721
CLDN7 (interacts with) MARVELD3	756
CLDN7 (interacts with) TJP3	990
CLDN7 (interacts with) TSPAN8	914
CLDN7 (interacts with) CLDN8	803
CLDN7 (interacts with) CLDN23	780
ATP8B1 (interacts with) ATP10B	910
CCL15 (interacts with) CXCR5	820
CCL15 (interacts with) CCL11	738
CCL15 (interacts with) CXCR3	744
CCL15 (interacts with) CCL24	706
CCL15 (interacts with) CCR3	997
PHOX2B (interacts with) HAND2	833
PHOX2B (interacts with) GDNF	749
HAND2 (interacts with) MYOCD	846
HAND2 (interacts with) NKX3-2	731
GDNF (interacts with) GFRA3	997
GDNF (interacts with) FGF5	755
MYOCD (interacts with) TAGLN	885
MYOCD (interacts with) MYH11	820
APOBEC1 (interacts with) APOB	963
CIDEB (interacts with) DFFB	929
NPC1L1 (interacts with) ABCG8	894
NPC1L1 (interacts with) ABCG5	906
ABCG8 (interacts with) NR1H4	858
ABCG8 (interacts with) ABCG5	999
ABCG5 (interacts with) NR0B2	709
ABCG5 (interacts with) MTTP	712
ABCG5 (interacts with) NR1H4	876
FABP1 (interacts with) FABP2	965
FABP1 (interacts with) HAVCR1	873
SI (interacts with) TREH	753
SI (interacts with) LCT	856
SI (interacts with) DPP4	887
SI (interacts with) MGAM	909
SI (interacts with) MGAM2	941
SI (interacts with) HKDC1	919
TREH (interacts with) MGAM	789
TREH (interacts with) MGAM2	742
TREH (interacts with) GNE	812
MGAM (interacts with) MGAM2	985
NOX1 (interacts with) NOXO1	999
AADAC (interacts with) NAT2	875
NAT2 (interacts with) XDH	953
NAT2 (interacts with) ESCO2	770
XDH (interacts with) BTNL3	969
XDH (interacts with) BTNL8	969
XDH (interacts with) ADA	761
XDH (interacts with) NOX1	820
XDH (interacts with) GPX2	886
HAVCR1 (interacts with) TFF3	717
KCNJ13 (interacts with) KCNE3	920
KCNJ13 (interacts with) KCNK5	929
KCNE3 (interacts with) KCNQ4	846
KCNE3 (interacts with) CACNA1C	801
KCNE3 (interacts with) KCNK5	923
CACNA1C (interacts with) CACNA1H	917
GDA (interacts with) XDH	988
GDA (interacts with) ADA	737
RFX6 (interacts with) MNX1	752
RFX6 (interacts with) PDX1	722
GATA5 (interacts with) LCT	818
SLC10A2 (interacts with) SLC51B	838
SLC10A2 (interacts with) SLC5A1	712
SLC10A2 (interacts with) NR1H4	914
SLC10A2 (interacts with) SLC51A	883
SLC10A2 (interacts with) NR0B2	832
SLC10A2 (interacts with) FABP6	927
SLC51B (interacts with) NR0B2	747
SLC51B (interacts with) SLC51A	999
SLC51B (interacts with) NR1H4	808
SLC51B (interacts with) FABP6	779
SLC51A (interacts with) NR0B2	773
SLC51A (interacts with) FABP6	814
FABP6 (interacts with) FABP2	808
FABP6 (interacts with) NR5A2	733
SLC6A4 (interacts with) HTR3A	726
SLC6A4 (interacts with) MAOA	942
SLC6A4 (interacts with) HTR1D	921
SLC6A4 (interacts with) DDC	756
DDC (interacts with) MAOA	986
DDC (interacts with) AOC1	972
MAOA (interacts with) ADH1C	936
MAOA (interacts with) AOC1	970
CNN1 (interacts with) SMTN	799
CNN1 (interacts with) CALD1	867
CNN1 (interacts with) MYOCD	840
CNN1 (interacts with) CALML4	942
CNN1 (interacts with) ACTG2	930
CNN1 (interacts with) MYH11	968
CNN1 (interacts with) LMOD1	812
CNN1 (interacts with) TAGLN	781
CNN1 (interacts with) MYL9	771
SMTN (interacts with) TAGLN	798
SMTN (interacts with) MYH11	803
SMTN (interacts with) MYOCD	715
CALD1 (interacts with) MYL9	844
CALD1 (interacts with) ITGA1	716
CALD1 (interacts with) LMOD1	894
CALD1 (interacts with) MYH11	946
CALD1 (interacts with) ACTG2	733
CALD1 (interacts with) CALML4	996
CALD1 (interacts with) TAGLN	794
ACTG2 (interacts with) MYL9	974
ACTG2 (interacts with) LMOD1	860
ACTG2 (interacts with) TAGLN	820
ACTG2 (interacts with) MYH11	993
ACTG2 (interacts with) MYH14	907
MYH11 (interacts with) MYL9	986
MYH11 (interacts with) LMOD1	951
MYH11 (interacts with) TAGLN	927
MYH11 (interacts with) MYH14	915
LMOD1 (interacts with) MYL9	844
LMOD1 (interacts with) TAGLN	757
TAGLN (interacts with) MYL9	929
MYL9 (interacts with) MYH14	946
ITPKA (interacts with) PLCB3	762
KHK (interacts with) HKDC1	920
KHK (interacts with) ALDOB	973
KHK (interacts with) SLC2A5	796
ENTPD5 (interacts with) ENTPD8	939
ENTPD5 (interacts with) RRM2	916
ENTPD8 (interacts with) RRM2	914
TJP3 (interacts with) MARVELD3	718
TJP3 (interacts with) CLDN8	970
TJP3 (interacts with) CLDN15	802
TJP3 (interacts with) CLDN23	780
CLDN23 (interacts with) CLDN15	735
CLDN8 (interacts with) CLDN15	714
CLDN8 (interacts with) CLDN23	810
GNE (interacts with) ENSG00000259784	895
KCNMB1 (interacts with) CACNA1C	811
CA1 (interacts with) CA7	702
CA1 (interacts with) SELENBP1	726
CASP6 (interacts with) DFFB	731
CASP6 (interacts with) CASP1	922
CASP1 (interacts with) NLRP6	999
CASP1 (interacts with) NLRC3	703
CASP1 (interacts with) AIM2	999
CASP1 (interacts with) CASP5	998
NLRP6 (interacts with) AIM2	999
NLRP6 (interacts with) CASP5	968
AIM2 (interacts with) CASP5	989
CLCN2 (interacts with) CACNA1H	894
CGN (interacts with) TJP3	997
RSPO2 (interacts with) FGF5	715
RSPO2 (interacts with) RNF43	991
SLC26A2 (interacts with) SLC13A2	865
GGT6 (interacts with) GPX2	744
ETHE1 (interacts with) SQOR	993
SQOR (interacts with) SELENBP1	910
DEFA6 (interacts with) REG3A	902
DEFA6 (interacts with) DEFA5	999
REG3A (interacts with) DEFA5	916
AHCYL2 (interacts with) SELENBP1	830
RRM2 (interacts with) DTL	880
GSTM4 (interacts with) GPX2	755
AGR2 (interacts with) TFF3	799
