# Supplementary material for: Discovery and Prediction Study of the Dominant Pharmacological Action Organ of Aconitum carmichaeli Debeaux Using Multiple Bioinformatic Analyses
Source: Int J Mol Sci. 2024 Sep 23;25(18):10219. doi: 10.3390/ijms251810219 (PMC11432385; doi:10.3390/ijms251810219)
Supplement: Supplementary file 1 [file ijms-25-10219-s001.zip › Supplementary table S5_results of network pharmacology analysis.xlsx]

## Sheet: Sheet1
	0	1	2
0	Demethyldelavaine B	TUBB1	15.365
19040	Talatisamine	CHRM3	48
19041	Talatisamine	CHRM1	48
19042	Talatisamine	CHRM2	48
38080	Benzoylaconine	SLC6A3	48
38081	Benzoylaconine	SCN11A	48
38082	Benzoylaconine	CHRM1	48
38083	Benzoylaconine	SCN5A	48
38084	Benzoylaconine	SCN10A	48
38085	Benzoylaconine	SLC6A4	48
38086	Benzoylaconine	HRH1	48
38087	Benzoylaconine	CHRM2	48
38088	Benzoylaconine	SLC6A2	48
38089	Benzoylaconine	CYP3A4	23
38090	Benzoylaconine	PADI4	23
38091	Benzoylaconine	CYP3A5	15.365
38092	Benzoylaconine	SLC47A1	15.365
38093	Benzoylaconine	CHRM3	15.365
38094	Benzoylaconine	CYP51A1	15.365
38095	Benzoylaconine	CHRM5	15.365
38096	Benzoylaconine	KCNH2	15.365
38097	Benzoylaconine	CYP3A7-CYP3A51P	15.365
38098	Benzoylaconine	SI	15.365
38099	Benzoylaconine	MLNR	15.365
38100	Benzoylaconine	CYP3A7	15.365
38101	Benzoylaconine	SLCO1B3	15.365
38102	Benzoylaconine	TUBB1	15.365
38103	Benzoylaconine	ALB	15.365
38104	Benzoylaconine	CHRM4	15.365
38105	Benzoylaconine	ABCB1	15.365
38106	Benzoylaconine	SLCO1B1	15.365
57120	Aconitine	SLC6A3	48
57121	Aconitine	SCN11A	48
57122	Aconitine	CHRM3	48
57123	Aconitine	CHRM1	48
57124	Aconitine	SCN5A	48
57125	Aconitine	SCN10A	48
57126	Aconitine	CHRM5	48
57127	Aconitine	SLC6A4	48
57128	Aconitine	HRH1	48
57129	Aconitine	CHRM2	48
57130	Aconitine	CHRM4	48
57131	Aconitine	SLC6A2	48
57132	Aconitine	PTGS1	26.373
57133	Aconitine	PTGS2	26.373
57134	Aconitine	KCNJ8	15.365
57135	Aconitine	KCNJ12	15.365
57136	Aconitine	HTR2A	15.365
57137	Aconitine	TUBD1	15.365
57138	Aconitine	CYP3A4	15.365
57139	Aconitine	HTR2B	15.365
57140	Aconitine	ADRA2A	15.365
57141	Aconitine	HTR1B	15.365
57142	Aconitine	TUBB	15.365
57143	Aconitine	TUBG2	15.365
57144	Aconitine	TUBB4A	15.365
57145	Aconitine	TUBA3E	15.365
57146	Aconitine	KCNJ11	15.365
57147	Aconitine	TUBE1	15.365
57148	Aconitine	KCNJ15	15.365
57149	Aconitine	HTR2C	15.365
57150	Aconitine	HTR1D	15.365
57151	Aconitine	DRD2	15.365
57152	Aconitine	TUBB2B	15.365
57153	Aconitine	JUN	15.365
57154	Aconitine	TUBB4B	15.365
57155	Aconitine	TUBA3C	15.365
57156	Aconitine	KCNJ10	15.365
57157	Aconitine	HTR1A	15.365
57158	Aconitine	ADRA2C	15.365
57159	Aconitine	TUBA1C	15.365
57160	Aconitine	DRD3	15.365
57161	Aconitine	TUBB2A	15.365
57162	Aconitine	SI	15.365
57163	Aconitine	TUBA1B	15.365
57164	Aconitine	PADI4	15.365
57165	Aconitine	KCNJ1	15.365
57166	Aconitine	TUBB1	15.365
57167	Aconitine	TUBA4A	15.365
57168	Aconitine	ADRA2B	15.365
57169	Aconitine	ABCB1	15.365
57170	Aconitine	TUBG1	15.365
57171	Aconitine	KCNJ14	15.365
57172	Aconitine	TUBA3D	15.365
57173	Aconitine	TUBA1A	15.365
95200	Delgrandine	SLC6A3	48
95201	Delgrandine	SCN11A	48
95202	Delgrandine	CHRM1	48
95203	Delgrandine	SCN5A	48
95204	Delgrandine	SCN10A	48
95205	Delgrandine	SLC6A4	48
95206	Delgrandine	CHRM2	48
95207	Delgrandine	SLC6A2	48
95208	Delgrandine	KCNJ8	23
95209	Delgrandine	KCNJ12	23
95210	Delgrandine	HTR2A	23
95211	Delgrandine	HTR2B	23
95212	Delgrandine	ADRA2A	23
95213	Delgrandine	HTR1B	23
95214	Delgrandine	KCNJ11	23
95215	Delgrandine	KCNJ15	23
95216	Delgrandine	HTR2C	23
95217	Delgrandine	HTR1D	23
95218	Delgrandine	DRD2	23
95219	Delgrandine	KCNJ10	23
95220	Delgrandine	HTR1A	23
95221	Delgrandine	ADRA2C	23
95222	Delgrandine	DRD3	23
95223	Delgrandine	KCNJ1	23
95224	Delgrandine	ADRA2B	23
95225	Delgrandine	KCNJ14	23
114240	Aconine	GAA	48
114241	Aconine	MGAM	48
114242	Aconine	AMY2A	48
114243	Aconine	SI	48
114244	Aconine	UGCG	23
114245	Aconine	GANAB	23
114246	Aconine	GANC	23
133280	14-Deoxy-11,12-Didehydroandrographolide	HMGCR	23
133281	14-Deoxy-11,12-Didehydroandrographolide	ITGB2	23
133282	14-Deoxy-11,12-Didehydroandrographolide	ITGAL	23
133283	14-Deoxy-11,12-Didehydroandrographolide	HDAC2	23
133284	14-Deoxy-11,12-Didehydroandrographolide	HDAC1	15.365
133285	14-Deoxy-11,12-Didehydroandrographolide	KDM5D	15.365
133286	14-Deoxy-11,12-Didehydroandrographolide	ALKBH3	15.365
133287	14-Deoxy-11,12-Didehydroandrographolide	OGFOD2	15.365
133288	14-Deoxy-11,12-Didehydroandrographolide	P3H3	15.365
133289	14-Deoxy-11,12-Didehydroandrographolide	TMLHE	15.365
133290	14-Deoxy-11,12-Didehydroandrographolide	P4HTM	15.365
133291	14-Deoxy-11,12-Didehydroandrographolide	PLOD1	15.365
133292	14-Deoxy-11,12-Didehydroandrographolide	EGLN2	15.365
133293	14-Deoxy-11,12-Didehydroandrographolide	ALKBH2	15.365
133294	14-Deoxy-11,12-Didehydroandrographolide	BBOX1	15.365
133295	14-Deoxy-11,12-Didehydroandrographolide	PAM	15.365
133296	14-Deoxy-11,12-Didehydroandrographolide	SLC23A1	15.365
133297	14-Deoxy-11,12-Didehydroandrographolide	OGFOD1	15.365
133298	14-Deoxy-11,12-Didehydroandrographolide	DBH	15.365
133299	14-Deoxy-11,12-Didehydroandrographolide	EGLN3	15.365
133300	14-Deoxy-11,12-Didehydroandrographolide	ATP1A1	15.365
133301	14-Deoxy-11,12-Didehydroandrographolide	PLOD3	15.365
133302	14-Deoxy-11,12-Didehydroandrographolide	P4HA1	15.365
133303	14-Deoxy-11,12-Didehydroandrographolide	EGLN1	15.365
133304	14-Deoxy-11,12-Didehydroandrographolide	P3H2	15.365
133305	14-Deoxy-11,12-Didehydroandrographolide	LCT	15.365
133306	14-Deoxy-11,12-Didehydroandrographolide	PLOD2	15.365
133307	14-Deoxy-11,12-Didehydroandrographolide	P3H1	15.365
133308	14-Deoxy-11,12-Didehydroandrographolide	PHYH	15.365
152320	Delbruline	CYP3A4	48
152321	Delbruline	DHFR	48
152322	Delbruline	PADI4	48
152323	Delbruline	LRP2	48
171360	Deltaline	SLC47A1	48
171361	Deltaline	CYP3A4	48
171362	Deltaline	CYP51A1	48
171363	Deltaline	KCNH2	48
171364	Deltaline	DHFR	48
171365	Deltaline	PADI4	48
171366	Deltaline	MLNR	48
171367	Deltaline	SLCO1B3	48
171368	Deltaline	LRP2	48
171369	Deltaline	ALB	48
171370	Deltaline	ABCB1	48
171371	Deltaline	SLCO1B1	48
190400	Delavaconitine	SLC6A3	48
190401	Delavaconitine	SCN11A	48
190402	Delavaconitine	CHRM3	48
190403	Delavaconitine	CHRM1	48
190404	Delavaconitine	SCN5A	48
190405	Delavaconitine	SCN10A	48
190406	Delavaconitine	CHRM5	48
190407	Delavaconitine	SLC6A4	48
190408	Delavaconitine	HRH1	48
190409	Delavaconitine	CHRM2	48
190410	Delavaconitine	CHRM4	48
190411	Delavaconitine	SLC6A2	48
190412	Delavaconitine	SI	23
190413	Delavaconitine	TUBB3	15.365
190414	Delavaconitine	EHHADH	15.365
190415	Delavaconitine	TUBD1	15.365
190416	Delavaconitine	RPL3	15.365
190417	Delavaconitine	OPRD1	15.365
190418	Delavaconitine	TUBA8	15.365
190419	Delavaconitine	TUBB	15.365
190420	Delavaconitine	TUBG2	15.365
190421	Delavaconitine	TUBB4A	15.365
190422	Delavaconitine	TUBA3E	15.365
190423	Delavaconitine	TUBB6	15.365
190424	Delavaconitine	TUBE1	15.365
190425	Delavaconitine	TUBB8	15.365
190426	Delavaconitine	TUBB2B	15.365
190427	Delavaconitine	JUN	15.365
190428	Delavaconitine	OPRK1	15.365
190429	Delavaconitine	OPRM1	15.365
190430	Delavaconitine	TUBB4B	15.365
190431	Delavaconitine	TUBA3C	15.365
190432	Delavaconitine	TUBA1C	15.365
190433	Delavaconitine	TUBB2A	15.365
190434	Delavaconitine	TUBA1B	15.365
190435	Delavaconitine	TUBA4A	15.365
190436	Delavaconitine	TUBG1	15.365
190437	Delavaconitine	TUBA3D	15.365
190438	Delavaconitine	TUBA1A	15.365
209440	Deltamine	CYP3A4	48
209441	Deltamine	DHFR	48
209442	Deltamine	PADI4	48
209443	Deltamine	LRP2	48
228480	Uracil	PGR	15.365
228481	Uracil	NR3C1	15.365
247520	Carmichaeline	MGAM	48
247521	Carmichaeline	UGCG	48
266560	Delsoline	GAA	48
266561	Delsoline	MGAM	48
266562	Delsoline	UGCG	48
266563	Delsoline	GANAB	48
266564	Delsoline	GANC	48
266565	Delsoline	CYP3A4	15.365
266566	Delsoline	PADI4	15.365
285600	Delcorine	CYP3A4	48
285601	Delcorine	DHFR	48
285602	Delcorine	PADI4	48
285603	Delcorine	LRP2	48
304640	Karanjin	NFKB1	15.365
304641	Karanjin	CYSLTR1	15.365
304642	Karanjin	TUBB	15.365
304643	Karanjin	TNF	15.365
304644	Karanjin	RNASE3	15.365
304645	Karanjin	MUC2	15.365
304646	Karanjin	IL5	15.365
304647	Karanjin	TUBB1	15.365
323680	Salsolinol	DRD2	48
323681	Salsolinol	SLC18A2	48
323682	Salsolinol	SLC6A2	48
323683	Salsolinol	ADRA1A	26.373
323684	Salsolinol	ADRB2	26.373
323685	Salsolinol	ADRB1	26.373
323686	Salsolinol	PGR	26.373
323687	Salsolinol	HRH1	26.373
323688	Salsolinol	ARRB2	22.373
323689	Salsolinol	RAB7A	22.373
323690	Salsolinol	CALCOCO2	22.373
323691	Salsolinol	ADRA2A	15.365
323692	Salsolinol	ADRA1D	15.365
323693	Salsolinol	ADRA1B	15.365
323694	Salsolinol	ADRA2C	15.365
323695	Salsolinol	DRD5	15.365
323696	Salsolinol	DRD1	15.365
323697	Salsolinol	ADRA2B	15.365
342720	Crassicauline A	SLC6A3	48
342721	Crassicauline A	SCN11A	48
342722	Crassicauline A	CHRM1	48
342723	Crassicauline A	SCN5A	48
342724	Crassicauline A	SCN10A	48
342725	Crassicauline A	SLC6A4	48
342726	Crassicauline A	CHRM2	48
342727	Crassicauline A	SLC6A2	48
342728	Crassicauline A	TUBB3	15.365
342729	Crassicauline A	EHHADH	15.365
342730	Crassicauline A	CHRM3	15.365
342731	Crassicauline A	TUBD1	15.365
342732	Crassicauline A	CYP3A4	15.365
342733	Crassicauline A	OPRD1	15.365
342734	Crassicauline A	TUBA8	15.365
342735	Crassicauline A	TUBB	15.365
342736	Crassicauline A	TUBG2	15.365
342737	Crassicauline A	TUBB4A	15.365
342738	Crassicauline A	TUBA3E	15.365
342739	Crassicauline A	TUBB6	15.365
342740	Crassicauline A	TUBE1	15.365
342741	Crassicauline A	TUBB8	15.365
342742	Crassicauline A	TUBB2B	15.365
342743	Crassicauline A	JUN	15.365
342744	Crassicauline A	OPRK1	15.365
342745	Crassicauline A	CHRM5	15.365
342746	Crassicauline A	OPRM1	15.365
342747	Crassicauline A	TUBB4B	15.365
342748	Crassicauline A	TUBA3C	15.365
342749	Crassicauline A	TUBA1C	15.365
342750	Crassicauline A	TUBB2A	15.365
342751	Crassicauline A	SI	15.365
342752	Crassicauline A	TUBA1B	15.365
342753	Crassicauline A	PADI4	15.365
342754	Crassicauline A	TUBB1	15.365
342755	Crassicauline A	TUBA4A	15.365
342756	Crassicauline A	CHRM4	15.365
342757	Crassicauline A	TUBG1	15.365
342758	Crassicauline A	TUBA3D	15.365
342759	Crassicauline A	TUBA1A	15.365
361760	2,7-Dideacetyl-2,7-Dibenzoyl-Taxayunnanine F	CHRM3	15.365
361761	2,7-Dideacetyl-2,7-Dibenzoyl-Taxayunnanine F	CHRM1	15.365
361762	2,7-Dideacetyl-2,7-Dibenzoyl-Taxayunnanine F	MAP2	15.365
361763	2,7-Dideacetyl-2,7-Dibenzoyl-Taxayunnanine F	BCL2	15.365
361764	2,7-Dideacetyl-2,7-Dibenzoyl-Taxayunnanine F	NR1I2	15.365
361765	2,7-Dideacetyl-2,7-Dibenzoyl-Taxayunnanine F	MAPT	15.365
361766	2,7-Dideacetyl-2,7-Dibenzoyl-Taxayunnanine F	TUBB1	15.365
361767	2,7-Dideacetyl-2,7-Dibenzoyl-Taxayunnanine F	TUBA4A	15.365
361768	2,7-Dideacetyl-2,7-Dibenzoyl-Taxayunnanine F	CHRM2	15.365
361769	2,7-Dideacetyl-2,7-Dibenzoyl-Taxayunnanine F	MAP4	15.365
380800	Delphamine	GAA	48
380801	Delphamine	MGAM	48
380802	Delphamine	UGCG	48
380803	Delphamine	GANAB	48
380804	Delphamine	GANC	48
380805	Delphamine	CYP3A4	15.365
380806	Delphamine	PADI4	15.365
399840	Bullatine B	MGAM	48
399841	Bullatine B	UGCG	48
418880	Benzoylhypaconine	SLC6A3	48
418881	Benzoylhypaconine	SCN11A	48
418882	Benzoylhypaconine	CHRM1	48
418883	Benzoylhypaconine	SCN5A	48
418884	Benzoylhypaconine	SCN10A	48
418885	Benzoylhypaconine	SLC6A4	48
418886	Benzoylhypaconine	HRH1	48
418887	Benzoylhypaconine	CHRM2	48
418888	Benzoylhypaconine	SLC6A2	48
418889	Benzoylhypaconine	CYP3A4	23
418890	Benzoylhypaconine	PADI4	23
418891	Benzoylhypaconine	CYP3A5	15.365
418892	Benzoylhypaconine	SLC47A1	15.365
418893	Benzoylhypaconine	CHRM3	15.365
418894	Benzoylhypaconine	CYP51A1	15.365
418895	Benzoylhypaconine	CHRM5	15.365
418896	Benzoylhypaconine	KCNH2	15.365
418897	Benzoylhypaconine	CYP3A7-CYP3A51P	15.365
418898	Benzoylhypaconine	SI	15.365
418899	Benzoylhypaconine	MLNR	15.365
418900	Benzoylhypaconine	CYP3A7	15.365
418901	Benzoylhypaconine	SLCO1B3	15.365
418902	Benzoylhypaconine	TUBB1	15.365
418903	Benzoylhypaconine	ALB	15.365
418904	Benzoylhypaconine	CHRM4	15.365
418905	Benzoylhypaconine	ABCB1	15.365
418906	Benzoylhypaconine	SLCO1B1	15.365
437920	Bullatine C	CHRM3	48
437921	Bullatine C	CHRM1	48
437922	Bullatine C	CHRNA2	48
437923	Bullatine C	CHRM2	48
437924	Bullatine C	SLC47A1	15.365
437925	Bullatine C	CYP3A4	15.365
437926	Bullatine C	CYP51A1	15.365
437927	Bullatine C	CHRM5	15.365
437928	Bullatine C	KCNH2	15.365
437929	Bullatine C	CYP3A7-CYP3A51P	15.365
437930	Bullatine C	SI	15.365
437931	Bullatine C	PADI4	15.365
437932	Bullatine C	HTR3A	15.365
437933	Bullatine C	MLNR	15.365
437934	Bullatine C	CYP3A7	15.365
437935	Bullatine C	SLCO1B3	15.365
437936	Bullatine C	ALB	15.365
437937	Bullatine C	CHRM4	15.365
437938	Bullatine C	ABCB1	15.365
437939	Bullatine C	SLCO1B1	15.365
456960	Coryneine	SLC6A3	122.778
456961	Coryneine	ADRA1A	122.778
456962	Coryneine	ADRB2	122.778
456963	Coryneine	ADRA2A	122.778
456964	Coryneine	TNF	122.778
456965	Coryneine	ADRB1	122.778
456966	Coryneine	ADRA1D	122.778
456967	Coryneine	DRD2	122.778
456968	Coryneine	PAH	122.778
456969	Coryneine	SLC6A4	122.778
456970	Coryneine	DRD4	122.778
456971	Coryneine	HTR7	122.778
456972	Coryneine	HTR1A	122.778
456973	Coryneine	ADRA1B	122.778
456974	Coryneine	ADRA2C	122.778
456975	Coryneine	DBH	122.778
456976	Coryneine	DRD3	122.778
456977	Coryneine	DRD5	122.778
456978	Coryneine	DRD1	122.778
456979	Coryneine	ADRB3	122.778
456980	Coryneine	ADRA2B	122.778
456981	Coryneine	SLC6A2	122.778
456982	Coryneine	MAPK1	48
456983	Coryneine	OPRD1	48
456984	Coryneine	PIK3R3	48
456985	Coryneine	MAOB	48
456986	Coryneine	PIK3R1	48
456987	Coryneine	SLC18A1	48
456988	Coryneine	OPRK1	48
456989	Coryneine	MAOA	48
456990	Coryneine	DDC	48
456991	Coryneine	OPRM1	48
456992	Coryneine	SLC18A2	48
456993	Coryneine	HTR3A	48
456994	Coryneine	PIK3R2	48
456995	Coryneine	TAAR1	48
476000	Vilmorrianine C	SLC18A1	80.882
476001	Vilmorrianine C	SLC18A2	80.882
476002	Vilmorrianine C	ACE	80.882
476003	Vilmorrianine C	SLC6A3	48
476004	Vilmorrianine C	SCN11A	48
476005	Vilmorrianine C	CHRM1	48
476006	Vilmorrianine C	SCN5A	48
476007	Vilmorrianine C	SCN10A	48
476008	Vilmorrianine C	SLC6A4	48
476009	Vilmorrianine C	CHRM2	48
476010	Vilmorrianine C	SLC6A2	48
476011	Vilmorrianine C	OPRD1	23
476012	Vilmorrianine C	OPRK1	23
476013	Vilmorrianine C	OPRM1	23
476014	Vilmorrianine C	HRH2	23
476015	Vilmorrianine C	ABCB1	23
476016	Vilmorrianine C	NOS1AP	22.373
476017	Vilmorrianine C	SLC17A7	22.373
476018	Vilmorrianine C	TMEM27	22.373
476019	Vilmorrianine C	IMPDH1	15.365
476020	Vilmorrianine C	IMPDH2	15.365
495040	3-Acetylaconitine	CHRM3	48
495041	3-Acetylaconitine	CYP3A4	48
495042	3-Acetylaconitine	CHRM1	48
495043	3-Acetylaconitine	PADI4	48
495044	3-Acetylaconitine	CHRM2	48
495045	3-Acetylaconitine	SLC47A1	15.365
495046	3-Acetylaconitine	CYP51A1	15.365
495047	3-Acetylaconitine	CHRM5	15.365
495048	3-Acetylaconitine	KCNH2	15.365
495049	3-Acetylaconitine	CYP3A7-CYP3A51P	15.365
495050	3-Acetylaconitine	CHRNA2	15.365
495051	3-Acetylaconitine	SI	15.365
495052	3-Acetylaconitine	HTR3A	15.365
495053	3-Acetylaconitine	MLNR	15.365
495054	3-Acetylaconitine	CYP3A7	15.365
495055	3-Acetylaconitine	SLCO1B3	15.365
495056	3-Acetylaconitine	ALB	15.365
495057	3-Acetylaconitine	CHRM4	15.365
495058	3-Acetylaconitine	ABCB1	15.365
495059	3-Acetylaconitine	SLCO1B1	15.365
514080	Deoxyaconitine	SLC6A3	48
514081	Deoxyaconitine	SCN11A	48
514082	Deoxyaconitine	CHRM3	48
514083	Deoxyaconitine	CHRM1	48
514084	Deoxyaconitine	SCN5A	48
514085	Deoxyaconitine	SCN10A	48
514086	Deoxyaconitine	CHRM5	48
514087	Deoxyaconitine	SLC6A4	48
514088	Deoxyaconitine	HRH1	48
514089	Deoxyaconitine	CHRM2	48
514090	Deoxyaconitine	CHRM4	48
514091	Deoxyaconitine	SLC6A2	48
514092	Deoxyaconitine	KCNJ8	15.365
514093	Deoxyaconitine	KCNJ12	15.365
514094	Deoxyaconitine	HTR2A	15.365
514095	Deoxyaconitine	TUBD1	15.365
514096	Deoxyaconitine	CYP3A4	15.365
514097	Deoxyaconitine	HTR2B	15.365
514098	Deoxyaconitine	ADRA2A	15.365
514099	Deoxyaconitine	HTR1B	15.365
514100	Deoxyaconitine	TUBB	15.365
514101	Deoxyaconitine	TUBG2	15.365
514102	Deoxyaconitine	TUBB4A	15.365
514103	Deoxyaconitine	TUBA3E	15.365
514104	Deoxyaconitine	KCNJ11	15.365
514105	Deoxyaconitine	TUBE1	15.365
514106	Deoxyaconitine	KCNJ15	15.365
514107	Deoxyaconitine	HTR2C	15.365
514108	Deoxyaconitine	HTR1D	15.365
514109	Deoxyaconitine	DRD2	15.365
514110	Deoxyaconitine	TUBB2B	15.365
514111	Deoxyaconitine	JUN	15.365
514112	Deoxyaconitine	TUBB4B	15.365
514113	Deoxyaconitine	TUBA3C	15.365
514114	Deoxyaconitine	KCNJ10	15.365
514115	Deoxyaconitine	HTR1A	15.365
514116	Deoxyaconitine	ADRA2C	15.365
514117	Deoxyaconitine	TUBA1C	15.365
514118	Deoxyaconitine	DRD3	15.365
514119	Deoxyaconitine	TUBB2A	15.365
514120	Deoxyaconitine	SI	15.365
514121	Deoxyaconitine	TUBA1B	15.365
514122	Deoxyaconitine	PADI4	15.365
514123	Deoxyaconitine	KCNJ1	15.365
514124	Deoxyaconitine	TUBB1	15.365
514125	Deoxyaconitine	TUBA4A	15.365
514126	Deoxyaconitine	ADRA2B	15.365
514127	Deoxyaconitine	ABCB1	15.365
514128	Deoxyaconitine	TUBG1	15.365
514129	Deoxyaconitine	KCNJ14	15.365
514130	Deoxyaconitine	TUBA3D	15.365
514131	Deoxyaconitine	TUBA1A	15.365
533120	Denudatine	CHRNG	15.365
533121	Denudatine	KCNK1	15.365
533122	Denudatine	KCNJ8	15.365
533123	Denudatine	KCNJ12	15.365
533124	Denudatine	HTR2A	15.365
533125	Denudatine	CHRNA4	15.365
533126	Denudatine	CHRNB3	15.365
533127	Denudatine	OPRD1	15.365
533128	Denudatine	HTR2B	15.365
533129	Denudatine	ADRA2A	15.365
533130	Denudatine	HTR1B	15.365
533131	Denudatine	CHRNA7	15.365
533132	Denudatine	SCN5A	15.365
533133	Denudatine	KCNJ11	15.365
533134	Denudatine	CHRNA1	15.365
533135	Denudatine	KCNJ15	15.365
533136	Denudatine	HTR2C	15.365
533137	Denudatine	CHRNA10	15.365
533138	Denudatine	HTR1D	15.365
533139	Denudatine	DRD2	15.365
533140	Denudatine	OPRK1	15.365
533141	Denudatine	CHRNA3	15.365
533142	Denudatine	CHRNB2	15.365
533143	Denudatine	OPRM1	15.365
533144	Denudatine	ACHE	15.365
533145	Denudatine	KCNH2	15.365
533146	Denudatine	CHRNE	15.365
533147	Denudatine	CHRNA2	15.365
533148	Denudatine	CHRNA6	15.365
533149	Denudatine	KCNJ10	15.365
533150	Denudatine	GP9	15.365
533151	Denudatine	HTR1A	15.365
533152	Denudatine	ADRA2C	15.365
533153	Denudatine	KCNN4	15.365
533154	Denudatine	DRD3	15.365
533155	Denudatine	KCNK6	15.365
533156	Denudatine	CHRND	15.365
533157	Denudatine	BCHE	15.365
533158	Denudatine	KCNJ1	15.365
533159	Denudatine	CHRNA9	15.365
533160	Denudatine	CHRFAM7A	15.365
533161	Denudatine	CHRNA5	15.365
533162	Denudatine	CHRNB4	15.365
533163	Denudatine	ADRA2B	15.365
533164	Denudatine	KCNJ14	15.365
533165	Denudatine	CHRNB1	15.365
552160	Delsemine B	CHRM3	15.365
552161	Delsemine B	CYP3A4	15.365
552162	Delsemine B	CHRM1	15.365
552163	Delsemine B	CHRM5	15.365
552164	Delsemine B	SI	15.365
552165	Delsemine B	PADI4	15.365
552166	Delsemine B	TUBB1	15.365
552167	Delsemine B	CHRM2	15.365
552168	Delsemine B	CHRM4	15.365
571200	Delphatine	GAA	48
571201	Delphatine	MGAM	48
571202	Delphatine	UGCG	48
571203	Delphatine	GANAB	48
571204	Delphatine	GANC	48
590240	Delsemine A	CHRM3	15.365
590241	Delsemine A	CYP3A4	15.365
590242	Delsemine A	CHRM1	15.365
590243	Delsemine A	CHRM5	15.365
590244	Delsemine A	SI	15.365
590245	Delsemine A	PADI4	15.365
590246	Delsemine A	TUBB1	15.365
590247	Delsemine A	CHRM2	15.365
590248	Delsemine A	CHRM4	15.365
609280	Demethyldelavaine A	TUBB1	15.365
628320	M-Aminophenol	GABRA2	80.882
628321	M-Aminophenol	GABRD	80.882
628322	M-Aminophenol	PDE3A	80.882
628323	M-Aminophenol	GABRB1	80.882
628324	M-Aminophenol	GABRG3	80.882
628325	M-Aminophenol	TNF	80.882
628326	M-Aminophenol	GABRE	80.882
628327	M-Aminophenol	SCN2A	80.882
628328	M-Aminophenol	GABRA3	80.882
628329	M-Aminophenol	GABRG1	80.882
628330	M-Aminophenol	GABRP	80.882
628331	M-Aminophenol	GABRA4	80.882
628332	M-Aminophenol	GABRB2	80.882
628333	M-Aminophenol	ACHE	80.882
628334	M-Aminophenol	SCN4A	80.882
628335	M-Aminophenol	GABRQ	80.882
628336	M-Aminophenol	GABRB3	80.882
628337	M-Aminophenol	GABRA5	80.882
628338	M-Aminophenol	GABRA6	80.882
628339	M-Aminophenol	GABRA1	80.882
628340	M-Aminophenol	PDE4B	80.882
628341	M-Aminophenol	BCHE	80.882
628342	M-Aminophenol	GABRG2	80.882
628343	M-Aminophenol	PDE3B	55.444
628344	M-Aminophenol	PDE4D	55.444
628345	M-Aminophenol	COLQ	55.444
628346	M-Aminophenol	LTA	55.444
628347	M-Aminophenol	RXRA	55.444
628348	M-Aminophenol	SCN1A	23
628349	M-Aminophenol	SCN3A	23
628350	M-Aminophenol	HMGA2	22.373
628351	M-Aminophenol	PDE5A	22.373
628352	M-Aminophenol	APOA2	22.373
628353	M-Aminophenol	SLC5A7	22.373
628354	M-Aminophenol	SEMA4D	22.373
628355	M-Aminophenol	NRG1	22.373
628356	M-Aminophenol	CD74	22.373
628357	M-Aminophenol	HPX	22.373
628358	M-Aminophenol	SIRT2	22.373
628359	M-Aminophenol	MIF	22.373
628360	M-Aminophenol	DMGDH	22.373
628361	M-Aminophenol	NKX3-1	22.373
628362	M-Aminophenol	SIX3	22.373
628363	M-Aminophenol	HCN4	22.373
628364	M-Aminophenol	FASLG	22.373
628365	M-Aminophenol	LGALS3	22.373
628366	M-Aminophenol	KLF4	22.373
628367	M-Aminophenol	LILRB1	22.373
628368	M-Aminophenol	NCKAP1L	22.373
628369	M-Aminophenol	CRP	22.373
628370	M-Aminophenol	TLR3	22.373
628371	M-Aminophenol	EPO	22.373
628372	M-Aminophenol	MAP2K5	22.373
628373	M-Aminophenol	EIF2AK1	22.373
628374	M-Aminophenol	IL1B	22.373
628375	M-Aminophenol	SHH	22.373
628376	M-Aminophenol	RIPK1	22.373
628377	M-Aminophenol	FGF10	22.373
628378	M-Aminophenol	PRSS12	22.373
628379	M-Aminophenol	SLC44A4	22.373
628380	M-Aminophenol	ADORA2B	22.373
628381	M-Aminophenol	ALDH7A1	22.373
628382	M-Aminophenol	FADD	22.373
628383	M-Aminophenol	FGFR2	22.373
628384	M-Aminophenol	ANGPT1	22.373
628385	M-Aminophenol	AURKA	22.373
628386	M-Aminophenol	WNT2	22.373
628387	M-Aminophenol	YBX3	22.373
628388	M-Aminophenol	IL1RN	22.373
628389	M-Aminophenol	PLN	22.373
628390	M-Aminophenol	DNM3	22.373
628391	M-Aminophenol	FCER2	22.373
628392	M-Aminophenol	WNT2B	22.373
628393	M-Aminophenol	IFNG	22.373
628394	M-Aminophenol	HRC	22.373
628395	M-Aminophenol	SLC6A4	22.373
628396	M-Aminophenol	TGFB2	22.373
628397	M-Aminophenol	RAPGEF2	22.373
628398	M-Aminophenol	TIRAP	22.373
628399	M-Aminophenol	ROCK2	22.373
628400	M-Aminophenol	ADIRF	22.373
628401	M-Aminophenol	BDKRB2	22.373
628402	M-Aminophenol	ASCL1	22.373
628403	M-Aminophenol	ENPP6	22.373
628404	M-Aminophenol	CAMK2D	22.373
628405	M-Aminophenol	IL10	22.373
628406	M-Aminophenol	CDH8	22.373
628407	M-Aminophenol	NCOA1	22.373
628408	M-Aminophenol	IL6	22.373
628409	M-Aminophenol	ROCK1	22.373
628410	M-Aminophenol	FNTA	22.373
628411	M-Aminophenol	HPN	22.373
628412	M-Aminophenol	KMT2A	22.373
628413	M-Aminophenol	NOD2	22.373
628414	M-Aminophenol	BMP4	22.373
628415	M-Aminophenol	AHCY	22.373
628416	M-Aminophenol	APOA1	22.373
628417	M-Aminophenol	ARHGEF2	22.373
628418	M-Aminophenol	IL4	22.373
628419	M-Aminophenol	AGRN	22.373
628420	M-Aminophenol	IKBKB	22.373
628421	M-Aminophenol	IDO1	22.373
628422	M-Aminophenol	CTNNB1	22.373
628423	M-Aminophenol	CHKA	22.373
628424	M-Aminophenol	PDE2A	22.373
628425	M-Aminophenol	CHDH	22.373
628426	M-Aminophenol	SOX9	22.373
628427	M-Aminophenol	CAMK2G	22.373
628428	M-Aminophenol	FAS	22.373
628429	M-Aminophenol	GRIN1	22.373
628430	M-Aminophenol	HCN2	22.373
628431	M-Aminophenol	ADRA1A	15.365
628432	M-Aminophenol	ESRRG	15.365
628433	M-Aminophenol	ESR2	15.365
628434	M-Aminophenol	ADRA2A	15.365
628435	M-Aminophenol	ESR1	15.365
628436	M-Aminophenol	METAP2	15.365
628437	M-Aminophenol	ADRA1D	15.365
628438	M-Aminophenol	SCN9A	15.365
628439	M-Aminophenol	PTGS1	15.365
628440	M-Aminophenol	ADRA1B	15.365
628441	M-Aminophenol	ADRA2C	15.365
628442	M-Aminophenol	CES1	15.365
628443	M-Aminophenol	PTGS2	15.365
628444	M-Aminophenol	ALOX5	15.365
628445	M-Aminophenol	ABCA1	15.365
628446	M-Aminophenol	SCN8A	15.365
628447	M-Aminophenol	ADRA2B	15.365
647360	Karakoline	MGAM	48
647361	Karakoline	UGCG	48
666400	Hypaconitine	SLC6A3	48
666401	Hypaconitine	SCN11A	48
666402	Hypaconitine	CHRM1	48
666403	Hypaconitine	SCN5A	48
666404	Hypaconitine	SCN10A	48
666405	Hypaconitine	SLC6A4	48
666406	Hypaconitine	CHRM2	48
666407	Hypaconitine	SLC6A2	48
666408	Hypaconitine	KCNJ8	15.365
666409	Hypaconitine	KCNJ12	15.365
666410	Hypaconitine	HTR2A	15.365
666411	Hypaconitine	CHRM3	15.365
666412	Hypaconitine	TUBD1	15.365
666413	Hypaconitine	CYP3A4	15.365
666414	Hypaconitine	HTR2B	15.365
666415	Hypaconitine	ADRA2A	15.365
666416	Hypaconitine	HTR1B	15.365
666417	Hypaconitine	TUBB	15.365
666418	Hypaconitine	TUBG2	15.365
666419	Hypaconitine	TUBB4A	15.365
666420	Hypaconitine	TUBA3E	15.365
666421	Hypaconitine	KCNJ11	15.365
666422	Hypaconitine	TUBE1	15.365
666423	Hypaconitine	KCNJ15	15.365
666424	Hypaconitine	HTR2C	15.365
666425	Hypaconitine	HTR1D	15.365
666426	Hypaconitine	DRD2	15.365
666427	Hypaconitine	TUBB2B	15.365
666428	Hypaconitine	JUN	15.365
666429	Hypaconitine	CHRM5	15.365
666430	Hypaconitine	HRH1	15.365
666431	Hypaconitine	TUBB4B	15.365
666432	Hypaconitine	TUBA3C	15.365
666433	Hypaconitine	KCNJ10	15.365
666434	Hypaconitine	HTR1A	15.365
666435	Hypaconitine	ADRA2C	15.365
666436	Hypaconitine	TUBA1C	15.365
666437	Hypaconitine	DRD3	15.365
666438	Hypaconitine	TUBB2A	15.365
666439	Hypaconitine	SI	15.365
666440	Hypaconitine	TUBA1B	15.365
666441	Hypaconitine	PADI4	15.365
666442	Hypaconitine	KCNJ1	15.365
666443	Hypaconitine	TUBB1	15.365
666444	Hypaconitine	TUBA4A	15.365
666445	Hypaconitine	CHRM4	15.365
666446	Hypaconitine	ADRA2B	15.365
666447	Hypaconitine	ABCB1	15.365
666448	Hypaconitine	TUBG1	15.365
666449	Hypaconitine	KCNJ14	15.365
666450	Hypaconitine	TUBA3D	15.365
666451	Hypaconitine	TUBA1A	15.365
685440	Talatizamine	CHRM3	48
685441	Talatizamine	CHRM1	48
685442	Talatizamine	CHRM2	48
704480	Hypaphorine	WARS2	122.778
704481	Hypaphorine	WARS	122.778
723520	Neojiangyouaconitine	SLC6A3	48
723521	Neojiangyouaconitine	SCN11A	48
723522	Neojiangyouaconitine	CHRM1	48
723523	Neojiangyouaconitine	SCN5A	48
723524	Neojiangyouaconitine	SCN10A	48
723525	Neojiangyouaconitine	SLC6A4	48
723526	Neojiangyouaconitine	HRH1	48
723527	Neojiangyouaconitine	CHRM2	48
723528	Neojiangyouaconitine	SLC6A2	48
723529	Neojiangyouaconitine	KCNJ8	15.365
723530	Neojiangyouaconitine	KCNJ12	15.365
723531	Neojiangyouaconitine	HTR2A	15.365
723532	Neojiangyouaconitine	CHRM3	15.365
723533	Neojiangyouaconitine	TUBD1	15.365
723534	Neojiangyouaconitine	CYP3A4	15.365
723535	Neojiangyouaconitine	HTR2B	15.365
723536	Neojiangyouaconitine	ADRA2A	15.365
723537	Neojiangyouaconitine	HTR1B	15.365
723538	Neojiangyouaconitine	TUBB	15.365
723539	Neojiangyouaconitine	TUBG2	15.365
723540	Neojiangyouaconitine	TUBB4A	15.365
723541	Neojiangyouaconitine	TUBA3E	15.365
723542	Neojiangyouaconitine	KCNJ11	15.365
723543	Neojiangyouaconitine	TUBE1	15.365
723544	Neojiangyouaconitine	KCNJ15	15.365
723545	Neojiangyouaconitine	HTR2C	15.365
723546	Neojiangyouaconitine	HTR1D	15.365
723547	Neojiangyouaconitine	DRD2	15.365
723548	Neojiangyouaconitine	TUBB2B	15.365
723549	Neojiangyouaconitine	JUN	15.365
723550	Neojiangyouaconitine	CHRM5	15.365
723551	Neojiangyouaconitine	TUBB4B	15.365
723552	Neojiangyouaconitine	TUBA3C	15.365
723553	Neojiangyouaconitine	KCNJ10	15.365
723554	Neojiangyouaconitine	HTR1A	15.365
723555	Neojiangyouaconitine	ADRA2C	15.365
723556	Neojiangyouaconitine	TUBA1C	15.365
723557	Neojiangyouaconitine	DRD3	15.365
723558	Neojiangyouaconitine	TUBB2A	15.365
723559	Neojiangyouaconitine	SI	15.365
723560	Neojiangyouaconitine	TUBA1B	15.365
723561	Neojiangyouaconitine	PADI4	15.365
723562	Neojiangyouaconitine	KCNJ1	15.365
723563	Neojiangyouaconitine	TUBB1	15.365
723564	Neojiangyouaconitine	TUBA4A	15.365
723565	Neojiangyouaconitine	CHRM4	15.365
723566	Neojiangyouaconitine	ADRA2B	15.365
723567	Neojiangyouaconitine	ABCB1	15.365
723568	Neojiangyouaconitine	TUBG1	15.365
723569	Neojiangyouaconitine	KCNJ14	15.365
723570	Neojiangyouaconitine	TUBA3D	15.365
723571	Neojiangyouaconitine	TUBA1A	15.365
742560	Ignavine	KCNJ8	80.882
742561	Ignavine	KCNJ12	80.882
742562	Ignavine	HTR2A	80.882
742563	Ignavine	HTR2B	80.882
742564	Ignavine	ADRA2A	80.882
742565	Ignavine	HTR1B	80.882
742566	Ignavine	KCNJ11	80.882
742567	Ignavine	KCNJ15	80.882
742568	Ignavine	HTR2C	80.882
742569	Ignavine	HTR1D	80.882
742570	Ignavine	DRD2	80.882
742571	Ignavine	KCNJ10	80.882
742572	Ignavine	HTR1A	80.882
742573	Ignavine	ADRA2C	80.882
742574	Ignavine	DRD3	80.882
742575	Ignavine	KCNJ1	80.882
742576	Ignavine	ADRA2B	80.882
742577	Ignavine	KCNJ14	80.882
742578	Ignavine	SLC6A3	48
742579	Ignavine	SCN11A	48
742580	Ignavine	CHRM1	48
742581	Ignavine	SCN5A	48
742582	Ignavine	SCN10A	48
742583	Ignavine	SLC6A4	48
742584	Ignavine	CHRM2	48
742585	Ignavine	SLC6A2	48
742586	Ignavine	TNFSF11	22.373
742587	Ignavine	CACNA1A	22.373
742588	Ignavine	APLP1	22.373
742589	Ignavine	CRY2	22.373
742590	Ignavine	CAV2	22.373
742591	Ignavine	ARRB2	22.373
742592	Ignavine	UCN	22.373
742593	Ignavine	APLN	22.373
742594	Ignavine	KCNK4	22.373
742595	Ignavine	HSP90AB1	22.373
742596	Ignavine	ARRB1	22.373
742597	Ignavine	RAB3B	22.373
742598	Ignavine	CNR1	22.373
742599	Ignavine	CRY1	22.373
742600	Ignavine	ABCC9	22.373
742601	Ignavine	DRD4	22.373
742602	Ignavine	ASCL1	22.373
742603	Ignavine	CAV1	22.373
742604	Ignavine	GPR39	22.373
742605	Ignavine	LRRK2	22.373
742606	Ignavine	TACR2	22.373
742607	Ignavine	ATP2B4	22.373
742608	Ignavine	SLC9A3R1	22.373
742609	Ignavine	ARRDC3	22.373
742610	Ignavine	CD34	22.373
742611	Ignavine	KCNE2	22.373
742612	Ignavine	NOS1	22.373
742613	Ignavine	PALM	22.373
742614	Ignavine	TUBB3	15.365
742615	Ignavine	EHHADH	15.365
742616	Ignavine	TUBD1	15.365
742617	Ignavine	RPL3	15.365
742618	Ignavine	TUBA8	15.365
742619	Ignavine	TUBB	15.365
742620	Ignavine	TUBG2	15.365
742621	Ignavine	TUBB4A	15.365
742622	Ignavine	TUBA3E	15.365
742623	Ignavine	TUBB6	15.365
742624	Ignavine	TUBE1	15.365
742625	Ignavine	NR3C1	15.365
742626	Ignavine	TUBB8	15.365
742627	Ignavine	TUBB2B	15.365
742628	Ignavine	JUN	15.365
742629	Ignavine	HRH1	15.365
742630	Ignavine	TUBB4B	15.365
742631	Ignavine	CHRNA2	15.365
742632	Ignavine	TUBA3C	15.365
742633	Ignavine	TUBA1C	15.365
742634	Ignavine	TUBB2A	15.365
742635	Ignavine	TUBA1B	15.365
742636	Ignavine	TUBB1	15.365
742637	Ignavine	TUBA4A	15.365
742638	Ignavine	TUBG1	15.365
742639	Ignavine	TUBA3D	15.365
742640	Ignavine	TUBA1A	15.365
761600	Delamide	SCN10A	15.365
761601	Delamide	ACHE	15.365
761602	Delamide	BCHE	15.365
780640	Ortho-Aminophenol	GABRA2	80.882
780641	Ortho-Aminophenol	GABRD	80.882
780642	Ortho-Aminophenol	PDE3A	80.882
780643	Ortho-Aminophenol	GABRB1	80.882
780644	Ortho-Aminophenol	GABRG3	80.882
780645	Ortho-Aminophenol	TNF	80.882
780646	Ortho-Aminophenol	GABRE	80.882
780647	Ortho-Aminophenol	SCN2A	80.882
780648	Ortho-Aminophenol	GABRA3	80.882
780649	Ortho-Aminophenol	GABRG1	80.882
780650	Ortho-Aminophenol	GABRP	80.882
780651	Ortho-Aminophenol	GABRA4	80.882
780652	Ortho-Aminophenol	GABRB2	80.882
780653	Ortho-Aminophenol	ACHE	80.882
780654	Ortho-Aminophenol	SCN4A	80.882
780655	Ortho-Aminophenol	GABRQ	80.882
780656	Ortho-Aminophenol	GABRB3	80.882
780657	Ortho-Aminophenol	GABRA5	80.882
780658	Ortho-Aminophenol	GABRA6	80.882
780659	Ortho-Aminophenol	GABRA1	80.882
780660	Ortho-Aminophenol	PDE4B	80.882
780661	Ortho-Aminophenol	BCHE	80.882
780662	Ortho-Aminophenol	GABRG2	80.882
780663	Ortho-Aminophenol	PDE3B	55.444
780664	Ortho-Aminophenol	PDE4D	55.444
780665	Ortho-Aminophenol	COLQ	55.444
780666	Ortho-Aminophenol	LTA	55.444
780667	Ortho-Aminophenol	RXRA	55.444
780668	Ortho-Aminophenol	SCN1A	23
780669	Ortho-Aminophenol	SCN3A	23
780670	Ortho-Aminophenol	HMGA2	22.373
780671	Ortho-Aminophenol	PDE5A	22.373
780672	Ortho-Aminophenol	APOA2	22.373
780673	Ortho-Aminophenol	SLC5A7	22.373
780674	Ortho-Aminophenol	SEMA4D	22.373
780675	Ortho-Aminophenol	NRG1	22.373
780676	Ortho-Aminophenol	CD74	22.373
780677	Ortho-Aminophenol	HPX	22.373
780678	Ortho-Aminophenol	SIRT2	22.373
780679	Ortho-Aminophenol	MIF	22.373
780680	Ortho-Aminophenol	DMGDH	22.373
780681	Ortho-Aminophenol	NKX3-1	22.373
780682	Ortho-Aminophenol	SIX3	22.373
780683	Ortho-Aminophenol	HCN4	22.373
780684	Ortho-Aminophenol	FASLG	22.373
780685	Ortho-Aminophenol	LGALS3	22.373
780686	Ortho-Aminophenol	KLF4	22.373
780687	Ortho-Aminophenol	LILRB1	22.373
780688	Ortho-Aminophenol	NCKAP1L	22.373
780689	Ortho-Aminophenol	CRP	22.373
780690	Ortho-Aminophenol	TLR3	22.373
780691	Ortho-Aminophenol	EPO	22.373
780692	Ortho-Aminophenol	MAP2K5	22.373
780693	Ortho-Aminophenol	EIF2AK1	22.373
780694	Ortho-Aminophenol	IL1B	22.373
780695	Ortho-Aminophenol	SHH	22.373
780696	Ortho-Aminophenol	RIPK1	22.373
780697	Ortho-Aminophenol	FGF10	22.373
780698	Ortho-Aminophenol	PRSS12	22.373
780699	Ortho-Aminophenol	SLC44A4	22.373
780700	Ortho-Aminophenol	ADORA2B	22.373
780701	Ortho-Aminophenol	ALDH7A1	22.373
780702	Ortho-Aminophenol	FADD	22.373
780703	Ortho-Aminophenol	FGFR2	22.373
780704	Ortho-Aminophenol	ANGPT1	22.373
780705	Ortho-Aminophenol	AURKA	22.373
780706	Ortho-Aminophenol	WNT2	22.373
780707	Ortho-Aminophenol	YBX3	22.373
780708	Ortho-Aminophenol	IL1RN	22.373
780709	Ortho-Aminophenol	PLN	22.373
780710	Ortho-Aminophenol	DNM3	22.373
780711	Ortho-Aminophenol	FCER2	22.373
780712	Ortho-Aminophenol	WNT2B	22.373
780713	Ortho-Aminophenol	IFNG	22.373
780714	Ortho-Aminophenol	HRC	22.373
780715	Ortho-Aminophenol	SLC6A4	22.373
780716	Ortho-Aminophenol	TGFB2	22.373
780717	Ortho-Aminophenol	RAPGEF2	22.373
780718	Ortho-Aminophenol	TIRAP	22.373
780719	Ortho-Aminophenol	ROCK2	22.373
780720	Ortho-Aminophenol	ADIRF	22.373
780721	Ortho-Aminophenol	BDKRB2	22.373
780722	Ortho-Aminophenol	ASCL1	22.373
780723	Ortho-Aminophenol	ENPP6	22.373
780724	Ortho-Aminophenol	CAMK2D	22.373
780725	Ortho-Aminophenol	IL10	22.373
780726	Ortho-Aminophenol	CDH8	22.373
780727	Ortho-Aminophenol	NCOA1	22.373
780728	Ortho-Aminophenol	IL6	22.373
780729	Ortho-Aminophenol	ROCK1	22.373
780730	Ortho-Aminophenol	FNTA	22.373
780731	Ortho-Aminophenol	HPN	22.373
780732	Ortho-Aminophenol	KMT2A	22.373
780733	Ortho-Aminophenol	NOD2	22.373
780734	Ortho-Aminophenol	BMP4	22.373
780735	Ortho-Aminophenol	AHCY	22.373
780736	Ortho-Aminophenol	APOA1	22.373
780737	Ortho-Aminophenol	ARHGEF2	22.373
780738	Ortho-Aminophenol	IL4	22.373
780739	Ortho-Aminophenol	AGRN	22.373
780740	Ortho-Aminophenol	IKBKB	22.373
780741	Ortho-Aminophenol	IDO1	22.373
780742	Ortho-Aminophenol	CTNNB1	22.373
780743	Ortho-Aminophenol	CHKA	22.373
780744	Ortho-Aminophenol	PDE2A	22.373
780745	Ortho-Aminophenol	CHDH	22.373
780746	Ortho-Aminophenol	SOX9	22.373
780747	Ortho-Aminophenol	CAMK2G	22.373
780748	Ortho-Aminophenol	FAS	22.373
780749	Ortho-Aminophenol	GRIN1	22.373
780750	Ortho-Aminophenol	HCN2	22.373
780751	Ortho-Aminophenol	ADRA1A	15.365
780752	Ortho-Aminophenol	ESRRG	15.365
780753	Ortho-Aminophenol	ESR2	15.365
780754	Ortho-Aminophenol	ADRA2A	15.365
780755	Ortho-Aminophenol	ESR1	15.365
780756	Ortho-Aminophenol	METAP2	15.365
780757	Ortho-Aminophenol	ADRA1D	15.365
780758	Ortho-Aminophenol	SCN9A	15.365
780759	Ortho-Aminophenol	PTGS1	15.365
780760	Ortho-Aminophenol	ADRA1B	15.365
780761	Ortho-Aminophenol	ADRA2C	15.365
780762	Ortho-Aminophenol	CES1	15.365
780763	Ortho-Aminophenol	PTGS2	15.365
780764	Ortho-Aminophenol	ALOX5	15.365
780765	Ortho-Aminophenol	ABCA1	15.365
780766	Ortho-Aminophenol	SCN8A	15.365
780767	Ortho-Aminophenol	ADRA2B	15.365
799680	Para-Aminophenol	GABRA2	80.882
799681	Para-Aminophenol	GABRD	80.882
799682	Para-Aminophenol	PDE3A	80.882
799683	Para-Aminophenol	GABRB1	80.882
799684	Para-Aminophenol	GABRG3	80.882
799685	Para-Aminophenol	TNF	80.882
799686	Para-Aminophenol	GABRE	80.882
799687	Para-Aminophenol	SCN2A	80.882
799688	Para-Aminophenol	GABRA3	80.882
799689	Para-Aminophenol	GABRG1	80.882
799690	Para-Aminophenol	GABRP	80.882
799691	Para-Aminophenol	GABRA4	80.882
799692	Para-Aminophenol	GABRB2	80.882
799693	Para-Aminophenol	ACHE	80.882
799694	Para-Aminophenol	SCN4A	80.882
799695	Para-Aminophenol	GABRQ	80.882
799696	Para-Aminophenol	GABRB3	80.882
799697	Para-Aminophenol	GABRA5	80.882
799698	Para-Aminophenol	GABRA6	80.882
799699	Para-Aminophenol	GABRA1	80.882
799700	Para-Aminophenol	PDE4B	80.882
799701	Para-Aminophenol	BCHE	80.882
799702	Para-Aminophenol	GABRG2	80.882
799703	Para-Aminophenol	PDE3B	55.444
799704	Para-Aminophenol	PDE4D	55.444
799705	Para-Aminophenol	COLQ	55.444
799706	Para-Aminophenol	LTA	55.444
799707	Para-Aminophenol	RXRA	55.444
799708	Para-Aminophenol	PTGS1	25.857
799709	Para-Aminophenol	PTGS2	25.857
799710	Para-Aminophenol	SCN1A	23
799711	Para-Aminophenol	SCN3A	23
799712	Para-Aminophenol	HMGA2	22.373
799713	Para-Aminophenol	PDE5A	22.373
799714	Para-Aminophenol	APOA2	22.373
799715	Para-Aminophenol	SLC5A7	22.373
799716	Para-Aminophenol	SEMA4D	22.373
799717	Para-Aminophenol	NRG1	22.373
799718	Para-Aminophenol	CD74	22.373
799719	Para-Aminophenol	HPX	22.373
799720	Para-Aminophenol	SIRT2	22.373
799721	Para-Aminophenol	MIF	22.373
799722	Para-Aminophenol	DMGDH	22.373
799723	Para-Aminophenol	NKX3-1	22.373
799724	Para-Aminophenol	SIX3	22.373
799725	Para-Aminophenol	HCN4	22.373
799726	Para-Aminophenol	FASLG	22.373
799727	Para-Aminophenol	LGALS3	22.373
799728	Para-Aminophenol	KLF4	22.373
799729	Para-Aminophenol	LILRB1	22.373
799730	Para-Aminophenol	NCKAP1L	22.373
799731	Para-Aminophenol	CRP	22.373
799732	Para-Aminophenol	TLR3	22.373
799733	Para-Aminophenol	EPO	22.373
799734	Para-Aminophenol	MAP2K5	22.373
799735	Para-Aminophenol	EIF2AK1	22.373
799736	Para-Aminophenol	IL1B	22.373
799737	Para-Aminophenol	SHH	22.373
799738	Para-Aminophenol	RIPK1	22.373
799739	Para-Aminophenol	FGF10	22.373
799740	Para-Aminophenol	PRSS12	22.373
799741	Para-Aminophenol	SLC44A4	22.373
799742	Para-Aminophenol	ADORA2B	22.373
799743	Para-Aminophenol	ALDH7A1	22.373
799744	Para-Aminophenol	FADD	22.373
799745	Para-Aminophenol	FGFR2	22.373
799746	Para-Aminophenol	ANGPT1	22.373
799747	Para-Aminophenol	AURKA	22.373
799748	Para-Aminophenol	WNT2	22.373
799749	Para-Aminophenol	YBX3	22.373
799750	Para-Aminophenol	IL1RN	22.373
799751	Para-Aminophenol	PLN	22.373
799752	Para-Aminophenol	DNM3	22.373
799753	Para-Aminophenol	FCER2	22.373
799754	Para-Aminophenol	WNT2B	22.373
799755	Para-Aminophenol	IFNG	22.373
799756	Para-Aminophenol	HRC	22.373
799757	Para-Aminophenol	SLC6A4	22.373
799758	Para-Aminophenol	TGFB2	22.373
799759	Para-Aminophenol	RAPGEF2	22.373
799760	Para-Aminophenol	TIRAP	22.373
799761	Para-Aminophenol	ROCK2	22.373
799762	Para-Aminophenol	ADIRF	22.373
799763	Para-Aminophenol	BDKRB2	22.373
799764	Para-Aminophenol	ASCL1	22.373
799765	Para-Aminophenol	ENPP6	22.373
799766	Para-Aminophenol	CAMK2D	22.373
799767	Para-Aminophenol	IL10	22.373
799768	Para-Aminophenol	CDH8	22.373
799769	Para-Aminophenol	NCOA1	22.373
799770	Para-Aminophenol	IL6	22.373
799771	Para-Aminophenol	ROCK1	22.373
799772	Para-Aminophenol	FNTA	22.373
799773	Para-Aminophenol	HPN	22.373
799774	Para-Aminophenol	KMT2A	22.373
799775	Para-Aminophenol	NOD2	22.373
799776	Para-Aminophenol	BMP4	22.373
799777	Para-Aminophenol	AHCY	22.373
799778	Para-Aminophenol	APOA1	22.373
799779	Para-Aminophenol	ARHGEF2	22.373
799780	Para-Aminophenol	IL4	22.373
799781	Para-Aminophenol	AGRN	22.373
799782	Para-Aminophenol	IKBKB	22.373
799783	Para-Aminophenol	IDO1	22.373
799784	Para-Aminophenol	CTNNB1	22.373
799785	Para-Aminophenol	CHKA	22.373
799786	Para-Aminophenol	PDE2A	22.373
799787	Para-Aminophenol	CHDH	22.373
799788	Para-Aminophenol	SOX9	22.373
799789	Para-Aminophenol	CAMK2G	22.373
799790	Para-Aminophenol	FAS	22.373
799791	Para-Aminophenol	GRIN1	22.373
799792	Para-Aminophenol	HCN2	22.373
799793	Para-Aminophenol	ADRA1A	15.365
799794	Para-Aminophenol	ESRRG	15.365
799795	Para-Aminophenol	ESR2	15.365
799796	Para-Aminophenol	ADRA2A	15.365
799797	Para-Aminophenol	ESR1	15.365
799798	Para-Aminophenol	METAP2	15.365
799799	Para-Aminophenol	ADRA1D	15.365
799800	Para-Aminophenol	SCN9A	15.365
799801	Para-Aminophenol	ADRA1B	15.365
799802	Para-Aminophenol	ADRA2C	15.365
799803	Para-Aminophenol	CES1	15.365
799804	Para-Aminophenol	ALOX5	15.365
799805	Para-Aminophenol	ABCA1	15.365
799806	Para-Aminophenol	SCN8A	15.365
799807	Para-Aminophenol	ADRA2B	15.365
837760	Neokadsuranic Acid B	SRD5A1	48
837761	Neokadsuranic Acid B	CYP17A1	48
837762	Neokadsuranic Acid B	ESR1	48
837763	Neokadsuranic Acid B	PGR	48
837764	Neokadsuranic Acid B	AR	48
837765	Neokadsuranic Acid B	NR3C1	48
837766	Neokadsuranic Acid B	OPRK1	48
837767	Neokadsuranic Acid B	ANXA1	48
837768	Neokadsuranic Acid B	NR3C2	48
837769	Neokadsuranic Acid B	DHFR	23
837770	Neokadsuranic Acid B	PTGS1	23
837771	Neokadsuranic Acid B	PTGS2	23
837772	Neokadsuranic Acid B	AGTR1	23
837773	Neokadsuranic Acid B	FOLR2	15.365
837774	Neokadsuranic Acid B	SHMT1	15.365
837775	Neokadsuranic Acid B	ABAT	15.365
837776	Neokadsuranic Acid B	SLC16A6	15.365
837777	Neokadsuranic Acid B	SLC16A8	15.365
837778	Neokadsuranic Acid B	GART	15.365
837779	Neokadsuranic Acid B	PC	15.365
837780	Neokadsuranic Acid B	MTHFD2	15.365
837781	Neokadsuranic Acid B	SLC16A1	15.365
837782	Neokadsuranic Acid B	SLC16A7	15.365
837783	Neokadsuranic Acid B	PKM	15.365
837784	Neokadsuranic Acid B	PDHB	15.365
837785	Neokadsuranic Acid B	MTR	15.365
837786	Neokadsuranic Acid B	SLC16A5	15.365
837787	Neokadsuranic Acid B	MTHFD1	15.365
837788	Neokadsuranic Acid B	ALDH1L1	15.365
837789	Neokadsuranic Acid B	AMT	15.365
837790	Neokadsuranic Acid B	SLC16A2	15.365
837791	Neokadsuranic Acid B	MTFMT	15.365
837792	Neokadsuranic Acid B	PKLR	15.365
837793	Neokadsuranic Acid B	ATIC	15.365
837794	Neokadsuranic Acid B	DHFRL1	15.365
837795	Neokadsuranic Acid B	SHMT2	15.365
837796	Neokadsuranic Acid B	SLC16A4	15.365
837797	Neokadsuranic Acid B	FOLR3	15.365
837798	Neokadsuranic Acid B	FTCD	15.365
837799	Neokadsuranic Acid B	AGXT2	15.365
837800	Neokadsuranic Acid B	SLC16A3	15.365
837801	Neokadsuranic Acid B	TYMS	15.365
837802	Neokadsuranic Acid B	MTHFR	15.365
856800	Benzoylmesaconine	SLC6A3	48
856801	Benzoylmesaconine	SCN11A	48
856802	Benzoylmesaconine	CHRM1	48
856803	Benzoylmesaconine	SCN5A	48
856804	Benzoylmesaconine	SCN10A	48
856805	Benzoylmesaconine	SLC6A4	48
856806	Benzoylmesaconine	HRH1	48
856807	Benzoylmesaconine	CHRM2	48
856808	Benzoylmesaconine	SLC6A2	48
856809	Benzoylmesaconine	CYP3A4	23
856810	Benzoylmesaconine	PADI4	23
856811	Benzoylmesaconine	CYP3A5	15.365
856812	Benzoylmesaconine	SLC47A1	15.365
856813	Benzoylmesaconine	CHRM3	15.365
856814	Benzoylmesaconine	CYP51A1	15.365
856815	Benzoylmesaconine	CHRM5	15.365
856816	Benzoylmesaconine	KCNH2	15.365
856817	Benzoylmesaconine	CYP3A7-CYP3A51P	15.365
856818	Benzoylmesaconine	SI	15.365
856819	Benzoylmesaconine	MLNR	15.365
856820	Benzoylmesaconine	CYP3A7	15.365
856821	Benzoylmesaconine	SLCO1B3	15.365
856822	Benzoylmesaconine	TUBB1	15.365
856823	Benzoylmesaconine	ALB	15.365
856824	Benzoylmesaconine	CHRM4	15.365
856825	Benzoylmesaconine	ABCB1	15.365
856826	Benzoylmesaconine	SLCO1B1	15.365
875840	Deoxyandrographolide	ESR1	48
875841	Deoxyandrographolide	PGR	48
875842	Deoxyandrographolide	AR	48
875843	Deoxyandrographolide	NR3C2	48
875844	Deoxyandrographolide	HMGCR	23
875845	Deoxyandrographolide	ITGB2	23
875846	Deoxyandrographolide	ITGAL	23
875847	Deoxyandrographolide	HDAC2	23
875848	Deoxyandrographolide	HDAC1	15.365
875849	Deoxyandrographolide	KDM5D	15.365
875850	Deoxyandrographolide	ALKBH3	15.365
875851	Deoxyandrographolide	OGFOD2	15.365
875852	Deoxyandrographolide	P3H3	15.365
875853	Deoxyandrographolide	TMLHE	15.365
875854	Deoxyandrographolide	P4HTM	15.365
875855	Deoxyandrographolide	PLOD1	15.365
875856	Deoxyandrographolide	EGLN2	15.365
875857	Deoxyandrographolide	ALKBH2	15.365
875858	Deoxyandrographolide	BBOX1	15.365
875859	Deoxyandrographolide	PAM	15.365
875860	Deoxyandrographolide	SLC23A1	15.365
875861	Deoxyandrographolide	OGFOD1	15.365
875862	Deoxyandrographolide	DBH	15.365
875863	Deoxyandrographolide	EGLN3	15.365
875864	Deoxyandrographolide	ATP1A1	15.365
875865	Deoxyandrographolide	PLOD3	15.365
875866	Deoxyandrographolide	P4HA1	15.365
875867	Deoxyandrographolide	EGLN1	15.365
875868	Deoxyandrographolide	P3H2	15.365
875869	Deoxyandrographolide	LCT	15.365
875870	Deoxyandrographolide	PLOD2	15.365
875871	Deoxyandrographolide	P3H1	15.365
875872	Deoxyandrographolide	PHYH	15.365
894880	8-Deoxy-14-Dehydro-Aconosine	CHRM3	48
894881	8-Deoxy-14-Dehydro-Aconosine	CHRM1	48
894882	8-Deoxy-14-Dehydro-Aconosine	CHRM2	48
894883	8-Deoxy-14-Dehydro-Aconosine	HTR2A	23
894884	8-Deoxy-14-Dehydro-Aconosine	DRD2	23
894885	8-Deoxy-14-Dehydro-Aconosine	HTR1A	23
894886	8-Deoxy-14-Dehydro-Aconosine	HTR1B	22.373
894887	8-Deoxy-14-Dehydro-Aconosine	HTR2C	22.373
894888	8-Deoxy-14-Dehydro-Aconosine	CNR1	22.373
894889	8-Deoxy-14-Dehydro-Aconosine	CD34	22.373
894890	8-Deoxy-14-Dehydro-Aconosine	PSMB10	15.365
894891	8-Deoxy-14-Dehydro-Aconosine	PSMB9	15.365
894892	8-Deoxy-14-Dehydro-Aconosine	PSMB5	15.365
894893	8-Deoxy-14-Dehydro-Aconosine	PSMB2	15.365
894894	8-Deoxy-14-Dehydro-Aconosine	PSMB8	15.365
894895	8-Deoxy-14-Dehydro-Aconosine	PSMB1	15.365
913920	Delbrusine	CYP3A4	48
913921	Delbrusine	DHFR	48
913922	Delbrusine	PADI4	48
913923	Delbrusine	LRP2	48
913924	Delbrusine	SLC6A3	15.365
913925	Delbrusine	ADRA1A	15.365
913926	Delbrusine	CHRM1	15.365
913927	Delbrusine	HRH1	15.365
913928	Delbrusine	ADRA1B	15.365
913929	Delbrusine	SLC6A2	15.365
932960	Mescaline	SCN5A	80.882
932961	Mescaline	AHR	80.882
932962	Mescaline	AIP	55.444
932963	Mescaline	SCN1B	55.444
932964	Mescaline	SLC6A3	48
932965	Mescaline	ADRA1A	48
932966	Mescaline	ADRB2	48
932967	Mescaline	ADRA2A	48
932968	Mescaline	ADRB1	48
932969	Mescaline	SLC18A1	48
932970	Mescaline	ADRA1D	48
932971	Mescaline	DRD2	48
932972	Mescaline	PAH	48
932973	Mescaline	SLC6A4	48
932974	Mescaline	SLC18A2	48
932975	Mescaline	DRD4	48
932976	Mescaline	HTR7	48
932977	Mescaline	HTR1A	48
932978	Mescaline	ADRA1B	48
932979	Mescaline	ADRA2C	48
932980	Mescaline	DBH	48
932981	Mescaline	DRD3	48
932982	Mescaline	DRD5	48
932983	Mescaline	DRD1	48
932984	Mescaline	ADRB3	48
932985	Mescaline	ADRA2B	48
932986	Mescaline	SLC6A2	48
932987	Mescaline	SCN2B	22.373
932988	Mescaline	GPD1L	22.373
932989	Mescaline	SCN3B	22.373
932990	Mescaline	ANK2	22.373
932991	Mescaline	SCN10A	22.373
932992	Mescaline	CACNA1D	22.373
932993	Mescaline	KCNE5	22.373
932994	Mescaline	SMAD7	22.373
932995	Mescaline	SCN4B	22.373
932996	Mescaline	CAV3	22.373
932997	Mescaline	KCNA5	22.373
932998	Mescaline	NPPA	22.373
932999	Mescaline	RYR2	22.373
933000	Mescaline	KCNQ1	22.373
933001	Mescaline	CASQ2	22.373
933002	Mescaline	GJA5	22.373
952000	Karacoline	MGAM	48
952001	Karacoline	UGCG	48
971040	Higenamine	HTR2A	48
971041	Higenamine	CHRM3	48
971042	Higenamine	HTR2B	48
971043	Higenamine	ADRA2A	48
971044	Higenamine	HTR1B	48
971045	Higenamine	HTR2C	48
971046	Higenamine	HTR1D	48
971047	Higenamine	DRD2	48
971048	Higenamine	ACHE	48
971049	Higenamine	SLC18A2	48
971050	Higenamine	DRD4	48
971051	Higenamine	CHRNA2	48
971052	Higenamine	HTR1A	48
971053	Higenamine	ADRA2C	48
971054	Higenamine	CALY	48
971055	Higenamine	DRD3	48
971056	Higenamine	DRD5	48
971057	Higenamine	HTR3A	48
971058	Higenamine	DRD1	48
971059	Higenamine	BCHE	48
971060	Higenamine	CHRM2	48
971061	Higenamine	ADRA2B	48
971062	Higenamine	ADRB2	23
971063	Higenamine	ADRB1	23
971064	Higenamine	ARRB2	22.373
971065	Higenamine	RAB7A	22.373
971066	Higenamine	CALCOCO2	22.373
971067	Higenamine	ADRA1A	15.365
971068	Higenamine	ADRA1D	15.365
971069	Higenamine	ADRA1B	15.365
990080	Carnosifloside I	GLRA3	48
990081	Carnosifloside I	ATP1A1	48
990082	Carnosifloside I	GABRB3	48
990083	Carnosifloside I	NR3C1	23
990084	Carnosifloside I	NOTCH2	22.373
990085	Carnosifloside I	PDE7B	15.365
990086	Carnosifloside I	PDE4A	15.365
990087	Carnosifloside I	ADORA2A	15.365
990088	Carnosifloside I	NT5C2	15.365
990089	Carnosifloside I	ADK	15.365
990090	Carnosifloside I	IMPDH1	15.365
990091	Carnosifloside I	PDE4D	15.365
990092	Carnosifloside I	PDE7A	15.365
990093	Carnosifloside I	PDE4C	15.365
990094	Carnosifloside I	ENPP1	15.365
990095	Carnosifloside I	PDE4B	15.365
990096	Carnosifloside I	ADORA1	15.365
1009120	Mesaconitine	SLC6A3	48
1009121	Mesaconitine	SCN11A	48
1009122	Mesaconitine	CHRM1	48
1009123	Mesaconitine	SCN5A	48
1009124	Mesaconitine	SCN10A	48
1009125	Mesaconitine	SLC6A4	48
1009126	Mesaconitine	HRH1	48
1009127	Mesaconitine	CHRM2	48
1009128	Mesaconitine	SLC6A2	48
1009129	Mesaconitine	KCNJ8	15.365
1009130	Mesaconitine	KCNJ12	15.365
1009131	Mesaconitine	HTR2A	15.365
1009132	Mesaconitine	CHRM3	15.365
1009133	Mesaconitine	TUBD1	15.365
1009134	Mesaconitine	CYP3A4	15.365
1009135	Mesaconitine	HTR2B	15.365
1009136	Mesaconitine	ADRA2A	15.365
1009137	Mesaconitine	HTR1B	15.365
1009138	Mesaconitine	TUBB	15.365
1009139	Mesaconitine	TUBG2	15.365
1009140	Mesaconitine	TUBB4A	15.365
1009141	Mesaconitine	TUBA3E	15.365
1009142	Mesaconitine	KCNJ11	15.365
1009143	Mesaconitine	TUBE1	15.365
1009144	Mesaconitine	KCNJ15	15.365
1009145	Mesaconitine	HTR2C	15.365
1009146	Mesaconitine	HTR1D	15.365
1009147	Mesaconitine	DRD2	15.365
1009148	Mesaconitine	TUBB2B	15.365
1009149	Mesaconitine	JUN	15.365
1009150	Mesaconitine	CHRM5	15.365
1009151	Mesaconitine	TUBB4B	15.365
1009152	Mesaconitine	TUBA3C	15.365
1009153	Mesaconitine	KCNJ10	15.365
1009154	Mesaconitine	HTR1A	15.365
1009155	Mesaconitine	ADRA2C	15.365
1009156	Mesaconitine	TUBA1C	15.365
1009157	Mesaconitine	DRD3	15.365
1009158	Mesaconitine	TUBB2A	15.365
1009159	Mesaconitine	SI	15.365
1009160	Mesaconitine	TUBA1B	15.365
1009161	Mesaconitine	PADI4	15.365
1009162	Mesaconitine	KCNJ1	15.365
1009163	Mesaconitine	TUBB1	15.365
1009164	Mesaconitine	TUBA4A	15.365
1009165	Mesaconitine	CHRM4	15.365
1009166	Mesaconitine	ADRA2B	15.365
1009167	Mesaconitine	ABCB1	15.365
1009168	Mesaconitine	TUBG1	15.365
1009169	Mesaconitine	KCNJ14	15.365
1009170	Mesaconitine	TUBA3D	15.365
1009171	Mesaconitine	TUBA1A	15.365
1028160	Isotalatizidine	CHRM3	48
1028161	Isotalatizidine	CHRM1	48
1028162	Isotalatizidine	CHRM2	48
1047200	Neoline	MGAM	48
1047201	Neoline	UGCG	48
1066240	Deltoin	NFKB1	15.365
1066241	Deltoin	CYSLTR1	15.365
1066242	Deltoin	TNF	15.365
1066243	Deltoin	RNASE3	15.365
1066244	Deltoin	MUC2	15.365
1066245	Deltoin	IL5	15.365
1085280	P-Aminophenol	GABRA2	80.882
1085281	P-Aminophenol	GABRD	80.882
1085282	P-Aminophenol	PDE3A	80.882
1085283	P-Aminophenol	GABRB1	80.882
1085284	P-Aminophenol	GABRG3	80.882
1085285	P-Aminophenol	TNF	80.882
1085286	P-Aminophenol	GABRE	80.882
1085287	P-Aminophenol	SCN2A	80.882
1085288	P-Aminophenol	GABRA3	80.882
1085289	P-Aminophenol	GABRG1	80.882
1085290	P-Aminophenol	GABRP	80.882
1085291	P-Aminophenol	GABRA4	80.882
1085292	P-Aminophenol	GABRB2	80.882
1085293	P-Aminophenol	ACHE	80.882
1085294	P-Aminophenol	SCN4A	80.882
1085295	P-Aminophenol	GABRQ	80.882
1085296	P-Aminophenol	GABRB3	80.882
1085297	P-Aminophenol	GABRA5	80.882
1085298	P-Aminophenol	GABRA6	80.882
1085299	P-Aminophenol	GABRA1	80.882
1085300	P-Aminophenol	PDE4B	80.882
1085301	P-Aminophenol	BCHE	80.882
1085302	P-Aminophenol	GABRG2	80.882
1085303	P-Aminophenol	PDE3B	55.444
1085304	P-Aminophenol	PDE4D	55.444
1085305	P-Aminophenol	COLQ	55.444
1085306	P-Aminophenol	LTA	55.444
1085307	P-Aminophenol	RXRA	55.444
1085308	P-Aminophenol	PTGS1	25.857
1085309	P-Aminophenol	PTGS2	25.857
1085310	P-Aminophenol	SCN1A	23
1085311	P-Aminophenol	SCN3A	23
1085312	P-Aminophenol	HMGA2	22.373
1085313	P-Aminophenol	PDE5A	22.373
1085314	P-Aminophenol	APOA2	22.373
1085315	P-Aminophenol	SLC5A7	22.373
1085316	P-Aminophenol	SEMA4D	22.373
1085317	P-Aminophenol	NRG1	22.373
1085318	P-Aminophenol	CD74	22.373
1085319	P-Aminophenol	HPX	22.373
1085320	P-Aminophenol	SIRT2	22.373
1085321	P-Aminophenol	MIF	22.373
1085322	P-Aminophenol	DMGDH	22.373
1085323	P-Aminophenol	NKX3-1	22.373
1085324	P-Aminophenol	SIX3	22.373
1085325	P-Aminophenol	HCN4	22.373
1085326	P-Aminophenol	FASLG	22.373
1085327	P-Aminophenol	LGALS3	22.373
1085328	P-Aminophenol	KLF4	22.373
1085329	P-Aminophenol	LILRB1	22.373
1085330	P-Aminophenol	NCKAP1L	22.373
1085331	P-Aminophenol	CRP	22.373
1085332	P-Aminophenol	TLR3	22.373
1085333	P-Aminophenol	EPO	22.373
1085334	P-Aminophenol	MAP2K5	22.373
1085335	P-Aminophenol	EIF2AK1	22.373
1085336	P-Aminophenol	IL1B	22.373
1085337	P-Aminophenol	SHH	22.373
1085338	P-Aminophenol	RIPK1	22.373
1085339	P-Aminophenol	FGF10	22.373
1085340	P-Aminophenol	PRSS12	22.373
1085341	P-Aminophenol	SLC44A4	22.373
1085342	P-Aminophenol	ADORA2B	22.373
1085343	P-Aminophenol	ALDH7A1	22.373
1085344	P-Aminophenol	FADD	22.373
1085345	P-Aminophenol	FGFR2	22.373
1085346	P-Aminophenol	ANGPT1	22.373
1085347	P-Aminophenol	AURKA	22.373
1085348	P-Aminophenol	WNT2	22.373
1085349	P-Aminophenol	YBX3	22.373
1085350	P-Aminophenol	IL1RN	22.373
1085351	P-Aminophenol	PLN	22.373
1085352	P-Aminophenol	DNM3	22.373
1085353	P-Aminophenol	FCER2	22.373
1085354	P-Aminophenol	WNT2B	22.373
1085355	P-Aminophenol	IFNG	22.373
1085356	P-Aminophenol	HRC	22.373
1085357	P-Aminophenol	SLC6A4	22.373
1085358	P-Aminophenol	TGFB2	22.373
1085359	P-Aminophenol	RAPGEF2	22.373
1085360	P-Aminophenol	TIRAP	22.373
1085361	P-Aminophenol	ROCK2	22.373
1085362	P-Aminophenol	ADIRF	22.373
1085363	P-Aminophenol	BDKRB2	22.373
1085364	P-Aminophenol	ASCL1	22.373
1085365	P-Aminophenol	ENPP6	22.373
1085366	P-Aminophenol	CAMK2D	22.373
1085367	P-Aminophenol	IL10	22.373
1085368	P-Aminophenol	CDH8	22.373
1085369	P-Aminophenol	NCOA1	22.373
1085370	P-Aminophenol	IL6	22.373
1085371	P-Aminophenol	ROCK1	22.373
1085372	P-Aminophenol	FNTA	22.373
1085373	P-Aminophenol	HPN	22.373
1085374	P-Aminophenol	KMT2A	22.373
1085375	P-Aminophenol	NOD2	22.373
1085376	P-Aminophenol	BMP4	22.373
1085377	P-Aminophenol	AHCY	22.373
1085378	P-Aminophenol	APOA1	22.373
1085379	P-Aminophenol	ARHGEF2	22.373
1085380	P-Aminophenol	IL4	22.373
1085381	P-Aminophenol	AGRN	22.373
1085382	P-Aminophenol	IKBKB	22.373
1085383	P-Aminophenol	IDO1	22.373
1085384	P-Aminophenol	CTNNB1	22.373
1085385	P-Aminophenol	CHKA	22.373
1085386	P-Aminophenol	PDE2A	22.373
1085387	P-Aminophenol	CHDH	22.373
1085388	P-Aminophenol	SOX9	22.373
1085389	P-Aminophenol	CAMK2G	22.373
1085390	P-Aminophenol	FAS	22.373
1085391	P-Aminophenol	GRIN1	22.373
1085392	P-Aminophenol	HCN2	22.373
1085393	P-Aminophenol	ADRA1A	15.365
1085394	P-Aminophenol	ESRRG	15.365
1085395	P-Aminophenol	ESR2	15.365
1085396	P-Aminophenol	ADRA2A	15.365
1085397	P-Aminophenol	ESR1	15.365
1085398	P-Aminophenol	METAP2	15.365
1085399	P-Aminophenol	ADRA1D	15.365
1085400	P-Aminophenol	SCN9A	15.365
1085401	P-Aminophenol	ADRA1B	15.365
1085402	P-Aminophenol	ADRA2C	15.365
1085403	P-Aminophenol	CES1	15.365
1085404	P-Aminophenol	ALOX5	15.365
1085405	P-Aminophenol	ABCA1	15.365
1085406	P-Aminophenol	SCN8A	15.365
1085407	P-Aminophenol	ADRA2B	15.365
