# Supplementary material for: Discovery and Prediction Study of the Dominant Pharmacological Action Organ of Aconitum carmichaeli Debeaux Using Multiple Bioinformatic Analyses
Source: Int J Mol Sci. 2024 Sep 23;25(18):10219. doi: 10.3390/ijms251810219 (PMC11432385; doi:10.3390/ijms251810219)
Supplement: Supplementary file 1 [file ijms-25-10219-s001.zip › Supplementary table S6_druggable protein class_FDA_240503.xlsx]

## Sheet: Supplementary table 6_druggable
Gene	Gene synonym	Ensembl	Gene description	Uniprot	Chromosome	Position	Protein class	Biological process	Molecular function	Disease involvement	Evidence	HPA evidence	UniProt evidence	NeXtProt evidence	RNA tissue specificity	RNA tissue distribution	RNA tissue specificity score	RNA tissue specific nTPM	RNA single cell type specificity	RNA single cell type distribution	RNA single cell type specificity score	RNA single cell type specific nTPM	RNA cancer specificity	RNA cancer distribution	RNA cancer specificity score	RNA cancer specific FPKM	RNA brain regional specificity	RNA brain regional distribution	RNA brain regional specificity score	RNA brain regional specific nTPM	RNA blood cell specificity	RNA blood cell distribution	RNA blood cell specificity score	RNA blood cell specific nTPM	RNA blood lineage specificity	RNA blood lineage distribution	RNA blood lineage specificity score	RNA blood lineage specific nTPM	RNA cell line specificity	RNA cell line distribution	RNA cell line specificity score	RNA cell line specific nTPM	RNA tissue cell type enrichment	RNA mouse brain regional specificity	RNA mouse brain regional distribution	RNA mouse brain regional specificity score	RNA mouse brain regional specific nTPM	RNA pig brain regional specificity	RNA pig brain regional distribution
ABAT	GABA-T, GABAT	ENSG00000183044	4-aminobutyrate aminotransferase	P80404	16	8674596-8784575	Disease related genes, Enzymes, FDA approved drug targets, Human disease related genes, Metabolic proteins, Plasma proteins, Predicted intracellular proteins	Neurotransmitter degradation	Aminotransferase, Transferase	Disease variant, FDA approved drug targets	Evidence at protein level	Evidence at protein level	Evidence at protein level	Evidence at protein level	Tissue enhanced	Detected in all		brain: 127.6;kidney: 128.6;liver: 335.3;pancreas: 134.0	Cell type enhanced	Detected in many		Hepatocytes: 263.2;Horizontal cells: 67.4;Inhibitory neurons: 91.1;Oligodendrocyte precursor cells: 72.2;Proximal tubular cells: 76.0	Cancer enhanced	Detected in all		glioma: 27.3;liver cancer: 26.8	Low region specificity	Detected in all			Low immune cell specificity	Detected in many			Low lineage specificity	Detected in all			Low cancer specificity	Detected in many			Kidney - Proximal tubular cells, Liver - Hepatocytes, Pancreas - Exocrine glandular cells, Prostate - Prostate glandular cells, Testis - Sertoli cells, Thyroid - Thyroid glandular cells	Low region specificity	Detected in all			Low region specificity	Detected in all
ABCA1	ABC1, HDLDT1, TGD	ENSG00000165029	ATP binding cassette subfamily A member 1	O95477	9	104781006-104928155	Disease related genes, Enzymes, FDA approved drug targets, Human disease related genes, Metabolic proteins, Plasma proteins, Predicted intracellular proteins, Predicted membrane proteins, Transporters	Cholesterol metabolism, Lipid metabolism, Steroid metabolism, Sterol metabolism, Transport	Translocase	Atherosclerosis, Disease variant, FDA approved drug targets	Evidence at protein level	Evidence at transcript level	Evidence at protein level	Evidence at protein level	Low tissue specificity	Detected in all			Cell type enhanced	Detected in many		granulocytes: 147.1;Hepatocytes: 135.0;Kupffer cells: 149.2;Langerhans cells: 126.1;Macrophages: 114.3	Low cancer specificity	Detected in all			Low region specificity	Detected in all			Group enriched	Detected in many	5	eosinophil: 13.1;neutrophil: 10.7	Lineage enriched	Detected in many	8	granulocytes: 13.1	Low cancer specificity	Detected in many			Breast - Adipocytes (Breast)	Low region specificity	Detected in all			Low region specificity	Detected in all
ABCC1	GS-X, MRP, MRP1	ENSG00000103222	ATP binding cassette subfamily C member 1	P33527	16	15949138-16143257	Cancer-related genes, Disease related genes, Enzymes, FDA approved drug targets, Human disease related genes, Metabolic proteins, Plasma proteins, Predicted membrane proteins, Transporters	Lipid transport, Transport	Hydrolase, Translocase	Cancer-related genes, Deafness, FDA approved drug targets, Non-syndromic deafness	Evidence at protein level	Evidence at protein level	Evidence at protein level	Evidence at protein level	Low tissue specificity	Detected in many			Low cell type specificity	Detected in many			Low cancer specificity	Detected in all			Low region specificity	Detected in all			Not detected in immune cells	Not detected			Not detected	Not detected			Low cancer specificity	Detected in all			Breast - Fibroblasts, Thyroid - Thyroid glandular cells	Low region specificity	Detected in all			Low region specificity	Detected in all
ABCC2	CMOAT, cMRP, DJS, MRP2	ENSG00000023839	ATP binding cassette subfamily C member 2	Q92887	10	99782640-99852594	Cancer-related genes, Disease related genes, Enzymes, FDA approved drug targets, Human disease related genes, Metabolic proteins, Plasma proteins, Predicted membrane proteins, Transporters	Lipid transport, Transport	Translocase	Cancer-related genes, Disease variant, FDA approved drug targets	Evidence at protein level	Evidence at protein level	Evidence at protein level	Evidence at protein level	Tissue enhanced	Detected in many		intestine: 39.1;liver: 118.0	Cell type enriched	Detected in many	6	Hepatocytes: 213.3	Cancer enriched	Detected in many	5	liver cancer: 24.0	Low region specificity	Detected in some			Not detected in immune cells	Not detected			Not detected	Not detected			Cancer enhanced	Detected in many		liver cancer: 63.3;Rhabdoid: 79.2	Kidney - Proximal tubular cells, Testis - Early spermatids	Not detected	Not detected			Low region specificity	Detected in many
ABCC8	ABC36, HHF1, HI, HRINS, MRP8, PHHI, SUR, SUR1, TNDM2	ENSG00000006071	ATP binding cassette subfamily C member 8	Q09428	11	17392498-17476894	Disease related genes, FDA approved drug targets, Human disease related genes, Metabolic proteins, Plasma proteins, Predicted membrane proteins, Transporters	Transport	Receptor	Diabetes mellitus, Disease variant, FDA approved drug targets	Evidence at protein level	Evidence at transcript level	Evidence at protein level	Evidence at protein level	Group enriched	Detected in many	5	brain: 42.2;pancreas: 19.5;pituitary gland: 33.4	Cell type enhanced	Detected in some		Astrocytes: 18.6;Bipolar cells: 47.0;Endometrial stromal cells: 16.4;Enteroendocrine cells: 16.5;Excitatory neurons: 46.6;Horizontal cells: 18.9;Inhibitory neurons: 37.6;Oligodendrocyte precursor cells: 36.8;Pancreatic endocrine cells: 30.6	Cancer enriched	Detected in some	9	pancreatic cancer: 16.5	Low region specificity	Detected in all			Not detected in immune cells	Not detected			Not detected	Not detected			Cancer enriched	Detected in single	9	thyroid cancer: 3.4	Heart muscle - Cardiomyocytes, Pancreas - Alpha cells, Pancreas - Beta cells	Low region specificity	Detected in all			Low region specificity	Detected in all
ABCC9	CMD1O, SUR2	ENSG00000069431	ATP binding cassette subfamily C member 9	O60706	12	21797389-21942543	Disease related genes, FDA approved drug targets, Human disease related genes, Metabolic proteins, Predicted membrane proteins, Transporters	Transport	Receptor	Atrial fibrillation, Cardiomyopathy, Disease variant, FDA approved drug targets, Intellectual disability	Evidence at protein level	Evidence at transcript level	Evidence at protein level	Evidence at protein level	Tissue enhanced	Detected in many		skeletal muscle: 39.3	Cell type enhanced	Detected in many		Astrocytes: 68.4;Cardiomyocytes: 37.0;Fibroblasts: 30.5;Hepatocytes: 83.2;Sertoli cells: 46.2;Skeletal myocytes: 53.7;Smooth muscle cells: 84.8	Low cancer specificity	Detected in many			Low region specificity	Detected in all			Not detected in immune cells	Not detected			Not detected	Not detected			Low cancer specificity	Detected in many			Kidney - Fibroblasts	Low region specificity	Detected in all			Low region specificity	Detected in all
ABL1	ABL, c-ABL, JTK7, p150	ENSG00000097007	ABL proto-oncogene 1, non-receptor tyrosine kinase	P00519	9	130713043-130887675	Cancer-related genes, Disease related genes, Enzymes, FDA approved drug targets, Human disease related genes, Predicted intracellular proteins, RAS pathway related proteins	Apoptosis, Autophagy, Cell adhesion, DNA damage, DNA repair, Endocytosis	DNA-binding, Kinase, Transferase, Tyrosine-protein kinase	Cancer-related genes, Disease variant, FDA approved drug targets, Proto-oncogene	Evidence at protein level	Evidence at protein level	Evidence at protein level	Evidence at protein level	Low tissue specificity	Detected in all			Cell type enhanced	Detected in all		Oligodendrocytes: 108.0	Low cancer specificity	Detected in all			Low region specificity	Detected in all			Low immune cell specificity	Detected in some			Low lineage specificity	Detected in many			Low cancer specificity	Detected in all			Breast - Fibroblasts	Low region specificity	Detected in all			Low region specificity	Detected in all
ACAT1	ACAT, THIL	ENSG00000075239	Acetyl-CoA acetyltransferase 1	P24752	11	108116695-108147603	Disease related genes, Enzymes, FDA approved drug targets, Human disease related genes, Metabolic proteins, Plasma proteins, Predicted intracellular proteins	Fatty acid metabolism, Lipid metabolism	Acyltransferase, Transferase	Disease variant, FDA approved drug targets	Evidence at protein level	Evidence at protein level	Evidence at protein level	Evidence at protein level	Tissue enhanced	Detected in all		kidney: 599.8;liver: 939.5	Cell type enhanced	Detected in all		Cardiomyocytes: 814.6;Distal tubular cells: 556.3;Hepatocytes: 776.1;Proximal tubular cells: 1447.9	Low cancer specificity	Detected in all			Region enriched	Detected in all	4	choroid plexus: 124.0	Low immune cell specificity	Detected in all			Low lineage specificity	Detected in all			Low cancer specificity	Detected in all			Adipose subcutaneous - Adipocytes (Subcutaneous), Adipose visceral - Adipocytes (Visceral), Breast - Adipocytes (Breast), Heart muscle - Cardiomyocytes, Kidney - Proximal tubular cells, Kidney - Proximal tubular cells, Liver - Hepatocytes, Skeletal muscle - Skeletal myocytes, Testis - Early spermatids	Low region specificity	Detected in all			Low region specificity	Detected in all
ACE	ACE1, CD143, DCP1	ENSG00000159640	Angiotensin I converting enzyme	P12821	17	63477061-63498380	Candidate cardiovascular disease genes, CD markers, Disease related genes, Enzymes, FDA approved drug targets, Human disease related genes, Metabolic proteins, Plasma proteins, Predicted intracellular proteins, Predicted membrane proteins, Predicted secreted proteins		Calmodulin-binding, Carboxypeptidase, Hydrolase, Metalloprotease, Protease	FDA approved drug targets	Evidence at protein level	Evidence at protein level	Evidence at protein level	Evidence at protein level	Tissue enhanced	Detected in many		intestine: 257.7;testis: 99.0	Group enriched	Detected in many	20	Early spermatids: 373.5;Late spermatids: 1317.0;Proximal enterocytes: 1039.2	Low cancer specificity	Detected in all			Low region specificity	Detected in all			Immune cell enhanced	Detected in single		memory B-cell: 1.0	Low lineage specificity	Detected in single			Cancer enhanced	Detected in many		Neuroblastoma: 17.2	Adipose subcutaneous - Adipose progenitor cells, Kidney - Proximal tubular cells, Kidney - Proximal tubular cells, Skin - Fibroblast_1, Testis - Late spermatids, Thyroid - Fibroblasts	Low region specificity	Detected in all			Low region specificity	Detected in all
ACHE	YT	ENSG00000087085	Acetylcholinesterase (Cartwright blood group)	P22303	7	100889994-100896974	Blood group antigen proteins, Enzymes, FDA approved drug targets, Metabolic proteins, Predicted intracellular proteins, Predicted membrane proteins	Neurotransmitter degradation	Blood group antigen, Hydrolase, Serine esterase	FDA approved drug targets	Evidence at protein level	Evidence at transcript level	Evidence at protein level	Evidence at protein level	Group enriched	Detected in many	8	brain: 104.5;skeletal muscle: 157.4;tongue: 46.2	Cell type enhanced	Detected in many		Distal enterocytes: 35.1;Erythroid cells: 33.0;Exocrine glandular cells: 63.2;Horizontal cells: 59.2;Paneth cells: 39.8;Proximal enterocytes: 39.3;Skeletal myocytes: 80.0	Low cancer specificity	Detected in many			Low region specificity	Detected in all			Not detected in immune cells	Not detected			Not detected	Not detected			Low cancer specificity	Detected in many			Colon - Colon enteroendocrine cells, Heart muscle - Fibroblasts	Low region specificity	Detected in all			Low region specificity	Detected in all
ACLY	ACL, ATPCL, CLATP	ENSG00000131473	ATP citrate lyase	P53396	17	41866917-41930542	Cancer-related genes, Citric acid cycle related proteins, Enzymes, FDA approved drug targets, Metabolic proteins, Plasma proteins, Predicted intracellular proteins	Lipid biosynthesis, Lipid metabolism	Transferase	Cancer-related genes, FDA approved drug targets	Evidence at protein level	Evidence at protein level	Evidence at protein level	Evidence at protein level	Low tissue specificity	Detected in all			Low cell type specificity	Detected in all			Low cancer specificity	Detected in all			Low region specificity	Detected in all			Low immune cell specificity	Detected in all			Low lineage specificity	Detected in all			Low cancer specificity	Detected in all			Colon - Macrophages, Prostate - Prostate glandular cells, Testis - Spermatogonia	Low region specificity	Detected in all			Low region specificity	Detected in all
ACP3	ACP-3, ACPP, PAP, TM-PAP	ENSG00000014257	Acid phosphatase 3	P15309	3	132317369-132368302	Cancer-related genes, Enzymes, FDA approved drug targets, Metabolic proteins, Plasma proteins, Predicted intracellular proteins, Predicted membrane proteins, Predicted secreted proteins	Lipid metabolism	Hydrolase	Cancer-related genes, FDA approved drug targets	Evidence at protein level	Evidence at protein level	Evidence at protein level	Evidence at protein level	Tissue enriched	Detected in many	76	prostate: 3512.4	Cell type enriched	Detected in many	443	Prostatic glandular cells: 16688.0	Cancer enriched	Detected in many	275	prostate cancer: 1227.2	Low region specificity	Detected in all			Immune cell enhanced	Detected in many		eosinophil: 139.9	Lineage enhanced	Detected in many		granulocytes: 139.9	Cancer enriched	Detected in many	36	prostate cancer: 250.9	Adipose subcutaneous - Macrophages, Adipose visceral - Macrophages, Breast - Breast glandular cells, Lung - Alveolar cells type 2, Prostate - Prostate glandular cells	Not detected	Not detected			Low region specificity	Detected in all
ACTN1		ENSG00000072110	Actinin alpha 1	P12814	14	68874128-68979440	Disease related genes, FDA approved drug targets, Human disease related genes, Plasma proteins, Predicted intracellular proteins		Actin-binding	Disease variant, FDA approved drug targets	Evidence at protein level	Evidence at protein level	Evidence at protein level	Evidence at protein level	Tissue enhanced	Detected in all		smooth muscle: 515.0	Cell type enhanced	Detected in many		Extravillous trophoblasts: 369.9;Pancreatic endocrine cells: 336.2	Low cancer specificity	Detected in all			Low region specificity	Detected in all			Immune cell enhanced	Detected in many		neutrophil: 346.0	Low lineage specificity	Detected in many			Cancer enhanced	Detected in all		Adrenocortical cancer: 1086.0	Colon - Smooth muscle cells, Lung - Smooth muscle cells, Prostate - Smooth muscle cells, Skin - Outer root sheath cells	Low region specificity	Detected in all			Low region specificity	Detected in all
ADA	ADA1	ENSG00000196839	Adenosine deaminase	P00813	20	44584896-44652252	Disease related genes, Enzymes, FDA approved drug targets, Human disease related genes, Metabolic proteins, Plasma proteins, Predicted intracellular proteins, Predicted membrane proteins	Cell adhesion, Nucleotide metabolism	Hydrolase	Disease variant, FDA approved drug targets, Hereditary hemolytic anemia, SCID	Evidence at protein level	Evidence at protein level	Evidence at protein level	Evidence at protein level	Group enriched	Detected in many	8	intestine: 468.5;lymphoid tissue: 238.9	Cell type enhanced	Detected in many		dendritic cells: 107.6;Extravillous trophoblasts: 152.2;monocytes: 104.5;Oocytes: 77.9	Low cancer specificity	Detected in all			Low region specificity	Detected in all			Group enriched	Detected in many	4	intermediate monocyte: 163.0;NK-cell: 90.4;non-classical monocyte: 351.2;plasmacytoid DC: 211.2	Group enriched	Detected in all	4	dendritic cells: 211.2;monocytes: 351.2;NK-cells: 90.4	Cancer enhanced	Detected in all		Leukemia: 168.9		Low region specificity	Detected in many			Low region specificity	Detected in all
ADH1A	ADH1	ENSG00000187758	Alcohol dehydrogenase 1A (class I), alpha polypeptide	P07327	4	99276369-99291003	Enzymes, FDA approved drug targets, Metabolic proteins, Plasma proteins, Predicted intracellular proteins		Oxidoreductase	FDA approved drug targets	Evidence at protein level	Evidence at protein level	Evidence at protein level	Evidence at protein level	Tissue enriched	Detected in some	305	liver: 2653.7	Cell type enriched	Detected in some	11	Hepatocytes: 208.0	Cancer enriched	Detected in some	251	liver cancer: 165.9	Not detected	Not detected			Not detected in immune cells	Not detected			Not detected	Not detected			Not detected	Not detected			Adipose subcutaneous - Adipocytes (Subcutaneous), Breast - Adipocytes (Breast), Liver - Hepatocytes
ADH1B	ADH2	ENSG00000196616	Alcohol dehydrogenase 1B (class I), beta polypeptide	P00325	4	99304971-99352760	Enzymes, FDA approved drug targets, Human disease related genes, Metabolic proteins, Plasma proteins, Predicted intracellular proteins	Lipid metabolism	Oxidoreductase	FDA approved drug targets	Evidence at protein level	Evidence at protein level	Evidence at protein level	Evidence at protein level	Tissue enhanced	Detected in many		adipose tissue: 1449.1;liver: 5678.8	Cell type enhanced	Detected in many		Fibroblasts: 761.6;Hepatocytes: 4180.2;Mesothelial cells: 1146.2	Cancer enriched	Detected in many	31	liver cancer: 223.1	Region enhanced	Detected in many		choroid plexus: 24.6	Not detected in immune cells	Not detected			Not detected	Not detected			Not detected	Not detected			Adipose subcutaneous - Adipocytes (Subcutaneous), Breast - Adipocytes (Breast), Kidney - Fibroblasts, Liver - Hepatocytes, Pancreas - Fibroblasts, Testis - Endothelial cells
ADH1C	ADH3	ENSG00000248144	Alcohol dehydrogenase 1C (class I), gamma polypeptide	P00326	4	99336497-99352746	Enzymes, FDA approved drug targets, Human disease related genes, Metabolic proteins, Plasma proteins, Predicted intracellular proteins		Oxidoreductase	FDA approved drug targets	Evidence at protein level	Evidence at protein level	Evidence at protein level	Evidence at protein level	Group enriched	Detected in many	21	intestine: 581.0;liver: 1997.6;stomach 1: 555.8	Cell type enhanced	Detected in many		Distal enterocytes: 230.3;Enteroendocrine cells: 216.1;Exocrine glandular cells: 344.5;Gastric mucus-secreting cells: 669.1;Hepatocytes: 514.4;Undifferentiated cells: 339.5	Cancer enriched	Detected in many	7	liver cancer: 238.2	Not detected	Not detected			Not detected in immune cells	Not detected			Not detected	Not detected			Cancer enhanced	Detected in many		liver cancer: 53.7	Liver - Hepatocytes, Stomach - Gastric mucous cells
ADORA1	RDC7	ENSG00000163485	Adenosine A1 receptor	P30542	1	203090654-203167405	FDA approved drug targets, G-protein coupled receptors, Predicted membrane proteins, Transporters		G-protein coupled receptor, Receptor, Transducer	FDA approved drug targets	Evidence at protein level	Evidence at protein level	Evidence at protein level	Evidence at protein level	Tissue enhanced	Detected in many		brain: 44.2;testis: 20.9	Cell type enhanced	Detected in some		Ductal cells: 12.9;Excitatory neurons: 17.5;Muller glia cells: 40.9;Oligodendrocyte precursor cells: 33.0;Oligodendrocytes: 29.3	Cancer enhanced	Detected in many		glioma: 24.5	Low region specificity	Detected in all			Not detected in immune cells	Not detected			Not detected	Not detected			Cancer enhanced	Detected in many		Kidney cancer: 51.9	Adipose subcutaneous - Adipocytes (Subcutaneous), Heart muscle - Cardiomyocytes, Kidney - Podocytes, Skin - Eccrine sweat gland cells, Testis - Sertoli cells	Low region specificity	Detected in all			Low region specificity	Detected in all
ADORA2A	ADORA2, RDC8	ENSG00000128271	Adenosine A2a receptor	P29274	22	24417879-24442357	Cancer-related genes, FDA approved drug targets, G-protein coupled receptors, Predicted intracellular proteins, Predicted membrane proteins, Transporters		G-protein coupled receptor, Receptor, Transducer	Cancer-related genes, FDA approved drug targets	Evidence at protein level	Evidence at protein level	Evidence at protein level	Evidence at protein level	Group enriched	Detected in many	4	bone marrow: 40.1;brain: 111.0;lymphoid tissue: 52.7	Cell type enhanced	Detected in some		B-cells: 6.1;Gastric mucus-secreting cells: 1.8;Plasma cells: 9.1;T-cells: 3.0	Not detected	Not detected			Region enriched	Detected in all	8	basal ganglia: 200.5	Low immune cell specificity	Detected in all			Low lineage specificity	Detected in all			Cancer enhanced	Detected in many		lymphoma: 45.6;Myeloma: 39.1	Kidney - Endothelial cells	Region enriched	Detected in many	9	basal ganglia: 399.9	Region enriched	Detected in many
ADORA2B		ENSG00000170425	Adenosine A2b receptor	P29275	17	15945130-15975746	FDA approved drug targets, G-protein coupled receptors, Predicted membrane proteins		G-protein coupled receptor, Receptor, Transducer	FDA approved drug targets	Evidence at protein level	Evidence at protein level	Evidence at protein level	Evidence at protein level	Tissue enhanced	Detected in many		urinary bladder: 16.1	Cell type enhanced	Detected in many		Basal keratinocytes: 46.2;Basal respiratory cells: 69.1;Basal squamous epithelial cells: 31.2;Langerhans cells: 31.5;Suprabasal keratinocytes: 36.4	Low cancer specificity	Detected in many			Low region specificity	Detected in all			Immune cell enhanced	Detected in many		basophil: 17.3;myeloid DC: 10.5	Group enriched	Detected in many	113	dendritic cells: 10.5;granulocytes: 17.3;monocytes: 5.9	Low cancer specificity	Detected in many			Prostate - Urothelial cells, Skin - Keratinocyte (other)	Low region specificity	Detected in all			Low region specificity	Detected in all
ADORA3	A3AR, AD026	ENSG00000282608	Adenosine A3 receptor	P0DMS8	1	111499429-111503633	FDA approved drug targets, G-protein coupled receptors, Predicted membrane proteins		G-protein coupled receptor, Receptor, Transducer	FDA approved drug targets	Evidence at protein level	Evidence at transcript level	Evidence at protein level	Evidence at protein level	Tissue enhanced	Detected in many		brain: 19.7	Cell type enhanced	Detected in some		granulocytes: 13.8;Hofbauer cells: 16.7;Kupffer cells: 62.2;Late spermatids: 17.7;Macrophages: 31.4					Low region specificity	Detected in all			Immune cell enriched	Detected in many	40	eosinophil: 602.8	Lineage enriched	Detected in many	40	granulocytes: 602.8	Cancer enriched	Detected in single	6	Leukemia: 1.9	Adipose subcutaneous - Macrophages, Adipose visceral - Macrophages, Breast - Macrophages, Colon - Macrophages, Heart muscle - Macrophages, Kidney - Macrophages, Liver - Kupffer cells, Lung - Macrophages, Pancreas - Macrophages, Prostate - Macrophages, Skeletal muscle - Macrophages, Skin - Macrophages, Stomach - Macrophages, Thyroid - Macrophages	Low region specificity	Detected in many
ADRA1A	ADRA1C, ADRA1L1	ENSG00000120907	Adrenoceptor alpha 1A	P35348	8	26748150-26867278	FDA approved drug targets, G-protein coupled receptors, Predicted membrane proteins		G-protein coupled receptor, Receptor, Transducer	FDA approved drug targets	Evidence at protein level	Evidence at protein level	Evidence at protein level	Evidence at protein level	Tissue enhanced	Detected in many		adipose tissue: 21.0;liver: 58.3	Cell type enhanced	Detected in some		Astrocytes: 100.0;Early spermatids: 34.5;Inhibitory neurons: 117.6;Late spermatids: 38.2;Oligodendrocyte precursor cells: 107.1	Cancer enhanced	Detected in some		liver cancer: 0.9;prostate cancer: 0.6	Low region specificity	Detected in all			Not detected in immune cells	Not detected			Not detected	Not detected			Cancer enriched	Detected in single	7	Bone cancer: 4.1	Adipose subcutaneous - Adipocytes (Subcutaneous), Breast - Adipocytes (Breast), Prostate - Smooth muscle cells, Skin - Smooth muscle cells, Testis - Late spermatids	Low region specificity	Detected in all			Low region specificity	Detected in many
ADRA1B		ENSG00000170214	Adrenoceptor alpha 1B	P35368	5	159865080-159973012	Cancer-related genes, FDA approved drug targets, G-protein coupled receptors, Plasma proteins, Predicted intracellular proteins, Predicted membrane proteins		G-protein coupled receptor, Receptor, Transducer	Cancer-related genes, FDA approved drug targets	Evidence at protein level	Evidence at protein level	Evidence at protein level	Evidence at protein level	Tissue enhanced	Detected in many		brain: 8.9;liver: 11.2;lymphoid tissue: 11.3	Cell type enhanced	Detected in some		Excitatory neurons: 40.1;Hepatocytes: 13.5;Horizontal cells: 8.2;Inhibitory neurons: 31.2;Mesothelial cells: 12.5	Low cancer specificity	Detected in many			Low region specificity	Detected in all			Not detected in immune cells	Not detected			Not detected	Not detected			Low cancer specificity	Detected in many			Breast - Adipocytes (Breast)	Low region specificity	Detected in all			Low region specificity	Detected in many
ADRA1D	ADRA1, ADRA1A, ADRA1R	ENSG00000171873	Adrenoceptor alpha 1D	P25100	20	4220630-4249287	FDA approved drug targets, G-protein coupled receptors, Plasma proteins, Predicted membrane proteins		G-protein coupled receptor, Receptor, Transducer	FDA approved drug targets	Evidence at protein level	Evidence at transcript level	Evidence at protein level	Evidence at protein level	Tissue enhanced	Detected in many		brain: 6.8;cervix: 7.0	Cell type enhanced	Detected in some		Excitatory neurons: 2.0;Inhibitory neurons: 2.3;Sertoli cells: 8.2;Smooth muscle cells: 6.8	Cancer enhanced	Detected in some		glioma: 1.6	Low region specificity	Detected in all			Not detected in immune cells	Not detected			Not detected	Not detected			Cancer enriched	Detected in some	5	Bone cancer: 27.8	Adipose visceral - Smooth muscle cells, Prostate - Smooth muscle cells	Low region specificity	Detected in many			Low region specificity	Detected in many
ADRA2A	ADRA2, ADRA2R, ADRAR	ENSG00000150594	Adrenoceptor alpha 2A	P08913	10	111077029-111080907	FDA approved drug targets, G-protein coupled receptors, Predicted membrane proteins, Transporters		G-protein coupled receptor, Receptor, Transducer	FDA approved drug targets	Evidence at protein level	Evidence at transcript level	Evidence at protein level	Evidence at protein level	Tissue enhanced	Detected in many		adipose tissue: 48.9;cervix: 45.1	Cell type enhanced	Detected in many		Cholangiocytes: 66.8;Glandular and luminal cells: 31.5;Paneth cells: 128.1;Smooth muscle cells: 84.9	Cancer enhanced	Detected in all		pancreatic cancer: 17.7	Low region specificity	Detected in all			Not detected in immune cells	Not detected			Not detected	Not detected			Cancer enhanced	Detected in many		prostate cancer: 11.9	Adipose visceral - Adipocytes (Visceral), Kidney - Fibroblasts	Low region specificity	Detected in all			Low region specificity	Detected in all
ADRA2B	ADRA2L1, ADRA2RL1, ADRARL1	ENSG00000274286	Adrenoceptor alpha 2B	P18089	2	96112876-96116571	Disease related genes, FDA approved drug targets, G-protein coupled receptors, Predicted membrane proteins		G-protein coupled receptor, Receptor, Transducer	Epilepsy, FDA approved drug targets	Evidence at protein level	Evidence at protein level	Evidence at protein level	Evidence at protein level	Low tissue specificity	Detected in many			Cell type enhanced	Detected in some		Glandular and luminal cells: 6.7;Ionocytes: 12.9;Langerhans cells: 12.0;Sertoli cells: 8.2;Smooth muscle cells: 11.9	Low cancer specificity	Detected in many			Low region specificity	Detected in all			Not detected in immune cells	Not detected			Not detected	Not detected			Not detected	Not detected			Colon - Endothelial cells	Group enriched	Detected in some	6	basal ganglia: 2.5;cerebellum: 1.0;thalamus: 3.2	Low region specificity	Detected in many
ADRA2C	ADRA2L2, ADRA2RL2, ADRARL2	ENSG00000184160	Adrenoceptor alpha 2C	P18825	4	3766348-3768526	FDA approved drug targets, G-protein coupled receptors, Predicted membrane proteins		G-protein coupled receptor, Receptor, Transducer	FDA approved drug targets	Evidence at protein level	Evidence at transcript level	Evidence at protein level	Evidence at protein level	Tissue enhanced	Detected in many		cervix: 82.1;endometrium 1: 55.7	Cell type enhanced	Detected in many		Adipocytes: 24.5;Endometrial stromal cells: 133.1;Fibroblasts: 15.7;Secretory cells: 33.6;Smooth muscle cells: 26.0	Cancer enhanced	Detected in many		ovarian cancer: 22.5	Low region specificity	Detected in all			Not detected in immune cells	Not detected			Not detected	Not detected			Cancer enhanced	Detected in many		Adrenocortical cancer: 18.1	Thyroid - Smooth muscle cells	Low region specificity	Detected in all			Region enriched	Detected in all
ADRB1	ADRB1R	ENSG00000043591	Adrenoceptor beta 1	P08588	10	114043866-114046904	FDA approved drug targets, G-protein coupled receptors, Predicted membrane proteins, Transporters		G-protein coupled receptor, Receptor, Transducer	FDA approved drug targets	Evidence at protein level	Evidence at protein level	Evidence at protein level	Evidence at protein level	Tissue enhanced	Detected in many		heart muscle: 22.9;lung: 12.7;placenta: 28.1	Cell type enhanced	Detected in many		Alveolar cells type 1: 24.6;Cardiomyocytes: 74.7;Cytotrophoblasts: 79.8;Sertoli cells: 24.5;Syncytiotrophoblasts: 34.7	Cancer enriched	Detected in many	10	prostate cancer: 12.6	Low region specificity	Detected in all			Not detected in immune cells	Not detected			Not detected	Not detected			Cancer enriched	Detected in some	4	Bone cancer: 7.9	Adipose visceral - Adipocytes (Visceral), Breast - Adipocytes (Breast), Prostate - Prostate glandular cells	Low region specificity	Detected in many			Low region specificity	Detected in many
ADRB2	ADRB2R, ADRBR, B2AR, BAR	ENSG00000169252	Adrenoceptor beta 2	P07550	5	148826611-148828623	FDA approved drug targets, G-protein coupled receptors, Human disease related genes, Predicted membrane proteins, Transporters		G-protein coupled receptor, Receptor, Transducer	FDA approved drug targets	Evidence at protein level	Evidence at protein level	Evidence at protein level	Evidence at protein level	Low tissue specificity	Detected in many			Cell type enhanced	Detected in many		Adipocytes: 191.0;Basal keratinocytes: 282.8;Basal respiratory cells: 137.6;Basal squamous epithelial cells: 174.8;granulocytes: 187.1;Squamous epithelial cells: 272.6;Suprabasal keratinocytes: 166.8	Cancer enhanced	Detected in many		prostate cancer: 9.0	Low region specificity	Detected in all			Low immune cell specificity	Detected in all			Low lineage specificity	Detected in all			Cancer enhanced	Detected in many		head and neck cancer: 50.9	Colon - Endothelial cells	Low region specificity	Detected in all			Low region specificity	Detected in all
ADRB3		ENSG00000188778	Adrenoceptor beta 3	P13945	8	37962990-37966599	FDA approved drug targets, G-protein coupled receptors, Human disease related genes, Predicted membrane proteins		G-protein coupled receptor, Receptor, Transducer	Diabetes mellitus, FDA approved drug targets, Obesity	Evidence at protein level	Evidence at transcript level	Evidence at protein level	Evidence at protein level	Tissue enhanced	Detected in some		fallopian tube: 3.9;ovary: 11.3;urinary bladder: 4.5	Cell type enriched	Detected in some	8	Ovarian stromal cells: 14.0	Not detected	Not detected			Low region specificity	Detected in all			Not detected in immune cells	Not detected			Not detected	Not detected			Cancer enriched	Detected in single	169	Bone cancer: 17.7	Breast - Adipocytes (Breast), Prostate - Fibroblasts	Low region specificity	Detected in some			Not detected	Not detected
AGTR1	AG2S, AGTR1A, AGTR1B, AT1, AT1B, AT2R1, AT2R1A, AT2R1B, HAT1R	ENSG00000144891	Angiotensin II receptor type 1	P30556	3	148697784-148743008	Disease related genes, FDA approved drug targets, G-protein coupled receptors, Human disease related genes, Predicted membrane proteins, Transporters	Host-virus interaction	G-protein coupled receptor, Receptor, Transducer	Disease variant, FDA approved drug targets	Evidence at protein level	Evidence at protein level	Evidence at protein level	Evidence at protein level	Tissue enhanced	Detected in many		liver: 93.7;placenta: 137.0	Cell type enhanced	Detected in some		Fibroblasts: 44.5;Hepatocytes: 28.4;Leydig cells: 139.1;Sertoli cells: 51.7;Smooth muscle cells: 57.7	Group enriched	Detected in many	8	breast cancer: 9.6;liver cancer: 9.8;prostate cancer: 6.8;renal cancer: 2.8	Region enriched	Detected in many	4	midbrain: 17.2	Not detected in immune cells	Not detected			Not detected	Not detected			Cancer enhanced	Detected in some		liver cancer: 9.3;Rhabdoid: 6.8	Breast - Adipocytes (Breast)	Not detected	Not detected			Low region specificity	Detected in all
AHR	bHLHe76	ENSG00000106546	Aryl hydrocarbon receptor	P35869	7	16916359-17346152	Cancer-related genes, Disease related genes, FDA approved drug targets, Human disease related genes, Predicted intracellular proteins, Transcription factors	Biological rhythms, Cell cycle, Transcription, Transcription regulation	Activator, DNA-binding, Receptor, Repressor	Cancer-related genes, FDA approved drug targets, Retinitis pigmentosa	Evidence at protein level	Evidence at protein level	Evidence at protein level	Evidence at protein level	Low tissue specificity	Detected in all			Cell type enhanced	Detected in many		granulocytes: 187.3;Langerhans cells: 269.5;monocytes: 146.6;Schwann cells: 255.1	Low cancer specificity	Detected in all			Low region specificity	Detected in all			Low immune cell specificity	Detected in many			Low lineage specificity	Detected in many			Low cancer specificity	Detected in all			Skeletal muscle - Endothelial cells	Low region specificity	Detected in all			Low region specificity	Detected in all
AKR1B1	ALDR1, AR	ENSG00000085662	Aldo-keto reductase family 1 member B	P15121	7	134442356-134459284	Cancer-related genes, Enzymes, FDA approved drug targets, Metabolic proteins, Plasma proteins, Predicted intracellular proteins	Lipid metabolism	Oxidoreductase	Cancer-related genes, FDA approved drug targets	Evidence at protein level	Evidence at protein level	Evidence at protein level	Evidence at protein level	Tissue enriched	Detected in all	8	adrenal gland: 2944.0	Cell type enhanced	Detected in many		Basal prostatic cells: 1220.3;Collecting duct cells: 657.4;Cytotrophoblasts: 1189.2;Extravillous trophoblasts: 1344.0;Syncytiotrophoblasts: 2081.9	Low cancer specificity	Detected in all			Low region specificity	Detected in all			Low immune cell specificity	Detected in all			Low lineage specificity	Detected in all			Cancer enhanced	Detected in all		Kidney cancer: 1445.2	Adipose subcutaneous - Macrophages, Adipose visceral - Macrophages	Low region specificity	Detected in all			Low region specificity	Detected in all
AKR1C2	BABP, DD, DD2, DDH2, HAKRD, MCDR2, TDD	ENSG00000151632	Aldo-keto reductase family 1 member C2	P52895	10	4987775-5018031	Disease related genes, Enzymes, FDA approved drug targets, Human disease related genes, Metabolic proteins, Predicted intracellular proteins	Lipid metabolism, Steroid metabolism	Oxidoreductase	Disease variant, FDA approved drug targets	Evidence at protein level	Evidence at protein level	Evidence at protein level	Evidence at protein level	Tissue enhanced	Detected in many		adipose tissue: 330.8;liver: 469.5	Cell type enhanced	Detected in many		Basal keratinocytes: 123.2;Basal respiratory cells: 143.0;Club cells: 131.5;Exocrine glandular cells: 158.7;Hepatocytes: 471.5;Squamous epithelial cells: 115.4	Group enriched	Detected in many	6	cervical cancer: 21.7;head and neck cancer: 31.5;liver cancer: 50.2;lung cancer: 69.0;urothelial cancer: 35.7	Low region specificity	Detected in all			Not detected in immune cells	Not detected			Not detected	Not detected			Group enriched	Detected in many	5	Bladder cancer: 359.3;Esophageal cancer: 1222.9;Gallbladder cancer: 1184.3;liver cancer: 557.1;lung cancer: 433.6	Adipose subcutaneous - Adipocytes (Subcutaneous), Adipose visceral - Adipocytes (Visceral), Breast - Adipocytes (Breast)
AKR1D1	SRD5B1	ENSG00000122787	Aldo-keto reductase family 1 member D1	P51857	7	138002324-138118305	Disease related genes, Enzymes, FDA approved drug targets, Human disease related genes, Metabolic proteins, Predicted intracellular proteins	Bile acid catabolism, Lipid degradation, Lipid metabolism, Steroid metabolism	Oxidoreductase	Disease variant, FDA approved drug targets, Intrahepatic cholestasis	Evidence at protein level	Evidence at protein level	Evidence at protein level	Evidence at protein level	Tissue enriched	Detected in some	82	liver: 413.9	Cell type enhanced	Detected in some		Early spermatids: 48.8;Hepatocytes: 210.9;Late spermatids: 112.1	Cancer enriched	Detected in single	77	liver cancer: 20.1	Low region specificity	Detected in many			Not detected in immune cells	Not detected			Not detected	Not detected			Cancer enriched	Detected in single	10	liver cancer: 2.4	Liver - Hepatocytes, Testis - Early spermatids, Testis - Late spermatids	Not detected	Not detected			Low region specificity	Detected in all
ALAD	ALADH, PBGS	ENSG00000148218	Aminolevulinate dehydratase	P13716	9	113386312-113401290	Disease related genes, Enzymes, FDA approved drug targets, Human disease related genes, Metabolic proteins, Plasma proteins, Predicted intracellular proteins	Heme biosynthesis, Porphyrin biosynthesis	Allosteric enzyme, Lyase	Disease variant, FDA approved drug targets	Evidence at protein level	Evidence at protein level	Evidence at protein level	Evidence at protein level	Tissue enhanced	Detected in all		liver: 203.4	Cell type enhanced	Detected in all		Erythroid cells: 139.7;Hepatocytes: 80.6	Low cancer specificity	Detected in all			Low region specificity	Detected in all			Low immune cell specificity	Detected in all			Low lineage specificity	Detected in all			Low cancer specificity	Detected in all			Liver - Hepatocytes, Testis - Sertoli cells, Thyroid - Thyroid glandular cells	Low region specificity	Detected in all			Low region specificity	Detected in all
ALB		ENSG00000163631	Albumin	P02768	4	73397114-73421482	Cancer-related genes, Candidate cardiovascular disease genes, Disease related genes, FDA approved drug targets, Metabolic proteins, Plasma proteins, Predicted intracellular proteins, Predicted secreted proteins			Cancer-related genes, Disease variant, FDA approved drug targets	Evidence at protein level	Evidence at protein level	Evidence at protein level	Evidence at protein level	Tissue enriched	Detected in many	136	liver: 205952.1	Cell type enriched	Detected in many	4	Hepatocytes: 59612.0	Cancer enriched	Detected in many	384	liver cancer: 14213.7	Low region specificity	Detected in many			Not detected in immune cells	Not detected			Not detected	Not detected			Cancer enriched	Detected in many	24	liver cancer: 1846.4	Kidney - Proximal tubular cells, Liver - Hepatocytes	Not detected	Not detected			Low region specificity	Detected in all
ALDH2		ENSG00000111275	Aldehyde dehydrogenase 2 family member	P05091	12	111766887-111817532	Disease related genes, Enzymes, FDA approved drug targets, Human disease related genes, Metabolic proteins, Plasma proteins, Predicted intracellular proteins		Oxidoreductase	Disease variant, Dwarfism, FDA approved drug targets, Intellectual disability	Evidence at protein level	Evidence at protein level	Evidence at protein level	Evidence at protein level	Tissue enhanced	Detected in all		liver: 831.4	Cell type enhanced	Detected in all		Hepatocytes: 982.7;Proximal tubular cells: 647.5	Cancer enhanced	Detected in all		liver cancer: 71.5	Low region specificity	Detected in all			Immune cell enhanced	Detected in many		classical monocyte: 212.7;myeloid DC: 213.7	Group enriched	Detected in many	4	dendritic cells: 213.7;monocytes: 212.7	Low cancer specificity	Detected in many			Adipose subcutaneous - Adipocytes (Subcutaneous), Adipose visceral - Adipocytes (Visceral), Breast - Adipocytes (Breast), Heart muscle - Cardiomyocytes, Kidney - Proximal tubular cells, Liver - Hepatocytes, Thyroid - Fibroblasts	Low region specificity	Detected in all			Low region specificity	Detected in all
ALDH3B2	ALDH8	ENSG00000132746	Aldehyde dehydrogenase 3 family member B2	P48448	11	67662155-67681224	Enzymes, FDA approved drug targets, Metabolic proteins, Predicted intracellular proteins, Predicted membrane proteins	Lipid metabolism	Oxidoreductase	FDA approved drug targets	Evidence at protein level	Evidence at transcript level	Evidence at transcript level	Evidence at protein level	Group enriched	Detected in many	5	breast: 70.8;esophagus: 147.9;skin 1: 119.0;vagina: 39.8	Cell type enhanced	Detected in some		Breast glandular cells: 21.3;Glandular and luminal cells: 27.0;Squamous epithelial cells: 63.5;Suprabasal keratinocytes: 47.2;Syncytiotrophoblasts: 18.1	Low cancer specificity	Detected in many			Not detected	Not detected			Not detected in immune cells	Not detected			Not detected	Not detected			Cancer enriched	Detected in many	7	breast cancer: 104.9	Breast - Breast glandular cells, Breast - Breast glandular cells	Region enriched	Detected in single	8	olfactory bulb: 1.0	Not detected	Not detected
ALK	ALK1, CD246	ENSG00000171094	ALK receptor tyrosine kinase	Q9UM73	2	29192774-29921586	Cancer-related genes, CD markers, Disease related genes, Enzymes, FDA approved drug targets, Human disease related genes, Plasma proteins, Predicted intracellular proteins, Predicted membrane proteins		Kinase, Receptor, Transferase, Tyrosine-protein kinase	Cancer-related genes, Disease variant, FDA approved drug targets, Proto-oncogene	Evidence at protein level	Evidence at protein level	Evidence at protein level	Evidence at protein level	Tissue enhanced	Detected in some		brain: 1.7;pituitary gland: 1.2;testis: 1.2	Group enriched	Detected in some	5	Inhibitory neurons: 262.0;Oligodendrocyte precursor cells: 407.0	Group enriched	Detected in some	5	glioma: 1.0;melanoma: 1.5;ovarian cancer: 0.7;thyroid cancer: 1.3	Low region specificity	Detected in all			Not detected in immune cells	Not detected			Not detected	Not detected			Cancer enriched	Detected in some	9	Neuroblastoma: 84.2	Colon - Enteric glia cells, Testis - Early spermatids, Testis - Late spermatids	Low region specificity	Detected in many			Low region specificity	Detected in many
ALOX5	5-LOX	ENSG00000012779	Arachidonate 5-lipoxygenase	P09917	10	45374176-45446119	Enzymes, FDA approved drug targets, Human disease related genes, Metabolic proteins, Predicted intracellular proteins	Leukotriene biosynthesis, Lipid metabolism	Dioxygenase, Hydrolase, Oxidoreductase	FDA approved drug targets	Evidence at protein level	Evidence at protein level	Evidence at protein level	Evidence at protein level	Tissue enhanced	Detected in many		lung: 70.6;lymphoid tissue: 91.6	Cell type enhanced	Detected in many		B-cells: 61.6;granulocytes: 184.4;Hofbauer cells: 91.7;Kupffer cells: 98.1;Macrophages: 93.5;monocytes: 70.2	Low cancer specificity	Detected in all			Low region specificity	Detected in all			Low immune cell specificity	Detected in many			Low lineage specificity	Detected in many			Cancer enhanced	Detected in many		lymphoma: 26.3;pancreatic cancer: 12.6	Adipose subcutaneous - Macrophages, Breast - Breast glandular cells, Colon - Macrophages, Liver - Neutrophils, Skeletal muscle - Macrophages, Thyroid - Macrophages	Region enriched	Detected in single	4	white matter: 2.9	Low region specificity	Detected in all
ALPG	ALPPL2, GCAP	ENSG00000163286	Alkaline phosphatase, germ cell	P10696	2	232406844-232410714	Enzymes, FDA approved drug targets, Metabolic proteins, Plasma proteins, Predicted intracellular proteins		Hydrolase	FDA approved drug targets	Evidence at protein level	No human protein/transcript evidence	Evidence at protein level	Evidence at protein level	Not detected	Not detected			Cell type enhanced	Detected in some		Distal enterocytes: 2.3;Spermatogonia: 1.0	Cancer enhanced	Detected in many		endometrial cancer: 49.1;testis cancer: 64.8	Not detected	Not detected			Not detected in immune cells	Not detected			Not detected	Not detected			Cancer enhanced	Detected in many		Gastric cancer: 20.0;testis cancer: 35.3
AMY2A	AMY2	ENSG00000243480	Amylase alpha 2A	P04746	1	103617427-103625780	Enzymes, FDA approved drug targets, Metabolic proteins, Predicted secreted proteins	Carbohydrate metabolism	Glycosidase, Hydrolase	FDA approved drug targets	Evidence at protein level	Evidence at protein level	Evidence at protein level	Evidence at protein level	Tissue enriched	Detected in many	4638	pancreas: 148982.6	Cell type enriched	Detected in some	135	Exocrine glandular cells: 251.1	Cancer enriched	Detected in single	2010	pancreatic cancer: 200.3	Low region specificity	Detected in many			Not detected in immune cells	Not detected			Not detected	Not detected			Not detected	Not detected			Pancreas - Exocrine glandular cells
ANGPT2	Ang2	ENSG00000091879	Angiopoietin 2	O15123	8	6499632-6563409	Cancer-related genes, Disease related genes, FDA approved drug targets, Human disease related genes, Plasma proteins, Predicted secreted proteins, RAS pathway related proteins	Angiogenesis, Differentiation	Developmental protein	Cancer-related genes, Disease variant, FDA approved drug targets	Evidence at protein level	Evidence at protein level	Evidence at protein level	Evidence at protein level	Low tissue specificity	Detected in many			Cell type enriched	Detected in many	4	Lymphatic endothelial cells: 498.2	Cancer enhanced	Detected in all		renal cancer: 12.1	Low region specificity	Detected in all			Immune cell enhanced	Detected in single		basophil: 1.6	Low lineage specificity	Detected in single			Cancer enhanced	Detected in many		ovarian cancer: 10.4	Breast - Endothelial cells, Colon - Endothelial cells, Heart muscle - Endothelial cells, Liver - Vascular Endothelial cells, Prostate - Endothelial cells, Skeletal muscle - Endothelial cells, Skin - Endothelial cells, Testis - Endothelial cells	Low region specificity	Detected in many			Low region specificity	Detected in all
ANGPTL3	ANGPT5	ENSG00000132855	Angiopoietin like 3	Q9Y5C1	1	62597520-62606313	Disease related genes, FDA approved drug targets, Human disease related genes, Plasma proteins, Predicted secreted proteins	Angiogenesis, Cell adhesion, Lipid metabolism	Heparin-binding	FDA approved drug targets	Evidence at protein level	Evidence at protein level	Evidence at protein level	Evidence at protein level	Tissue enriched	Detected in some	13	liver: 655.3	Group enriched	Detected in some	22	Hepatocytes: 694.2;Proximal tubular cells: 210.2	Cancer enriched	Detected in some	39	liver cancer: 94.7	Low region specificity	Detected in all			Not detected in immune cells	Not detected			Not detected	Not detected			Cancer enriched	Detected in single	39	liver cancer: 9.2	Kidney - Proximal tubular cells, Liver - Hepatocytes, Liver - Hepatocytes, Stomach - Parietal cells	Not detected	Not detected			Low region specificity	Detected in all
ANO1	DOG1, FLJ10261, ORAOV2, TAOS2, TMEM16A	ENSG00000131620	Anoctamin 1	Q5XXA6	11	69985907-70189530	Disease related genes, FDA approved drug targets, Plasma proteins, Predicted intracellular proteins, Predicted membrane proteins, Transporters	Ion transport, Transport	Chloride channel, Developmental protein, Ion channel	FDA approved drug targets	Evidence at protein level	Evidence at protein level	Evidence at protein level	Evidence at protein level	Tissue enhanced	Detected in many		epididymis: 84.1;seminal vesicle: 85.9	Cell type enhanced	Detected in many		Basal prostatic cells: 123.4;Breast myoepithelial cells: 71.4;Hepatocytes: 118.7;Late spermatids: 79.5;Serous glandular cells: 82.6;Smooth muscle cells: 45.6	Low cancer specificity	Detected in all			Low region specificity	Detected in many			Not detected in immune cells	Not detected			Not detected	Not detected			Cancer enhanced	Detected in many		Esophageal cancer: 62.2;pancreatic cancer: 72.4	Breast - Breast myoepithelial cells, Kidney - Fibroblasts, Liver - Hepatocytes, Skin - Keratinocyte (other), Testis - Late spermatids	Low region specificity	Detected in many			Region enhanced	Detected in many
ANXA1	ANX1, LPC1	ENSG00000135046	Annexin A1	P04083	9	73151865-73170393	Cancer-related genes, FDA approved drug targets, Plasma proteins, Predicted intracellular proteins, Predicted secreted proteins, Transporters	Adaptive immunity, Immunity, Inflammatory response, Innate immunity	Phospholipase A2 inhibitor	Cancer-related genes, FDA approved drug targets	Evidence at protein level	Evidence at protein level	Evidence at protein level	Evidence at protein level	Tissue enhanced	Detected in all		esophagus: 7281.3	Cell type enhanced	Detected in many		granulocytes: 3470.5;Squamous epithelial cells: 3652.5;Suprabasal keratinocytes: 8372.3;Syncytiotrophoblasts: 8404.5	Low cancer specificity	Detected in all			Low region specificity	Detected in all			Immune cell enhanced	Detected in all		basophil: 2824.3	Low lineage specificity	Detected in all			Low cancer specificity	Detected in all				Low region specificity	Detected in all			Low region specificity	Detected in all
ANXA2	ANX2, ANX2L4, CAL1H, LIP2, LPC2D	ENSG00000182718	Annexin A2	P07355	15	60347134-60402883	Cancer-related genes, Disease related genes, FDA approved drug targets, Plasma proteins, Predicted intracellular proteins, Predicted secreted proteins, Transporters	Host-virus interaction	RNA-binding	Cancer-related genes, FDA approved drug targets	Evidence at protein level	Evidence at protein level	Evidence at protein level	Evidence at protein level	Tissue enhanced	Detected in all		esophagus: 2124.0	Cell type enhanced	Detected in many		Basal respiratory cells: 5295.0;Ductal cells: 3448.7;Pancreatic endocrine cells: 3363.7	Low cancer specificity	Detected in all			Low region specificity	Detected in all			Group enriched	Detected in all	4	basophil: 4446.3;classical monocyte: 2767.4;intermediate monocyte: 2404.9;myeloid DC: 4023.2;non-classical monocyte: 2699.3;T-reg: 1686.0	Low lineage specificity	Detected in all			Low cancer specificity	Detected in all			Pancreas - Ductal cells	Low region specificity	Detected in all			Region enhanced	Detected in all
ANXA3	ANX3	ENSG00000138772	Annexin A3	P12429	4	78551747-78610451	FDA approved drug targets, Metabolic proteins, Plasma proteins, Predicted intracellular proteins		Phospholipase A2 inhibitor	FDA approved drug targets	Evidence at protein level	Evidence at protein level	Evidence at protein level	Evidence at protein level	Tissue enhanced	Detected in all		bone marrow: 334.1	Cell type enhanced	Detected in many		Adipocytes: 273.2;Alveolar cells type 1: 599.3;Ductal cells: 343.6;Pancreatic endocrine cells: 353.2	Low cancer specificity	Detected in many			Low region specificity	Detected in all			Immune cell enriched	Detected in single	328	neutrophil: 208.7	Lineage enriched	Detected in single	328	granulocytes: 208.7	Low cancer specificity	Detected in many			Lung - Alveolar cells type 1, Pancreas - Ductal cells, Prostate - Prostate glandular cells	Low region specificity	Detected in all
ANXA4	ANX4	ENSG00000196975	Annexin A4	P09525	2	69644425-69827112	Cancer-related genes, FDA approved drug targets, Predicted intracellular proteins			Cancer-related genes, FDA approved drug targets	Evidence at protein level	Evidence at protein level	Evidence at protein level	Evidence at protein level	Tissue enhanced	Detected in all		gallbladder: 551.0;pancreas: 345.6	Cell type enhanced	Detected in all		Cholangiocytes: 2319.9;Ductal cells: 1498.9;Proximal enterocytes: 674.0	Low cancer specificity	Detected in all			Region enriched	Detected in all	8	choroid plexus: 85.6	Low immune cell specificity	Detected in all			Low lineage specificity	Detected in all			Low cancer specificity	Detected in all			Adipose visceral - Adipose progenitor cells, Thyroid - Thyroid glandular cells	Low region specificity	Detected in all			Low region specificity	Detected in all
ANXA5	ANX5, CPB-I, ENX2, PAP-I, RPRGL3, VAC-alph	ENSG00000164111	Annexin A5	P08758	4	121667946-121696995	Disease related genes, FDA approved drug targets, Plasma proteins, Predicted intracellular proteins, Transporters	Blood coagulation, Hemostasis		FDA approved drug targets	Evidence at protein level	Evidence at protein level	Evidence at protein level	Evidence at protein level	Low tissue specificity	Detected in all			Cell type enhanced	Detected in all		Cytotrophoblasts: 1152.9;Extravillous trophoblasts: 1191.5;Syncytiotrophoblasts: 1086.8	Low cancer specificity	Detected in all			Low region specificity	Detected in all			Low immune cell specificity	Detected in all			Low lineage specificity	Detected in all			Low cancer specificity	Detected in all			Breast - Adipocytes (Breast)	Low region specificity	Detected in all			Low region specificity	Detected in all
AOC3	HPAO, VAP-1, VAP1	ENSG00000131471	Amine oxidase copper containing 3	Q16853	17	42851184-42858130	Cancer-related genes, Enzymes, FDA approved drug targets, Metabolic proteins, Plasma proteins, Predicted intracellular proteins, Predicted secreted proteins	Cell adhesion	Oxidoreductase	Cancer-related genes, FDA approved drug targets	Evidence at protein level	Evidence at protein level	Evidence at protein level	Evidence at protein level	Tissue enhanced	Detected in all		adipose tissue: 408.1	Cell type enhanced	Detected in many		Adipocytes: 56.3;Fibroblasts: 24.1;Peritubular cells: 69.7;Sertoli cells: 54.4;Smooth muscle cells: 102.0	Low cancer specificity	Detected in all			Low region specificity	Detected in all			Not detected in immune cells	Not detected			Not detected	Not detected			Low cancer specificity	Detected in many			Adipose subcutaneous - Adipocytes (Subcutaneous), Adipose visceral - Adipocytes (Visceral), Breast - Adipocytes (Breast), Colon - Smooth muscle cells, Kidney - Fibroblasts, Liver - Hepatic stellate cells, Lung - Fibroblast_1, Prostate - Smooth muscle cells	Not detected	Not detected			Low region specificity	Detected in many
APOC3	Apo-C3, Apo-CIII, ApoC-3, ApoC-III, APOCIII	ENSG00000110245	Apolipoprotein C3	P02656	11	116829706-116833072	Cancer-related genes, Candidate cardiovascular disease genes, Disease related genes, FDA approved drug targets, Human disease related genes, Metabolic proteins, Plasma proteins, Predicted secreted proteins	Lipid degradation, Lipid metabolism, Lipid transport, Transport		Cancer-related genes, Disease variant, FDA approved drug targets	Evidence at protein level	Evidence at protein level	Evidence at protein level	Evidence at protein level	Tissue enriched	Detected in many	25	liver: 26980.2	Cell type enriched	Detected in some	9	Hepatocytes: 87587.5	Cancer enriched	Detected in many	643	liver cancer: 4021.9	Not detected	Not detected			Not detected in immune cells	Not detected			Not detected	Not detected			Cancer enriched	Detected in some	4	liver cancer: 40.4	Kidney - Proximal tubular cells, Liver - Hepatocytes	Low region specificity	Detected in some			Not detected	Not detected
APP	AD1, alpha-sAPP	ENSG00000142192	Amyloid beta precursor protein	P05067	21	25880535-26171128	Disease related genes, FDA approved drug targets, Human disease related genes, Plasma proteins, Predicted intracellular proteins, Predicted membrane proteins, Predicted secreted proteins, Transporters	Apoptosis, Cell adhesion, Endocytosis, Notch signaling pathway	Heparin-binding, Protease inhibitor, Serine protease inhibitor	Alzheimer disease, Amyloidosis, Disease variant, FDA approved drug targets, Neurodegeneration	Evidence at protein level	Evidence at protein level	Evidence at protein level	Evidence at protein level	Low tissue specificity	Detected in all			Cell type enhanced	Detected in all		Oligodendrocytes: 810.6	Low cancer specificity	Detected in all			Low region specificity	Detected in all			Immune cell enriched	Detected in many	5	plasmacytoid DC: 36.4	Lineage enriched	Detected in many	5	dendritic cells: 36.4	Low cancer specificity	Detected in all			Thyroid - Thyroid glandular cells	Low region specificity	Detected in all			Low region specificity	Detected in all
AR	AIS, DHTR, HUMARA, NR3C4, SBMA, SMAX1	ENSG00000169083	Androgen receptor	P10275	X	67544021-67730619	Cancer-related genes, Disease related genes, FDA approved drug targets, Human disease related genes, Nuclear receptors, Plasma proteins, Predicted intracellular proteins, Transcription factors	Transcription, Transcription regulation	Activator, DNA-binding, Receptor	Cancer-related genes, Disease variant, FDA approved drug targets, Neurodegeneration, Pseudohermaphroditism	Evidence at protein level	Evidence at protein level	Evidence at protein level	Evidence at protein level	Tissue enhanced	Detected in many		liver: 37.1	Cell type enhanced	Detected in many		Basal prostatic cells: 147.1;Hepatocytes: 244.2;Prostatic glandular cells: 462.1;Secretory cells: 149.4	Cancer enhanced	Detected in many		breast cancer: 15.6;prostate cancer: 16.9	Low region specificity	Detected in all			Not detected in immune cells	Not detected			Not detected	Not detected			Cancer enriched	Detected in many	11	prostate cancer: 91.0	Adipose subcutaneous - Adipocytes (Subcutaneous), Liver - Hepatocytes, Pancreas - Fibroblasts, Testis - Sertoli cells	Low region specificity	Detected in all			Low region specificity	Detected in many
ATIC	AICARFT, IMPCHASE, PURH	ENSG00000138363	5-aminoimidazole-4-carboxamide ribonucleotide formyltransferase/IMP cyclohydrolase	P31939	2	215311956-215349773	Cancer-related genes, Disease related genes, Enzymes, FDA approved drug targets, Human disease related genes, Metabolic proteins, Plasma proteins, Predicted intracellular proteins	Purine biosynthesis	Hydrolase, Multifunctional enzyme, Transferase	Cancer-related genes, Disease variant, Epilepsy, FDA approved drug targets, Intellectual disability	Evidence at protein level	Evidence at protein level	Evidence at protein level	Evidence at protein level	Low tissue specificity	Detected in all			Cell type enhanced	Detected in many		Cytotrophoblasts: 179.8;Extravillous trophoblasts: 164.6	Low cancer specificity	Detected in all			Low region specificity	Detected in all			Low immune cell specificity	Detected in many			Low lineage specificity	Detected in all			Low cancer specificity	Detected in all				Low region specificity	Detected in all			Low region specificity	Detected in all
ATP1A1		ENSG00000163399	ATPase Na+/K+ transporting subunit alpha 1	P05023	1	116372668-116410261	Cancer-related genes, Disease related genes, Enzymes, FDA approved drug targets, Human disease related genes, Metabolic proteins, Plasma proteins, Predicted membrane proteins, Transporters	Ion transport, Potassium transport, Sodium transport, Sodium/potassium transport, Transport	Translocase	Cancer-related genes, Charcot-Marie-Tooth disease, Epilepsy, FDA approved drug targets, Intellectual disability, Neurodegeneration, Neuropathy, Primary hypomagnesemia	Evidence at protein level	Evidence at protein level	Evidence at protein level	Evidence at protein level	Tissue enhanced	Detected in all		parathyroid gland: 1433.4	Cell type enhanced	Detected in all		Proximal enterocytes: 1705.9	Low cancer specificity	Detected in all			Low region specificity	Detected in all			Low immune cell specificity	Detected in all			Low lineage specificity	Detected in all			Low cancer specificity	Detected in all			Lung - Alveolar cells type 2, Thyroid - Thyroid glandular cells	Low region specificity	Detected in all			Low region specificity	Detected in all
ATP2A1	ATP2A, SERCA1	ENSG00000196296	ATPase sarcoplasmic/endoplasmic reticulum Ca2+ transporting 1	O14983	16	28878405-28904466	Disease related genes, Enzymes, FDA approved drug targets, Human disease related genes, Metabolic proteins, Plasma proteins, Predicted intracellular proteins, Predicted membrane proteins	Calcium transport, Ion transport, Transport	Translocase	Disease variant, FDA approved drug targets	Evidence at protein level	Evidence at protein level	Evidence at protein level	Evidence at protein level	Group enriched	Detected in many	85	skeletal muscle: 7952.4;tongue: 3076.1	Cell type enriched	Detected in some	112	Skeletal myocytes: 628.4	Cancer enhanced	Detected in many		head and neck cancer: 4.7	Low region specificity	Detected in all			Immune cell enhanced	Detected in some		NK-cell: 1.6	Low lineage specificity	Detected in many			Low cancer specificity	Detected in all			Skeletal muscle - Skeletal myocytes	Region enriched	Detected in some	8	thalamus: 13.1	Group enriched	Detected in some
ATP2A2	ATP2B, DAR, SERCA2	ENSG00000174437	ATPase sarcoplasmic/endoplasmic reticulum Ca2+ transporting 2	P16615	12	110280756-110351093	Disease related genes, Enzymes, FDA approved drug targets, Human disease related genes, Metabolic proteins, Plasma proteins, Predicted intracellular proteins, Predicted membrane proteins, Transporters	Calcium transport, Ion transport, Transport	Translocase	Disease variant, Epilepsy, FDA approved drug targets	Evidence at protein level	Evidence at protein level	Evidence at protein level	Evidence at protein level	Group enriched	Detected in all	12	heart muscle: 970.6;skeletal muscle: 2756.0;tongue: 2661.9	Group enriched	Detected in all	5	Cardiomyocytes: 1835.3;Skeletal myocytes: 481.1	Low cancer specificity	Detected in all			Low region specificity	Detected in all			Low immune cell specificity	Detected in single			Low lineage specificity	Detected in single			Low cancer specificity	Detected in all			Skeletal muscle - Skeletal myocytes, Testis - Spermatocytes	Low region specificity	Detected in all			Low region specificity	Detected in all
ATP2B1	PMCA1	ENSG00000070961	ATPase plasma membrane Ca2+ transporting 1	P20020	12	89588049-89709366	Disease related genes, Enzymes, FDA approved drug targets, Metabolic proteins, Plasma proteins, Predicted membrane proteins, Transporters	Calcium transport, Ion transport, Transport	Calmodulin-binding, Translocase	Disease variant, FDA approved drug targets, Intellectual disability	Evidence at protein level	Evidence at protein level	Evidence at protein level	Evidence at protein level	Tissue enhanced	Detected in all		bone marrow: 93.4	Cell type enhanced	Detected in many		Excitatory neurons: 755.2;Langerhans cells: 522.1;monocytes: 818.5	Low cancer specificity	Detected in all			Low region specificity	Detected in all			Low immune cell specificity	Detected in all			Low lineage specificity	Detected in all			Low cancer specificity	Detected in all			Adipose subcutaneous - Adipose progenitor cells	Low region specificity	Detected in all			Low region specificity	Detected in all
ATP2B2	PMCA2	ENSG00000157087	ATPase plasma membrane Ca2+ transporting 2	Q01814	3	10324023-10708007	Disease related genes, Enzymes, FDA approved drug targets, Human disease related genes, Metabolic proteins, Plasma proteins, Predicted membrane proteins, Transporters	Calcium transport, Ion transport, Transport	Calmodulin-binding, Translocase	Deafness, Disease variant, FDA approved drug targets, Non-syndromic deafness	Evidence at protein level	Evidence at protein level	Evidence at protein level	Evidence at protein level	Tissue enhanced	Detected in many		brain: 63.5;choroid plexus: 62.8;salivary gland: 32.2;skeletal muscle: 36.1	Cell type enhanced	Detected in many		Astrocytes: 111.5;Bipolar cells: 80.9;Excitatory neurons: 312.4;Horizontal cells: 87.5;Inhibitory neurons: 221.2;Oligodendrocyte precursor cells: 54.7	Cancer enhanced	Detected in some		liver cancer: 7.7	Low region specificity	Detected in all			Not detected in immune cells	Not detected			Not detected	Not detected			Cancer enhanced	Detected in some		liver cancer: 2.7;Neuroblastoma: 3.3	Skeletal muscle - Skeletal myocytes, Testis - Early spermatids	Low region specificity	Detected in all			Low region specificity	Detected in all
ATP2B3	CFAP39, CLA2, PMCA3, SCAX1	ENSG00000067842	ATPase plasma membrane Ca2+ transporting 3	Q16720	X	153517642-153582939	Cancer-related genes, Disease related genes, Enzymes, FDA approved drug targets, Human disease related genes, Metabolic proteins, Plasma proteins, Predicted intracellular proteins, Predicted membrane proteins, Transporters	Calcium transport, Ion transport, Transport	Calmodulin-binding, Translocase	Cancer-related genes, Disease variant, FDA approved drug targets, Neurodegeneration	Evidence at protein level	Evidence at protein level	Evidence at protein level	Evidence at protein level	Tissue enriched	Detected in some	6	choroid plexus: 109.2	Cell type enhanced	Detected in some		Excitatory neurons: 22.9;Extravillous trophoblasts: 12.8;Horizontal cells: 22.7;Inhibitory neurons: 29.2;Skeletal myocytes: 6.8	Not detected	Not detected			Region enhanced	Detected in all		choroid plexus: 503.4	Not detected in immune cells	Not detected			Not detected	Not detected			Cancer enhanced	Detected in some		Bone cancer: 4.9;Neuroblastoma: 9.1	Colon - Colon enteroendocrine cells	Low region specificity	Detected in all			Low region specificity	Detected in all
ATP2B4	ATP2B2, MXRA1, PMCA4	ENSG00000058668	ATPase plasma membrane Ca2+ transporting 4	P23634	1	203626832-203744081	Enzymes, FDA approved drug targets, Metabolic proteins, Predicted intracellular proteins, Predicted membrane proteins, Transporters	Calcium transport, Ion transport, Transport	Calmodulin-binding, Translocase	FDA approved drug targets	Evidence at protein level	Evidence at protein level	Evidence at protein level	Evidence at protein level	Tissue enhanced	Detected in all		smooth muscle: 170.0	Cell type enhanced	Detected in many		Alveolar cells type 1: 170.1;Oligodendrocyte precursor cells: 186.8	Low cancer specificity	Detected in all			Low region specificity	Detected in all			Low immune cell specificity	Detected in many			Low lineage specificity	Detected in many			Cancer enriched	Detected in all	4	testis cancer: 204.8	Colon - Smooth muscle cells, Prostate - Smooth muscle cells, Skin - Keratinocyte (other)	Low region specificity	Detected in all			Low region specificity	Detected in all
ATP2C1	ATP2C1A, BCPM, KIAA1347, PMR1, SPCA1	ENSG00000017260	ATPase secretory pathway Ca2+ transporting 1	P98194	3	130850595-131016712	Disease related genes, Enzymes, FDA approved drug targets, Human disease related genes, Metabolic proteins, Predicted membrane proteins, Transporters	Calcium transport, Ion transport, Transport	Translocase	Disease variant, FDA approved drug targets	Evidence at protein level	Evidence at protein level	Evidence at protein level	Evidence at protein level	Low tissue specificity	Detected in all			Cell type enhanced	Detected in all		Astrocytes: 154.2;Excitatory neurons: 166.6;Prostatic glandular cells: 187.8	Low cancer specificity	Detected in all			Low region specificity	Detected in all			Low immune cell specificity	Detected in all			Low lineage specificity	Detected in all			Low cancer specificity	Detected in all			Prostate - Prostate glandular cells, Thyroid - Thyroid glandular cells	Low region specificity	Detected in all			Low region specificity	Detected in all
ATP2C2	KIAA0703, SPCA2	ENSG00000064270	ATPase secretory pathway Ca2+ transporting 2	O75185	16	84368527-84464187	Enzymes, FDA approved drug targets, Metabolic proteins, Predicted membrane proteins, Transporters	Calcium transport, Ion transport, Transport	Translocase	FDA approved drug targets	Evidence at protein level	Evidence at transcript level	Evidence at protein level	Evidence at protein level	Tissue enhanced	Detected in many		intestine: 36.2;skin 1: 25.3	Cell type enhanced	Detected in many		Alveolar cells type 2: 44.4;Basal respiratory cells: 40.6;Ciliated cells: 46.1;Club cells: 39.4;Distal enterocytes: 42.7;Enteroendocrine cells: 42.7;Intestinal goblet cells: 66.4;Ionocytes: 63.7;Oligodendrocyte precursor cells: 55.2;Undifferentiated cells: 58.4	Cancer enhanced	Detected in many		colorectal cancer: 11.4	Low region specificity	Detected in all			Not detected in immune cells	Not detected			Not detected	Not detected			Cancer enhanced	Detected in many		colorectal cancer: 23.0	Breast - Breast glandular cells, Breast - Breast glandular cells, Colon - Colon enterocytes, Lung - Alveolar cells type 2, Testis - Late spermatids	Low region specificity	Detected in single			Low region specificity	Detected in all
ATP4A	ATP6A	ENSG00000105675	ATPase H+/K+ transporting subunit alpha	P20648	19	35550031-35563658	Enzymes, FDA approved drug targets, Metabolic proteins, Plasma proteins, Predicted membrane proteins, Transporters	Hydrogen ion transport, Ion transport, Potassium transport, Transport	Translocase	FDA approved drug targets	Evidence at protein level	Evidence at protein level	Evidence at protein level	Evidence at protein level	Tissue enriched	Detected in some	83	stomach 1: 819.1	Group enriched	Detected in some	11	Gastric mucus-secreting cells: 61.9;Late spermatids: 20.3	Cancer enriched	Detected in single	21	stomach cancer: 5.4	Region enhanced	Detected in some		cerebellum: 2.6	Not detected in immune cells	Not detected			Not detected	Not detected			Not detected	Not detected			Stomach - Parietal cells	Not detected	Not detected			Low region specificity	Detected in some
ATP4B	ATP6B	ENSG00000186009	ATPase H+/K+ transporting subunit beta	P51164	13	113648804-113658198	FDA approved drug targets, Metabolic proteins, Predicted membrane proteins, Transporters	Cell adhesion, Hydrogen ion transport, Ion transport, Potassium transport, Transport		FDA approved drug targets	Evidence at protein level	Evidence at protein level	Evidence at protein level	Evidence at protein level	Tissue enriched	Detected in some	152	stomach 1: 1067.1	Cell type enriched	Detected in some	89	Gastric mucus-secreting cells: 166.8	Cancer enriched	Detected in some	12	stomach cancer: 8.9	Region enriched	Detected in some	6	choroid plexus: 7.9	Not detected in immune cells	Not detected			Not detected	Not detected			Not detected	Not detected			Stomach - Parietal cells	Not detected	Not detected			Not detected	Not detected
ATP6V1B2	ATP6B2, HO57, VATB, Vma2, VPP3	ENSG00000147416	ATPase H+ transporting V1 subunit B2	P21281	8	20197381-20226819	Disease related genes, FDA approved drug targets, Human disease related genes, Metabolic proteins, Predicted intracellular proteins, Transporters	Hydrogen ion transport, Ion transport, Transport		Deafness, Disease variant, FDA approved drug targets	Evidence at protein level	Evidence at protein level	Evidence at protein level	Evidence at protein level	Low tissue specificity	Detected in all			Cell type enhanced	Detected in all		Langerhans cells: 211.0;Proximal tubular cells: 219.9	Low cancer specificity	Detected in all			Low region specificity	Detected in all			Immune cell enhanced	Detected in all		neutrophil: 1134.2	Group enriched	Detected in all	10	dendritic cells: 336.8;granulocytes: 1134.2;monocytes: 682.6	Low cancer specificity	Detected in all			Adipose subcutaneous - Macrophages, Adipose visceral - Macrophages, Prostate - Macrophages, Testis - Spermatocytes	Low region specificity	Detected in all			Low region specificity	Detected in all
ATP6V1C1	ATP6C, ATP6D, VATC, Vma5	ENSG00000155097	ATPase H+ transporting V1 subunit C1	P21283	8	103021063-103073051	FDA approved drug targets, Metabolic proteins, Predicted intracellular proteins, Transporters	Hydrogen ion transport, Ion transport, Transport		FDA approved drug targets	Evidence at protein level	Evidence at protein level	Evidence at protein level	Evidence at protein level	Low tissue specificity	Detected in all			Cell type enhanced	Detected in all		Early spermatids: 187.8;Late spermatids: 172.5	Low cancer specificity	Detected in all			Low region specificity	Detected in all			Low immune cell specificity	Detected in all			Low lineage specificity	Detected in all			Low cancer specificity	Detected in all				Low region specificity	Detected in all			Low region specificity	Detected in all
AVPR1A	AVPR1	ENSG00000166148	Arginine vasopressin receptor 1A	P37288	12	63142759-63151201	FDA approved drug targets, G-protein coupled receptors, Plasma proteins, Predicted membrane proteins		G-protein coupled receptor, Receptor, Transducer	FDA approved drug targets	Evidence at protein level	Evidence at transcript level	Evidence at protein level	Evidence at protein level	Tissue enhanced	Detected in many		adrenal gland: 54.9	Cell type enhanced	Detected in some		Endometrial stromal cells: 22.5;Hepatocytes: 49.2;Sertoli cells: 27.2;Smooth muscle cells: 121.0	Low cancer specificity	Detected in many			Low region specificity	Detected in many			Not detected in immune cells	Not detected			Not detected	Not detected			Cancer enhanced	Detected in some		Myeloma: 2.8;Neuroblastoma: 1.1	Breast - Endothelial cells, Liver - Hepatocytes	Group enriched	Detected in some	5	basal ganglia: 7.0;hypothalamus: 3.8	Low region specificity	Detected in all
AVPR1B	AVPR3, V1bR, VPR3	ENSG00000198049	Arginine vasopressin receptor 1B	P47901	1	206106936-206117699	FDA approved drug targets, G-protein coupled receptors, Predicted membrane proteins, Transporters		G-protein coupled receptor, Receptor, Transducer	FDA approved drug targets	Evidence at protein level	Evidence at protein level	Evidence at protein level	Evidence at protein level	Tissue enriched	Detected in single	18	pituitary gland: 6.6	Group enriched	Detected in some	21	Enteroendocrine cells: 10.6;Glandular and luminal cells: 2.7	Cancer enhanced	Detected in some		renal cancer: 1.3	Not detected	Not detected			Not detected in immune cells	Not detected			Not detected	Not detected			Not detected	Not detected			Pancreas - Alpha cells	Not detected	Not detected			Not detected	Not detected
AVPR2	DIR, DIR3, V2R	ENSG00000126895	Arginine vasopressin receptor 2	P30518	X	153902531-153907166	Disease related genes, FDA approved drug targets, G-protein coupled receptors, Human disease related genes, Predicted membrane proteins, Transporters		G-protein coupled receptor, Receptor, Transducer	Diabetes insipidus, Disease variant, FDA approved drug targets	Evidence at protein level	Evidence at transcript level	Evidence at protein level	Evidence at protein level	Tissue enhanced	Detected in many		adipose tissue: 9.6;kidney: 10.7	Group enriched	Detected in some	7	Adipocytes: 46.0;Collecting duct cells: 40.8;Endothelial cells: 17.2	Low cancer specificity	Detected in many			Region enriched	Detected in many	5	cerebellum: 9.3	Group enriched	Detected in some	28	intermediate monocyte: 3.5;non-classical monocyte: 3.2	Lineage enriched	Detected in single	30	monocytes: 3.5	Cancer enhanced	Detected in some		Adrenocortical cancer: 5.3	Adipose visceral - Endothelial cells, Breast - Endothelial cells, Prostate - Endothelial cells, Testis - Endothelial cells	Not detected	Not detected			Region enriched	Detected in single
AXL	ARK, JTK11, Tyro7, UFO	ENSG00000167601	AXL receptor tyrosine kinase	P30530	19	41219223-41261766	Disease related genes, Enzymes, FDA approved drug targets, Plasma proteins, Predicted membrane proteins	Differentiation, Host-virus interaction, Immunity, Innate immunity	Host cell receptor for virus entry, Kinase, Receptor, Transferase, Tyrosine-protein kinase	FDA approved drug targets, Oncogene, Proto-oncogene	Evidence at protein level	Evidence at protein level	Evidence at protein level	Evidence at protein level	Low tissue specificity	Detected in all			Cell type enhanced	Detected in many		Fibroblasts: 125.3;Kupffer cells: 138.5;Langerhans cells: 188.8;Sertoli cells: 136.0;Smooth muscle cells: 124.8	Low cancer specificity	Detected in all			Low region specificity	Detected in all			Immune cell enhanced	Detected in some		NK-cell: 11.3;plasmacytoid DC: 25.8	Group enriched	Detected in many	12	dendritic cells: 25.8;NK-cells: 11.3	Cancer enhanced	Detected in many		Adrenocortical cancer: 812.7	Testis - Sertoli cells	Low region specificity	Detected in all			Low region specificity	Detected in all
BCHE	CHE1, CHE2, E1	ENSG00000114200	Butyrylcholinesterase	P06276	3	165772904-165837462	Disease related genes, Enzymes, FDA approved drug targets, Human disease related genes, Metabolic proteins, Plasma proteins, Predicted intracellular proteins, Predicted secreted proteins		Hydrolase, Serine esterase	Disease variant, FDA approved drug targets	Evidence at protein level	Evidence at transcript level	Evidence at protein level	Evidence at protein level	Tissue enriched	Detected in many	13	liver: 508.2	Group enriched	Detected in many	7	Hepatocytes: 505.6;Mesothelial cells: 169.6;Oligodendrocyte precursor cells: 197.2	Group enriched	Detected in many	6	glioma: 24.0;liver cancer: 13.7;melanoma: 18.9	Low region specificity	Detected in all			Not detected in immune cells	Not detected			Not detected	Not detected			Low cancer specificity	Detected in many			Adipose visceral - Mesothelial cells, Kidney - Proximal tubular cells, Liver - Hepatocytes, Prostate - Smooth muscle cells, Testis - Early spermatids	Low region specificity	Detected in all
BCL2	Bcl-2, PPP1R50	ENSG00000171791	BCL2 apoptosis regulator	P10415	18	63123346-63320128	Cancer-related genes, Disease related genes, FDA approved drug targets, Human disease related genes, Plasma proteins, Predicted intracellular proteins, Predicted membrane proteins, Transporters	Apoptosis		Cancer-related genes, Disease variant, FDA approved drug targets, Proto-oncogene	Evidence at protein level	Evidence at protein level	Evidence at protein level	Evidence at protein level	Low tissue specificity	Detected in all			Cell type enhanced	Detected in many		Astrocytes: 257.6;Schwann cells: 119.6;T-cells: 102.3	Low cancer specificity	Detected in all			Low region specificity	Detected in all			Low immune cell specificity	Detected in many			Group enriched	Detected in many	18	B-cells: 5.4;T-cells: 8.6	Cancer enhanced	Detected in all		lymphoma: 53.5;Myeloma: 68.5	Adipose subcutaneous - Adipocytes (Subcutaneous), Colon - Enteric glia cells, Skeletal muscle - Skeletal myocytes, Thyroid - Thyroid glandular cells	Low region specificity	Detected in all			Low region specificity	Detected in all
BCR	ALL, BCR1, CML, D22S11, D22S662, PHL	ENSG00000186716	BCR activator of RhoGEF and GTPase	P11274	22	23179704-23318037	Cancer-related genes, Disease related genes, Enzymes, FDA approved drug targets, Human disease related genes, Predicted intracellular proteins		GTPase activation, Guanine-nucleotide releasing factor, Kinase, Serine/threonine-protein kinase, Transferase	Cancer-related genes, FDA approved drug targets, Proto-oncogene	Evidence at protein level	Evidence at protein level	Evidence at protein level	Evidence at protein level	Low tissue specificity	Detected in all			Cell type enhanced	Detected in many		Alveolar cells type 1: 63.6	Low cancer specificity	Detected in all			Low region specificity	Detected in all			Low immune cell specificity	Detected in many			Low lineage specificity	Detected in many			Low cancer specificity	Detected in all			Testis - Sertoli cells	Low region specificity	Detected in all			Low region specificity	Detected in all
BDKRB2	BK-2	ENSG00000168398	Bradykinin receptor B2	P30411	14	96204679-96244166	FDA approved drug targets, G-protein coupled receptors, Predicted membrane proteins, Transporters		G-protein coupled receptor, Receptor, Transducer	FDA approved drug targets	Evidence at protein level	Evidence at protein level	Evidence at protein level	Evidence at protein level	Tissue enhanced	Detected in many		urinary bladder: 39.6	Cell type enhanced	Detected in many		Endometrial stromal cells: 16.0;Endothelial cells: 16.7;Fibroblasts: 17.0;Ionocytes: 16.2;Langerhans cells: 19.0;Squamous epithelial cells: 15.4	Low cancer specificity	Detected in many			Low region specificity	Detected in many			Not detected in immune cells	Not detected			Not detected	Not detected			Cancer enhanced	Detected in many		cervical cancer: 18.2	Kidney - Endothelial cells	Not detected	Not detected			Low region specificity	Detected in many
BGLAP	OCN	ENSG00000242252	Bone gamma-carboxyglutamate protein	P02818	1	156242184-156243317	FDA approved drug targets, Predicted secreted proteins	Biomineralization		FDA approved drug targets	Evidence at protein level	Evidence at transcript level	Evidence at protein level	Evidence at protein level	Tissue enhanced	Detected in many		choroid plexus: 7.1;intestine: 8.3	Cell type enhanced	Detected in some		Distal tubular cells: 3.1;Serous glandular cells: 2.3;Sertoli cells: 2.7	Low cancer specificity	Detected in many			Low region specificity	Detected in all			Group enriched	Detected in some	17	NK-cell: 1.8;plasmacytoid DC: 1.6	Group enriched	Detected in many	17	dendritic cells: 1.6;NK-cells: 1.8	Cancer enhanced	Detected in some		Leukemia: 5.8;Myeloma: 14.4	Colon - Enteric glia cells	Region enriched	Detected in single	7	olfactory bulb: 5.3	Low region specificity	Detected in all
BHMT	BHMT1	ENSG00000145692	Betaine--homocysteine S-methyltransferase	Q93088	5	79111809-79132288	Enzymes, FDA approved drug targets, Metabolic proteins, Plasma proteins, Predicted intracellular proteins		Methyltransferase, Transferase	FDA approved drug targets	Evidence at protein level	Evidence at protein level	Evidence at protein level	Evidence at protein level	Group enriched	Detected in some	83	kidney: 751.2;liver: 1107.8	Group enriched	Detected in some	26	Hepatocytes: 550.2;Proximal tubular cells: 637.2	Group enriched	Detected in some	4	liver cancer: 90.6;renal cancer: 50.4	Low region specificity	Detected in some			Not detected in immune cells	Not detected			Not detected	Not detected			Cancer enhanced	Detected in some		Gastric cancer: 4.2;Kidney cancer: 1.9	Kidney - Proximal tubular cells, Liver - Hepatocytes	Low region specificity	Detected in single			Low region specificity	Detected in many
BLVRB	FLR, SDR43U1	ENSG00000090013	Biliverdin reductase B	P30043	19	40447765-40465764	Enzymes, FDA approved drug targets, Metabolic proteins, Plasma proteins, Predicted intracellular proteins		Oxidoreductase	FDA approved drug targets	Evidence at protein level	Evidence at protein level	Evidence at protein level	Evidence at protein level	Tissue enhanced	Detected in all		bone marrow: 615.8	Cell type enhanced	Detected in many		Erythroid cells: 2110.5;Hepatocytes: 827.2;Hofbauer cells: 1099.8;Proximal enterocytes: 929.9	Low cancer specificity	Detected in all			Low region specificity	Detected in all			Immune cell enhanced	Detected in all		classical monocyte: 466.2	Group enriched	Detected in all	7	dendritic cells: 343.8;monocytes: 466.2	Low cancer specificity	Detected in all			Adipose subcutaneous - Macrophages	Low region specificity	Detected in all			Low region specificity	Detected in all
BMPR1A	ACVRLK3, ALK3, CD292	ENSG00000107779	Bone morphogenetic protein receptor type 1A	P36894	10	86756601-86932825	Cancer-related genes, CD markers, Disease related genes, Enzymes, FDA approved drug targets, Human disease related genes, Predicted intracellular proteins, Predicted membrane proteins		Kinase, Receptor, Serine/threonine-protein kinase, Transferase	Cancer-related genes, Disease variant, FDA approved drug targets	Evidence at protein level	Evidence at transcript level	Evidence at protein level	Evidence at protein level	Low tissue specificity	Detected in many			Cell type enhanced	Detected in many		Astrocytes: 135.3;Inhibitory neurons: 76.7;Oligodendrocyte precursor cells: 114.6	Low cancer specificity	Detected in all			Low region specificity	Detected in all			Not detected in immune cells	Not detected			Not detected	Not detected			Low cancer specificity	Detected in all			Kidney - Fibroblasts, Thyroid - Thyroid glandular cells	Low region specificity	Detected in all			Low region specificity	Detected in all
BMPR2	BMPR-II, BMPR3, BRK-3, PPH1, T-ALK	ENSG00000204217	Bone morphogenetic protein receptor type 2	Q13873	2	202376327-202567751	Disease related genes, Enzymes, FDA approved drug targets, Human disease related genes, Predicted membrane proteins		Kinase, Receptor, Serine/threonine-protein kinase, Transferase	Disease variant, FDA approved drug targets	Evidence at protein level	Evidence at protein level	Evidence at protein level	Evidence at protein level	Low tissue specificity	Detected in all			Cell type enhanced	Detected in many		Endothelial cells: 174.0;Excitatory neurons: 195.3;Inhibitory neurons: 182.3	Low cancer specificity	Detected in all			Low region specificity	Detected in all			Not detected in immune cells	Not detected			Not detected	Not detected			Low cancer specificity	Detected in all			Adipose visceral - Endothelial cells, Lung - Endothelial cells, Skeletal muscle - Endothelial cells, Thyroid - Endothelial cells	Low region specificity	Detected in all			Low region specificity	Detected in all
BRAF	BRAF-1, BRAF1	ENSG00000157764	B-Raf proto-oncogene, serine/threonine kinase	P15056	7	140719327-140924929	Cancer-related genes, Disease related genes, Enzymes, FDA approved drug targets, Human disease related genes, Predicted intracellular proteins, Transporters		Allosteric enzyme, Kinase, Serine/threonine-protein kinase, Transferase	Cancer-related genes, Cardiomyopathy, Deafness, Disease variant, Ectodermal dysplasia, FDA approved drug targets, Intellectual disability, Proto-oncogene	Evidence at protein level	Evidence at protein level	Evidence at protein level	Evidence at protein level	Low tissue specificity	Detected in all			Cell type enhanced	Detected in all		Excitatory neurons: 243.7;Inhibitory neurons: 232.1;Oligodendrocyte precursor cells: 193.4;Oligodendrocytes: 188.6;Syncytiotrophoblasts: 187.7	Low cancer specificity	Detected in all			Low region specificity	Detected in all			Low immune cell specificity	Detected in many			Low lineage specificity	Detected in all			Low cancer specificity	Detected in all			Testis - Early spermatids, Testis - Spermatocytes	Low region specificity	Detected in all			Low region specificity	Detected in all
BST1	BST-1, cADPR2, CD157	ENSG00000109743	Bone marrow stromal cell antigen 1	Q10588	4	15703065-15738313	CD markers, Enzymes, FDA approved drug targets, Metabolic proteins, Plasma proteins, Predicted intracellular proteins		Hydrolase, Transferase	FDA approved drug targets	Evidence at protein level	Evidence at transcript level	Evidence at protein level	Evidence at protein level	Group enriched	Detected in all	5	bone marrow: 138.1;intestine: 47.2	Cell type enhanced	Detected in many		Hofbauer cells: 61.4;Kupffer cells: 31.0;Proximal enterocytes: 79.1	Low cancer specificity	Detected in all			Low region specificity	Detected in all			Immune cell enhanced	Detected in many		classical monocyte: 258.3;neutrophil: 294.2	Group enriched	Detected in many	94	dendritic cells: 79.0;granulocytes: 294.2;monocytes: 258.3	Low cancer specificity	Detected in many			Prostate - Fibroblasts, Skin - Fibroblast_2, Stomach - Fibroblasts, Thyroid - Fibroblasts	Not detected	Not detected			Low region specificity	Detected in all
BTK	AGMX1, ATK, IMD1, PSCTK1, XLA	ENSG00000010671	Bruton tyrosine kinase	Q06187	X	101349338-101390796	Cancer-related genes, Disease related genes, Enzymes, FDA approved drug targets, Human disease related genes, Plasma proteins, Predicted intracellular proteins	Adaptive immunity, Apoptosis, Immunity, Innate immunity, Transcription, Transcription regulation	Kinase, Transferase, Tyrosine-protein kinase	Cancer-related genes, Disease variant, Dwarfism, FDA approved drug targets	Evidence at protein level	Evidence at protein level	Evidence at protein level	Evidence at protein level	Tissue enhanced	Detected in many		bone marrow: 25.3;lymphoid tissue: 65.1	Cell type enhanced	Detected in some		B-cells: 78.3;dendritic cells: 57.4;granulocytes: 172.9;Hofbauer cells: 59.3;Kupffer cells: 56.4;Langerhans cells: 41.7;Macrophages: 48.7;monocytes: 87.8;Plasma cells: 50.9	Low cancer specificity	Detected in all			Low region specificity	Detected in many			Immune cell enriched	Detected in many	4	basophil: 515.1	Lineage enriched	Detected in many	4	granulocytes: 515.1	Group enriched	Detected in some	93	Leukemia: 79.9;lymphoma: 84.3;Myeloma: 21.2	Adipose subcutaneous - Macrophages, Breast - Macrophages, Skeletal muscle - Macrophages, Stomach - Macrophages	Low region specificity	Detected in many			Low region specificity	Detected in many
C1S		ENSG00000182326	Complement C1s	P09871	12	6988259-7071032	Disease related genes, Enzymes, FDA approved drug targets, Human disease related genes, Plasma proteins, Predicted intracellular proteins, Predicted secreted proteins	Complement pathway, Immunity, Innate immunity	Hydrolase, Protease, Serine protease	Disease variant, Ehlers-Danlos syndrome, FDA approved drug targets	Evidence at protein level	Evidence at protein level	Evidence at protein level	Evidence at protein level	Tissue enriched	Detected in all	5	liver: 2762.6	Cell type enhanced	Detected in many		Fibroblasts: 717.8;Hepatocytes: 2248.0;Leydig cells: 1204.3;Mesothelial cells: 578.3;Ovarian stromal cells: 401.7;Peritubular cells: 631.2	Cancer enhanced	Detected in all		liver cancer: 276.7	Low region specificity	Detected in all			Not detected in immune cells	Not detected			Not detected	Not detected			Low cancer specificity	Detected in many			Adipose subcutaneous - Adipose progenitor cells, Adipose visceral - Adipose progenitor cells, Breast - Fibroblasts, Liver - Hepatocytes, Lung - Fibroblast_2, Skin - Fibroblast_2	Low region specificity	Detected in many			Low region specificity	Detected in all
C3	ARMD9, C3a, C3b, CPAMD1	ENSG00000125730	Complement C3	P01024	19	6677704-6730562	Candidate cardiovascular disease genes, Disease related genes, FDA approved drug targets, Human disease related genes, Plasma proteins, Predicted intracellular proteins, Predicted secreted proteins	Complement alternate pathway, Complement pathway, Fatty acid metabolism, Immunity, Inflammatory response, Innate immunity, Lipid metabolism		Age-related macular degeneration, Disease variant, FDA approved drug targets, Hemolytic uremic syndrome	Evidence at protein level	Evidence at protein level	Evidence at protein level	Evidence at protein level	Tissue enriched	Detected in all	9	liver: 5250.9	Cell type enhanced	Detected in many		Ductal cells: 657.6;Exocrine glandular cells: 845.2;Hepatocytes: 3158.4;Mesothelial cells: 2220.5	Cancer enriched	Detected in all	5	liver cancer: 1213.6	Low region specificity	Detected in all			Immune cell enriched	Detected in many	5	non-classical monocyte: 14.5	Lineage enriched	Detected in many	5	monocytes: 14.5	Cancer enhanced	Detected in many		liver cancer: 255.0	Liver - Hepatocytes, Lung - Fibroblast_2, Thyroid - Macrophages	Low region specificity	Detected in many			Low region specificity	Detected in all
C4A	C4, C4A2, C4A3, C4A4, C4A6, C4B, C4S, CO4, CPAMD2, RG	ENSG00000244731	Complement C4A (Rodgers blood group)	P0C0L4	6	31982057-32002681	Blood group antigen proteins, Disease related genes, FDA approved drug targets, Human disease related genes, Plasma proteins, Predicted secreted proteins	Complement pathway, Immunity, Inflammatory response, Innate immunity	Blood group antigen	Disease variant, FDA approved drug targets, Systemic lupus erythematosus	Evidence at protein level	Evidence at protein level	Evidence at protein level	Evidence at protein level	Tissue enhanced	Detected in many		adrenal gland: 112.2;liver: 328.2	Group enriched	Detected in some	4	Hepatocytes: 6.8;Mesothelial cells: 8.5	Cancer enhanced	Detected in many		liver cancer: 27.8	Low region specificity	Detected in all			Not detected in immune cells	Not detected			Not detected	Not detected			Cancer enhanced	Detected in some		liver cancer: 8.8;Myeloma: 6.7	Breast - Breast glandular cells, Kidney - Proximal tubular cells, Liver - Hepatocytes
C4B	C4B1, C4B3, C4F, CH, CO4, CPAMD3	ENSG00000224389	Complement C4B (Chido blood group)	P0C0L5	6	32014795-32035418	Blood group antigen proteins, Disease related genes, FDA approved drug targets, Human disease related genes, Plasma proteins, Predicted intracellular proteins, Predicted secreted proteins	Complement pathway, Immunity, Inflammatory response, Innate immunity	Blood group antigen	FDA approved drug targets, Systemic lupus erythematosus	Evidence at protein level	Evidence at transcript level	Evidence at protein level	Evidence at protein level	Group enriched	Detected in many	5	adrenal gland: 214.6;liver: 375.4	Group enriched	Detected in some	5	Hepatocytes: 7.1;Mesothelial cells: 13.6	Cancer enhanced	Detected in many		liver cancer: 33.8	Low region specificity	Detected in all			Not detected in immune cells	Not detected			Not detected	Not detected			Cancer enhanced	Detected in some		liver cancer: 6.7;Myeloma: 3.9	Liver - Hepatocytes
C5	C5a, C5b, CPAMD4	ENSG00000106804	Complement C5	P01031	9	120932987-121075195	Disease related genes, FDA approved drug targets, Human disease related genes, Plasma proteins, Predicted intracellular proteins, Predicted secreted proteins	Complement alternate pathway, Complement pathway, Cytolysis, Immunity, Inflammatory response, Innate immunity		FDA approved drug targets	Evidence at protein level	Evidence at protein level	Evidence at protein level	Evidence at protein level	Tissue enriched	Detected in many	30	liver: 434.4	Cell type enriched	Detected in many	14	Hepatocytes: 435.9	Cancer enriched	Detected in many	17	liver cancer: 73.0	Low region specificity	Detected in all			Not detected in immune cells	Not detected			Not detected	Not detected			Cancer enriched	Detected in many	5	liver cancer: 21.1	Liver - Hepatocytes, Thyroid - Fibroblasts	Low region specificity	Detected in single			Low region specificity	Detected in many
C5AR1	C5A, C5AR, C5R1, CD88	ENSG00000197405	Complement C5a receptor 1	P21730	19	47290023-47322066	CD markers, FDA approved drug targets, G-protein coupled receptors, Predicted intracellular proteins, Predicted membrane proteins, Transporters	Chemotaxis	G-protein coupled receptor, Receptor, Transducer	FDA approved drug targets	Evidence at protein level	Evidence at protein level	Evidence at protein level	Evidence at protein level	Tissue enhanced	Detected in all		bone marrow: 124.0;lymphoid tissue: 82.5	Cell type enriched	Detected in many	7	monocytes: 3492.2	Low cancer specificity	Detected in all			Low region specificity	Detected in all			Immune cell enhanced	Detected in many		neutrophil: 393.7	Group enriched	Detected in many	42	granulocytes: 393.7;monocytes: 116.2	Low cancer specificity	Detected in many			Adipose subcutaneous - Macrophages, Breast - Macrophages, Colon - Neutrophils, Heart muscle - Macrophages, Kidney - Macrophages	Low region specificity	Detected in some			Low region specificity	Detected in all
CA1	Car1	ENSG00000133742	Carbonic anhydrase 1	P00915	8	85327608-85379014	Enzymes, FDA approved drug targets, Metabolic proteins, Plasma proteins, Predicted intracellular proteins		Lyase	FDA approved drug targets	Evidence at protein level	Evidence at protein level	Evidence at protein level	Evidence at protein level	Group enriched	Detected in many	55	bone marrow: 1772.1;intestine: 2041.9	Group enriched	Detected in some	21	Distal enterocytes: 3364.7;Erythroid cells: 8876.2	Group enriched	Detected in some	10	colorectal cancer: 3.4;stomach cancer: 0.9	Low region specificity	Detected in all			Not detected in immune cells	Not detected			Not detected	Not detected			Cancer enriched	Detected in some	32	Leukemia: 111.9	Colon - Colon enterocytes, Liver - Erythroid cells, Lung - Neutrophil_1	Not detected	Not detected			Not detected	Not detected
CA12	HsT18816	ENSG00000074410	Carbonic anhydrase 12	O43570	15	63321378-63381846	Disease related genes, Enzymes, FDA approved drug targets, Human disease related genes, Metabolic proteins, Predicted membrane proteins		Lyase	Disease variant, FDA approved drug targets	Evidence at protein level	Evidence at protein level	Evidence at protein level	Evidence at protein level	Tissue enhanced	Detected in many		choroid plexus: 149.3;kidney: 280.0;skin 1: 138.4	Cell type enhanced	Detected in many		Basal keratinocytes: 145.6;Basal squamous epithelial cells: 124.3;Distal enterocytes: 349.5;Intestinal goblet cells: 117.1;Paneth cells: 129.7;Squamous epithelial cells: 182.1;Suprabasal keratinocytes: 192.1	Cancer enhanced	Detected in all		renal cancer: 109.3	Group enriched	Detected in all	5	basal ganglia: 92.5;choroid plexus: 274.0	Not detected in immune cells	Not detected			Not detected	Not detected			Cancer enhanced	Detected in many		Kidney cancer: 208.5	Skin - Keratinocyte (other), Testis - Late spermatids	Low region specificity	Detected in all			Low region specificity	Detected in all
CA13	CAXIII, FLJ37995, MGC59868	ENSG00000185015	Carbonic anhydrase 13	Q8N1Q1	8	85220587-85284073	Enzymes, FDA approved drug targets, Metabolic proteins, Predicted intracellular proteins		Lyase	FDA approved drug targets	Evidence at protein level	Evidence at protein level	Evidence at protein level	Evidence at protein level	Tissue enhanced	Detected in many		intestine: 14.2	Cell type enhanced	Detected in many		Proximal enterocytes: 47.7	Low cancer specificity	Detected in all			Low region specificity	Detected in all			Not detected in immune cells	Not detected			Not detected	Not detected			Low cancer specificity	Detected in many			Prostate - Urothelial cells	Low region specificity	Detected in all			Low region specificity	Detected in all
CA14		ENSG00000118298	Carbonic anhydrase 14	Q9ULX7	1	150257251-150265078	Enzymes, FDA approved drug targets, Metabolic proteins, Predicted intracellular proteins, Predicted membrane proteins		Lyase	FDA approved drug targets	Evidence at protein level	Evidence at transcript level	Evidence at protein level	Evidence at protein level	Tissue enhanced	Detected in many		choroid plexus: 116.2;retina: 38.2;tongue: 45.6	Cell type enhanced	Detected in some		Cardiomyocytes: 56.6;Melanocytes: 68.7;Muller glia cells: 151.4;Oligodendrocytes: 23.9	Cancer enriched	Detected in many	5	melanoma: 23.2	Low region specificity	Detected in all			Not detected in immune cells	Not detected			Not detected	Not detected			Group enriched	Detected in many	8	Rhabdoid: 29.1;skin cancer: 20.9;testis cancer: 13.5	Heart muscle - Cardiomyocytes, Liver - Hepatocytes, Skeletal muscle - Skeletal myocytes, Skin - Melanocytes, Testis - Peritubular cells	Low region specificity	Detected in all			Low region specificity	Detected in all
CA2	CA-II, CAII, Car2	ENSG00000104267	Carbonic anhydrase 2	P00918	8	85463968-85481493	Disease related genes, Enzymes, FDA approved drug targets, Human disease related genes, Metabolic proteins, Plasma proteins, Predicted intracellular proteins		Lyase	Disease variant, FDA approved drug targets, Osteopetrosis	Evidence at protein level	Evidence at protein level	Evidence at protein level	Evidence at protein level	Tissue enhanced	Detected in many		choroid plexus: 971.6;intestine: 664.8;stomach 1: 1080.2	Cell type enhanced	Detected in many		Distal enterocytes: 3008.5;Erythroid cells: 1660.0;Gastric mucus-secreting cells: 1234.5;Muller glia cells: 1243.1;Paneth cells: 636.5	Low cancer specificity	Detected in all			Region enriched	Detected in all	5	choroid plexus: 825.1	Immune cell enhanced	Detected in many		basophil: 51.1	Low lineage specificity	Detected in many			Low cancer specificity	Detected in many			Breast - Breast glandular cells, Colon - Colon enterocytes, Liver - Hepatocytes, Lung - Alveolar cells type 2, Skin - Keratinocyte (other), Stomach - Gastric mucous cells, Testis - Late spermatids	Low region specificity	Detected in all			Low region specificity	Detected in all
CA3	CAIII, Car3	ENSG00000164879	Carbonic anhydrase 3	P07451	8	85373436-85449040	Enzymes, FDA approved drug targets, Metabolic proteins, Plasma proteins, Predicted intracellular proteins		Lyase	FDA approved drug targets	Evidence at protein level	Evidence at protein level	Evidence at protein level	Evidence at protein level	Tissue enriched	Detected in many	5	skeletal muscle: 5086.3	Cell type enriched	Detected in many	18	Skeletal myocytes: 3095.2	Group enriched	Detected in many	7	glioma: 23.1;prostate cancer: 9.4	Low region specificity	Detected in all			Not detected in immune cells	Not detected			Not detected	Not detected			Group enriched	Detected in some	5	Kidney cancer: 6.7;Sarcoma: 6.5	Prostate - Fibroblasts, Skeletal muscle - Skeletal myocytes, Testis - Early spermatids, Testis - Late spermatids	Low region specificity	Detected in many			Region enhanced	Detected in some
CA4	CAIV, Car4, RP17	ENSG00000167434	Carbonic anhydrase 4	P22748	17	60149942-60170899	Disease related genes, Enzymes, FDA approved drug targets, Human disease related genes, Metabolic proteins, Predicted intracellular proteins, Predicted membrane proteins		Lyase	Disease variant, FDA approved drug targets, Retinitis pigmentosa	Evidence at protein level	Evidence at protein level	Evidence at protein level	Evidence at protein level	Tissue enhanced	Detected in many		intestine: 254.9	Cell type enriched	Detected in many	5	Paneth cells: 4309.8	Cancer enhanced	Detected in many		colorectal cancer: 7.3	Region enriched	Detected in all	5	cerebellum: 173.8	Immune cell enriched	Detected in some	7	neutrophil: 100.0	Lineage enriched	Detected in single	1000	granulocytes: 100.0	Cancer enhanced	Detected in some		Brain cancer: 4.3;liver cancer: 7.8;prostate cancer: 7.4	Adipose visceral - Endothelial cells, Colon - Colon enterocytes	Region enriched	Detected in all	5	cerebellum: 300.3	Low region specificity	Detected in all
CA5A	CA5, CAV, CAVA	ENSG00000174990	Carbonic anhydrase 5A	P35218	16	87881546-87936580	Disease related genes, Enzymes, FDA approved drug targets, Human disease related genes, Metabolic proteins, Predicted intracellular proteins		Lyase	Disease variant, FDA approved drug targets	Evidence at protein level	Evidence at transcript level	Evidence at protein level	Evidence at protein level	Tissue enriched	Detected in single	43	liver: 23.5	Cell type enriched	Detected in some	5	Hepatocytes: 37.0	Cancer enriched	Detected in single	26	liver cancer: 2.0	Not detected	Not detected			Not detected in immune cells	Not detected			Not detected	Not detected			Cancer enhanced	Detected in some		Gallbladder cancer: 1.1;Gastric cancer: 1.6;liver cancer: 1.7		Not detected	Not detected			Low region specificity	Detected in all
CA5B		ENSG00000169239	Carbonic anhydrase 5B	Q9Y2D0	X	15688830-15788411	Enzymes, FDA approved drug targets, Metabolic proteins, Predicted intracellular proteins		Lyase	FDA approved drug targets	Evidence at protein level	Evidence at protein level	Evidence at protein level	Evidence at protein level	Low tissue specificity	Detected in all			Cell type enhanced	Detected in many		Muller glia cells: 31.6;NK-cells: 43.9;T-cells: 28.2	Low cancer specificity	Detected in all			Low region specificity	Detected in all			Low immune cell specificity	Detected in many			Low lineage specificity	Detected in all			Low cancer specificity	Detected in all			Testis - Sertoli cells, Thyroid - Fibroblasts	Low region specificity	Detected in all			Low region specificity	Detected in all
CA6		ENSG00000131686	Carbonic anhydrase 6	P23280	1	8945867-8975092	Enzymes, FDA approved drug targets, Metabolic proteins, Predicted secreted proteins		Lyase	FDA approved drug targets	Evidence at protein level	Evidence at protein level	Evidence at protein level	Evidence at protein level	Tissue enriched	Detected in some	296	salivary gland: 9125.4	Cell type enriched	Detected in some	51	Serous glandular cells: 8255.0	Low cancer specificity	Detected in some			Low region specificity	Detected in all			Group enriched	Detected in some	4	naive CD4 T-cell: 5.7;naive CD8 T-cell: 16.6	Lineage enriched	Detected in many	12	T-cells: 16.6	Cancer enhanced	Detected in some		Gastric cancer: 4.3	Breast - Breast glandular cells (progenitors)	Not detected	Not detected			Low region specificity	Detected in many
CA7		ENSG00000168748	Carbonic anhydrase 7	P43166	16	66844414-66854153	Enzymes, FDA approved drug targets, Metabolic proteins, Predicted intracellular proteins		Lyase	FDA approved drug targets	Evidence at protein level	Evidence at transcript level	Evidence at protein level	Evidence at protein level	Tissue enriched	Detected in some	5	intestine: 55.2	Cell type enriched	Detected in some	60	Paneth cells: 4921.6	Cancer enhanced	Detected in some		colorectal cancer: 0.9	Low region specificity	Detected in all			Not detected in immune cells	Not detected			Not detected	Not detected			Not detected	Not detected			Colon - Colon enterocytes, Testis - Spermatogonia	Region enhanced	Detected in all		cerebellum: 67.2	Low region specificity	Detected in many
CA9	CAIX, MN	ENSG00000107159	Carbonic anhydrase 9	Q16790	9	35673928-35681159	Enzymes, FDA approved drug targets, Metabolic proteins, Predicted membrane proteins, Transporters		Lyase	FDA approved drug targets	Evidence at protein level	Evidence at protein level	Evidence at protein level	Evidence at protein level	Tissue enriched	Detected in some	12	stomach 1: 281.3	Cell type enhanced	Detected in some		Basal respiratory cells: 255.4;Early spermatids: 188.9;Gastric mucus-secreting cells: 251.7;Late spermatids: 58.5;Mesothelial cells: 59.5	Cancer enhanced	Detected in many		renal cancer: 85.9	Region enriched	Detected in some	9	cerebellum: 11.9	Not detected in immune cells	Not detected			Not detected	Not detected			Cancer enhanced	Detected in many		Kidney cancer: 114.9	Adipose visceral - Mesothelial cells, Liver - Cholangiocyte, Testis - Late spermatids	Region enhanced	Detected in many		cerebellum: 12.3	Low region specificity	Detected in all
CACNA1A	APCA, CACNL1A4, Cav2.1, EA2, FHM, HPCA, MHP, MHP1, SCA6	ENSG00000141837	Calcium voltage-gated channel subunit alpha1 A	O00555	19	13206442-13633025	Disease related genes, FDA approved drug targets, Human disease related genes, Plasma proteins, Predicted intracellular proteins, Predicted membrane proteins, Transporters, Voltage-gated ion channels	Calcium transport, Ion transport, Transport	Calcium channel, Ion channel, Voltage-gated channel	Disease variant, Epilepsy, FDA approved drug targets, Neurodegeneration, Spinocerebellar ataxia	Evidence at protein level	Evidence at protein level	Evidence at protein level	Evidence at protein level	Tissue enriched	Detected in some	35	brain: 240.4	Group enriched	Detected in many	7	Bipolar cells: 145.9;Enteroendocrine cells: 228.5;Excitatory neurons: 307.8;Horizontal cells: 429.9;Inhibitory neurons: 356.4;Oligodendrocyte precursor cells: 255.2	Low cancer specificity	Detected in some			Region enhanced	Detected in all		cerebellum: 218.2	Not detected in immune cells	Not detected			Not detected	Not detected			Cancer enhanced	Detected in some		Brain cancer: 5.2;lung cancer: 8.4;Rhabdoid: 8.2	Pancreas - Alpha cells, Pancreas - Beta cells, Skeletal muscle - Smooth muscle cells, Stomach - Gastric enteroendocrine cells, Thyroid - Smooth muscle cells	Low region specificity	Detected in all			Low region specificity	Detected in all
CACNA1B	CACNL1A5, CACNN, Cav2.2	ENSG00000148408	Calcium voltage-gated channel subunit alpha1 B	Q00975	9	137877782-138124624	Disease related genes, FDA approved drug targets, Human disease related genes, Plasma proteins, Predicted membrane proteins, Voltage-gated ion channels	Calcium transport, Ion transport, Transport	Calcium channel, Ion channel, Voltage-gated channel	Disease variant, Epilepsy, FDA approved drug targets, Intellectual disability	Evidence at protein level	Evidence at transcript level	Evidence at protein level	Evidence at protein level	Tissue enriched	Detected in some	4	brain: 22.1	Group enriched	Detected in some	8	Excitatory neurons: 375.5;Inhibitory neurons: 316.8	Cancer enhanced	Detected in some		testis cancer: 2.2	Low region specificity	Detected in all			Not detected in immune cells	Not detected			Not detected	Not detected			Cancer enhanced	Detected in some		Neuroblastoma: 14.3	Colon - Colon enteroendocrine cells, Pancreas - Alpha cells, Pancreas - Beta cells	Low region specificity	Detected in all			Low region specificity	Detected in all
CACNA1C	CACH2, CACN2, CACNL1A1, Cav1.2, CCHL1A1, LQT8, TS	ENSG00000151067	Calcium voltage-gated channel subunit alpha1 C	Q13936	12	1970772-2697950	Disease related genes, FDA approved drug targets, Human disease related genes, Predicted membrane proteins, Transporters, Voltage-gated ion channels	Calcium transport, Host-virus interaction, Ion transport, Transport	Calcium channel, Calmodulin-binding, Ion channel, Voltage-gated channel	Autism, Autism spectrum disorder, Brugada syndrome, Disease variant, Epilepsy, FDA approved drug targets, Intellectual disability, Long QT syndrome	Evidence at protein level	Evidence at protein level	Evidence at protein level	Evidence at protein level	Tissue enhanced	Detected in many		endometrium 1: 19.5;heart muscle: 20.2;intestine: 28.4	Group enriched	Detected in many	4	Excitatory neurons: 586.4;Inhibitory neurons: 456.6;Oligodendrocyte precursor cells: 182.5	Low cancer specificity	Detected in many			Low region specificity	Detected in all			Not detected in immune cells	Not detected			Not detected	Not detected			Cancer enhanced	Detected in some		Brain cancer: 3.9	Prostate - Smooth muscle cells, Testis - Early spermatids, Testis - Late spermatids, Thyroid - Smooth muscle cells	Low region specificity	Detected in all			Low region specificity	Detected in all
CACNA1D	CACH3, CACN4, CACNL1A2, Cav1.3, CCHL1A2	ENSG00000157388	Calcium voltage-gated channel subunit alpha1 D	Q01668	3	53328963-53813733	Cancer-related genes, Disease related genes, FDA approved drug targets, Human disease related genes, Plasma proteins, Predicted intracellular proteins, Predicted membrane proteins, Transporters, Voltage-gated ion channels	Calcium transport, Ion transport, Transport	Calcium channel, Ion channel, Voltage-gated channel	Cancer-related genes, Deafness, Disease variant, Epilepsy, FDA approved drug targets	Evidence at protein level	Evidence at transcript level	Evidence at protein level	Evidence at protein level	Low tissue specificity	Detected in many			Group enriched	Detected in many	5	Excitatory neurons: 242.8;Horizontal cells: 112.0;Inhibitory neurons: 339.0;Microglial cells: 120.8;Oligodendrocyte precursor cells: 185.4	Cancer enhanced	Detected in many		prostate cancer: 5.9	Low region specificity	Detected in all			Immune cell enriched	Detected in single	9	basophil: 3.7	Lineage enriched	Detected in single	20	granulocytes: 3.7	Low cancer specificity	Detected in many			Breast - Breast glandular cells, Skeletal muscle - Fibroblasts, Testis - Peritubular cells	Low region specificity	Detected in all			Low region specificity	Detected in all
CACNA1E	BII, CACH6, CACNL1A6, Cav2.3	ENSG00000198216	Calcium voltage-gated channel subunit alpha1 E	Q15878	1	181317690-181813262	Disease related genes, FDA approved drug targets, Human disease related genes, Predicted intracellular proteins, Predicted membrane proteins, Voltage-gated ion channels	Calcium transport, Ion transport, Transport	Calcium channel, Ion channel, Voltage-gated channel	Disease variant, Epilepsy, FDA approved drug targets	Evidence at protein level	Evidence at transcript level	Evidence at protein level	Evidence at protein level	Tissue enriched	Detected in some	11	brain: 16.2	Cell type enhanced	Detected in some		Excitatory neurons: 182.2;Inhibitory neurons: 110.6;Oligodendrocyte precursor cells: 69.3;Oligodendrocytes: 31.8	Low cancer specificity	Detected in single			Low region specificity	Detected in all			Not detected in immune cells	Not detected			Not detected	Not detected			Cancer enhanced	Detected in some		cervical cancer: 2.4;lung cancer: 2.0	Colon - Colon enteroendocrine cells, Kidney - Proximal tubular cells, Lung - Neutrophil_2, Testis - Sertoli cells	Low region specificity	Detected in all			Low region specificity	Detected in all
CACNA1F	AIED, Cav1.4, CORDX3, CSNB2, CSNB2A, CSNBX2, JM8, JMC8, OA2	ENSG00000102001	Calcium voltage-gated channel subunit alpha1 F	O60840	X	49205063-49233371	Disease related genes, FDA approved drug targets, Human disease related genes, Plasma proteins, Predicted intracellular proteins, Predicted membrane proteins, Transporters, Voltage-gated ion channels	Calcium transport, Ion transport, Sensory transduction, Transport, Vision	Calcium channel, Ion channel, Voltage-gated channel	Cone-rod dystrophy, Congenital stationary night blindness, Disease variant, FDA approved drug targets	Evidence at protein level	Evidence at protein level	Evidence at protein level	Evidence at protein level	Tissue enriched	Detected in some	63	retina: 121.4	Group enriched	Detected in some	7	Bipolar cells: 66.4;Cone photoreceptor cells: 73.1;Rod photoreceptor cells: 91.7	Not detected	Not detected			Low region specificity	Detected in all			Immune cell enhanced	Detected in single		plasmacytoid DC: 1.3	Low lineage specificity	Detected in single			Low cancer specificity	Detected in single				Not detected	Not detected			Not detected	Not detected
CACNA1G	Cav3.1, NBR13	ENSG00000006283	Calcium voltage-gated channel subunit alpha1 G	O43497	17	50560715-50627474	Disease related genes, FDA approved drug targets, Human disease related genes, Plasma proteins, Predicted membrane proteins, Voltage-gated ion channels	Calcium transport, Ion transport, Transport	Calcium channel, Ion channel, Voltage-gated channel	Disease variant, FDA approved drug targets, Neurodegeneration, Spinocerebellar ataxia	Evidence at protein level	Evidence at transcript level	Evidence at protein level	Evidence at protein level	Tissue enhanced	Detected in some		brain: 20.5;cervix: 9.5;retina: 8.4	Group enriched	Detected in some	5	Bipolar cells: 152.8;Horizontal cells: 68.0	Cancer enhanced	Detected in some		glioma: 1.6;testis cancer: 1.6	Low region specificity	Detected in all			Not detected in immune cells	Not detected			Not detected	Not detected			Cancer enhanced	Detected in many		Bone cancer: 6.8	Lung - Fibroblast_2	Low region specificity	Detected in all			Low region specificity	Detected in all
CACNA1H	Cav3.2	ENSG00000196557	Calcium voltage-gated channel subunit alpha1 H	O95180	16	1153106-1221771	Disease related genes, FDA approved drug targets, Human disease related genes, Predicted membrane proteins, Transporters, Voltage-gated ion channels	Calcium transport, Ion transport, Transport	Calcium channel, Ion channel, Voltage-gated channel	Disease variant, Epilepsy, FDA approved drug targets	Evidence at protein level	Evidence at transcript level	Evidence at protein level	Evidence at protein level	Tissue enhanced	Detected in many		intestine: 104.0	Cell type enhanced	Detected in many		Bipolar cells: 19.0;Enteroendocrine cells: 13.1;Horizontal cells: 12.0;Late spermatids: 14.5;Ovarian stromal cells: 17.9;Peritubular cells: 22.7;Smooth muscle cells: 28.7	Low cancer specificity	Detected in all			Low region specificity	Detected in all			Not detected in immune cells	Not detected			Not detected	Not detected			Low cancer specificity	Detected in many			Adipose subcutaneous - Smooth muscle cells, Adipose visceral - Smooth muscle cells, Prostate - Smooth muscle cells	Low region specificity	Detected in many			Low region specificity	Detected in many
CACNA1I	Cav3.3	ENSG00000100346	Calcium voltage-gated channel subunit alpha1 I	Q9P0X4	22	39570753-39689735	FDA approved drug targets, Plasma proteins, Predicted membrane proteins, Transporters, Voltage-gated ion channels	Calcium transport, Ion transport, Transport	Calcium channel, Ion channel, Voltage-gated channel	Disease variant, FDA approved drug targets, Intellectual disability	Evidence at protein level	Evidence at transcript level	Evidence at protein level	Evidence at protein level	Tissue enhanced	Detected in some		brain: 9.9;thyroid gland: 5.1	Group enriched	Detected in some	5	Bipolar cells: 13.5;Excitatory neurons: 16.3;Horizontal cells: 30.2;Inhibitory neurons: 11.7	Cancer enriched	Detected in single	5	thyroid cancer: 2.1	Low region specificity	Detected in many			Not detected in immune cells	Not detected			Not detected	Not detected			Cancer enhanced	Detected in some		Bone cancer: 2.8;Rhabdoid: 1.3	Testis - Late spermatids	Low region specificity	Detected in all			Low region specificity	Detected in all
CACNA1S	CACNL1A3, Cav1.1, HOKPP, hypoPP, MHS5	ENSG00000081248	Calcium voltage-gated channel subunit alpha1 S	Q13698	1	201039512-201112451	Disease related genes, FDA approved drug targets, Human disease related genes, Predicted membrane proteins, Transporters, Voltage-gated ion channels	Calcium transport, Ion transport, Transport	Calcium channel, Calmodulin-binding, Ion channel, Voltage-gated channel	Disease variant, FDA approved drug targets	Evidence at protein level	Evidence at protein level	Evidence at protein level	Evidence at protein level	Group enriched	Detected in some	85	skeletal muscle: 245.8;tongue: 185.7	Cell type enriched	Detected in some	15	Skeletal myocytes: 106.4	Cancer enhanced	Detected in single		head and neck cancer: 0.9	Low region specificity	Detected in some			Not detected in immune cells	Not detected			Not detected	Not detected			Cancer enhanced	Detected in single		breast cancer: 1.1	Adipose visceral - Smooth muscle cells, Skeletal muscle - Skeletal myocytes, Testis - Late spermatids	Region enhanced	Detected in single		olfactory bulb: 1.8	Region enriched	Detected in single
CACNA2D1	alpha2delta-1, CACNA2, CACNL2A, LINC01112, lncRNA-N3, MHS3	ENSG00000153956	Calcium voltage-gated channel auxiliary subunit alpha2delta 1	P54289	7	81946444-82443956	FDA approved drug targets, Plasma proteins, Predicted intracellular proteins, Predicted membrane proteins, Transporters	Calcium transport, Ion transport, Transport	Calcium channel, Ion channel, Voltage-gated channel	Disease variant, Epilepsy, FDA approved drug targets, Intellectual disability	Evidence at protein level	Evidence at protein level	Evidence at protein level	Evidence at protein level	Tissue enhanced	Detected in many		skeletal muscle: 74.7;tongue: 72.6	Cell type enhanced	Detected in many		Excitatory neurons: 524.8;Inhibitory neurons: 365.9;Oligodendrocyte precursor cells: 335.8;Oligodendrocytes: 616.9	Low cancer specificity	Detected in many			Low region specificity	Detected in all			Not detected in immune cells	Not detected			Not detected	Not detected			Cancer enhanced	Detected in many		Neuroblastoma: 30.6		Low region specificity	Detected in all			Low region specificity	Detected in all
CACNA2D2	alpha2delta-2, KIAA0558	ENSG00000007402	Calcium voltage-gated channel auxiliary subunit alpha2delta 2	Q9NY47	3	50362613-50504244	Disease related genes, FDA approved drug targets, Predicted intracellular proteins, Transporters	Calcium transport, Ion transport, Transport	Calcium channel, Ion channel, Voltage-gated channel	Disease variant, Epilepsy, FDA approved drug targets	Evidence at protein level	Evidence at protein level	Evidence at protein level	Evidence at protein level	Tissue enhanced	Detected in many		lung: 47.6	Group enriched	Detected in many	4	Alveolar cells type 1: 39.5;Alveolar cells type 2: 127.4;Horizontal cells: 60.4;Inhibitory neurons: 34.6;Oocytes: 53.7	Cancer enhanced	Detected in many		testis cancer: 20.4	Low region specificity	Detected in all			Low immune cell specificity	Detected in some			Low lineage specificity	Detected in single			Cancer enhanced	Detected in many		Neuroblastoma: 26.8;thyroid cancer: 13.2	Breast - Breast glandular cells, Colon - Colon enteroendocrine cells, Lung - Alveolar cells type 2, Pancreas - Alpha cells, Pancreas - Beta cells, Testis - Spermatogonia	Low region specificity	Detected in all			Low region specificity	Detected in all
CACNA2D3	alpha2delta-3, HSA272268	ENSG00000157445	Calcium voltage-gated channel auxiliary subunit alpha2delta 3	Q8IZS8	3	54122547-55074557	FDA approved drug targets, Predicted intracellular proteins, Predicted membrane proteins, Transporters	Calcium transport, Ion transport, Transport	Calcium channel, Ion channel, Voltage-gated channel	FDA approved drug targets	Evidence at protein level	Evidence at transcript level	Evidence at protein level	Evidence at protein level	Tissue enhanced	Detected in many		brain: 16.2;skeletal muscle: 9.5;tongue: 10.3	Cell type enhanced	Detected in many		Astrocytes: 152.7;Excitatory neurons: 800.8;Inhibitory neurons: 435.8;Oligodendrocyte precursor cells: 298.1	Low cancer specificity	Detected in many			Low region specificity	Detected in all			Not detected in immune cells	Not detected			Not detected	Not detected			Low cancer specificity	Detected in some			Adipose visceral - Mesothelial cells, Heart muscle - Cardiomyocytes, Prostate - Smooth muscle cells, Testis - Early spermatids, Testis - Late spermatids	Low region specificity	Detected in all			Low region specificity	Detected in all
CACNA2D4	alpha2delta-4	ENSG00000151062	Calcium voltage-gated channel auxiliary subunit alpha2delta 4	Q7Z3S7	12	1791963-1918666	Disease related genes, FDA approved drug targets, Human disease related genes, Predicted intracellular proteins, Predicted membrane proteins, Transporters	Calcium transport, Ion transport, Transport	Calcium channel, Ion channel, Voltage-gated channel	FDA approved drug targets	Evidence at protein level	Evidence at transcript level	Evidence at protein level	Evidence at protein level	Tissue enriched	Detected in single	40	retina: 19.5	Cell type enhanced	Detected in many		Bipolar cells: 57.1;Cone photoreceptor cells: 79.9;Hofbauer cells: 32.6;Late spermatids: 125.0;Rod photoreceptor cells: 97.5	Low cancer specificity	Detected in many			Not detected	Not detected			Low immune cell specificity	Detected in many			Group enriched	Detected in many	8	dendritic cells: 2.9;monocytes: 4.4;T-cells: 4.2	Group enriched	Detected in some	4	Leukemia: 7.5;lymphoma: 3.1;Sarcoma: 2.9		Low region specificity	Detected in many			Not detected	Not detected
CACNB1	CACNLB1	ENSG00000067191	Calcium voltage-gated channel auxiliary subunit beta 1	Q02641	17	39173453-39197702	FDA approved drug targets, Predicted intracellular proteins	Calcium transport, Ion transport, Transport	Calcium channel, Ion channel, Voltage-gated channel	FDA approved drug targets	Evidence at protein level	Evidence at protein level	Evidence at protein level	Evidence at protein level	Group enriched	Detected in many	6	skeletal muscle: 312.9;tongue: 212.3	Cell type enriched	Detected in many	7	Skeletal myocytes: 151.2	Low cancer specificity	Detected in many			Low region specificity	Detected in all			Low immune cell specificity	Detected in single			Low lineage specificity	Detected in single			Low cancer specificity	Detected in all			Adipose subcutaneous - Adipose progenitor cells, Lung - Alveolar cells type 2	Low region specificity	Detected in all			Low region specificity	Detected in all
CACNB2	CACNLB2, MYSB	ENSG00000165995	Calcium voltage-gated channel auxiliary subunit beta 2	Q08289	10	18140424-18543557	Disease related genes, FDA approved drug targets, Human disease related genes, Predicted intracellular proteins, Transporters	Calcium transport, Ion transport, Transport	Calcium channel, Ion channel, Voltage-gated channel	Brugada syndrome, Disease variant, FDA approved drug targets	Evidence at protein level	Evidence at protein level	Evidence at protein level	Evidence at protein level	Low tissue specificity	Detected in many			Group enriched	Detected in many	4	Astrocytes: 819.0;Excitatory neurons: 527.9;Inhibitory neurons: 341.5	Low cancer specificity	Detected in many			Low region specificity	Detected in all			Low immune cell specificity	Detected in single			Low lineage specificity	Detected in single			Low cancer specificity	Detected in some			Adipose subcutaneous - Smooth muscle cells, Breast - Fibroblasts, Heart muscle - Cardiomyocytes, Prostate - Smooth muscle cells	Low region specificity	Detected in all			Low region specificity	Detected in all
CACNB3	CACNLB3	ENSG00000167535	Calcium voltage-gated channel auxiliary subunit beta 3	P54284	12	48813794-48828941	FDA approved drug targets, Predicted intracellular proteins, Transporters	Calcium transport, Ion transport, Transport	Calcium channel, Ion channel, Voltage-gated channel	FDA approved drug targets	Evidence at protein level	Evidence at protein level	Evidence at protein level	Evidence at protein level	Tissue enhanced	Detected in all		brain: 75.1	Cell type enhanced	Detected in many		Ovarian stromal cells: 29.1	Low cancer specificity	Detected in many			Low region specificity	Detected in all			Immune cell enhanced	Detected in single		T-reg: 1.8	Lineage enriched	Detected in single	10	T-cells: 1.8	Low cancer specificity	Detected in all			Heart muscle - Fibroblasts, Thyroid - Fibroblasts	Low region specificity	Detected in all			Low region specificity	Detected in all
CACNB4	EJM4	ENSG00000182389	Calcium voltage-gated channel auxiliary subunit beta 4	O00305	2	151832771-152099167	Disease related genes, FDA approved drug targets, Human disease related genes, Plasma proteins, Predicted intracellular proteins, Predicted membrane proteins, Transporters	Calcium transport, Ion transport, Transport	Calcium channel, Ion channel, Voltage-gated channel	Disease variant, Epilepsy, FDA approved drug targets	Evidence at protein level	Evidence at transcript level	Evidence at protein level	Evidence at protein level	Group enriched	Detected in many	7	brain: 24.5;skin 1: 7.1	Cell type enhanced	Detected in many		Excitatory neurons: 478.6;Horizontal cells: 107.0;Inhibitory neurons: 452.4;Microglial cells: 130.6;Oligodendrocyte precursor cells: 145.7	Cancer enhanced	Detected in single		glioma: 0.9	Low region specificity	Detected in all			Immune cell enriched	Detected in single	5	neutrophil: 3.4	Lineage enriched	Detected in single	5	granulocytes: 3.4	Low cancer specificity	Detected in some			Adipose subcutaneous - Adipose progenitor cells, Lung - Alveolar cells type 2, Testis - Sertoli cells, Thyroid - Fibroblasts	Low region specificity	Detected in all			Low region specificity	Detected in all
CACNG1	CACNLG	ENSG00000108878	Calcium voltage-gated channel auxiliary subunit gamma 1	Q06432	17	67044554-67056797	FDA approved drug targets, Predicted membrane proteins, Transporters	Calcium transport, Ion transport, Transport	Calcium channel, Ion channel, Voltage-gated channel	FDA approved drug targets	Evidence at protein level	Evidence at transcript level	Evidence at protein level	Evidence at protein level	Group enriched	Detected in some	55	skeletal muscle: 316.1;tongue: 117.0	Cell type enriched	Detected in single	228	Skeletal myocytes: 139.5	Cancer enhanced	Detected in some		breast cancer: 1.6;head and neck cancer: 1.8	Low region specificity	Detected in some			Not detected in immune cells	Not detected			Not detected	Not detected			Not detected	Not detected			Breast - Breast glandular cells	Region enriched	Detected in single	6	basal ganglia: 3.4	Low region specificity	Detected in many
CACNG2	MGC138502, MGC138504, stargazin	ENSG00000166862	Calcium voltage-gated channel auxiliary subunit gamma 2	Q9Y698	22	36560857-36703752	Disease related genes, FDA approved drug targets, Human disease related genes, Predicted membrane proteins, Transporters	Calcium transport, Ion transport, Transport	Calcium channel, Ion channel, Voltage-gated channel	Disease variant, FDA approved drug targets, Intellectual disability	Evidence at protein level	Evidence at transcript level	Evidence at protein level	Evidence at protein level	Tissue enriched	Detected in some	4	brain: 11.3	Group enriched	Detected in some	7	Excitatory neurons: 84.6;Horizontal cells: 32.1;Inhibitory neurons: 114.8;Oligodendrocyte precursor cells: 41.0	Not detected	Not detected			Low region specificity	Detected in all			Not detected in immune cells	Not detected			Not detected	Not detected			Cancer enhanced	Detected in single		Neuroblastoma: 1.1		Low region specificity	Detected in all			Low region specificity	Detected in all
CACNG3		ENSG00000006116	Calcium voltage-gated channel auxiliary subunit gamma 3	O60359	16	24256335-24362412	FDA approved drug targets, Predicted membrane proteins, Transporters	Calcium transport, Ion transport, Transport	Calcium channel, Ion channel, Voltage-gated channel	FDA approved drug targets	Evidence at protein level	Evidence at protein level	Evidence at transcript level	Evidence at protein level	Group enriched	Detected in some	17	brain: 42.7;retina: 17.1	Group enriched	Detected in some	15	Excitatory neurons: 151.9;Horizontal cells: 57.9;Inhibitory neurons: 102.8	Cancer enriched	Detected in single	15	glioma: 0.7	Low region specificity	Detected in all			Not detected in immune cells	Not detected			Not detected	Not detected			Cancer enriched	Detected in single	36	Bone cancer: 3.6	Testis - Early spermatids, Testis - Late spermatids	Low region specificity	Detected in all			Low region specificity	Detected in all
CACNG4	MGC11138, MGC24983	ENSG00000075461	Calcium voltage-gated channel auxiliary subunit gamma 4	Q9UBN1	17	66964707-67033398	FDA approved drug targets, Predicted membrane proteins, Transporters	Calcium transport, Ion transport, Transport	Calcium channel, Ion channel, Voltage-gated channel	FDA approved drug targets	Evidence at protein level	Evidence at protein level	Evidence at protein level	Evidence at protein level	Tissue enriched	Detected in some	5	brain: 60.8	Group enriched	Detected in some	4	Alveolar cells type 1: 35.0;Oligodendrocyte precursor cells: 136.3	Group enriched	Detected in many	5	breast cancer: 30.3;glioma: 35.8;ovarian cancer: 14.8;prostate cancer: 10.3	Low region specificity	Detected in all			Not detected in immune cells	Not detected			Not detected	Not detected			Cancer enhanced	Detected in many		Neuroblastoma: 65.6	Adipose visceral - Mesothelial cells, Lung - Alveolar cells type 1, Pancreas - Alpha cells, Prostate - Prostate glandular cells	Low region specificity	Detected in all			Region enhanced	Detected in all
CACNG5		ENSG00000075429	Calcium voltage-gated channel auxiliary subunit gamma 5	Q9UF02	17	66835117-66894751	FDA approved drug targets, Predicted membrane proteins			FDA approved drug targets	Evidence at protein level	Evidence at transcript level	Evidence at transcript level	Evidence at protein level	Tissue enriched	Detected in single	19	retina: 15.3	Group enriched	Detected in some	4	Horizontal cells: 91.3;Oligodendrocyte precursor cells: 70.3	Cancer enhanced	Detected in single		glioma: 0.5	Low region specificity	Detected in all			Not detected in immune cells	Not detected			Not detected	Not detected			Cancer enhanced	Detected in some		Bone cancer: 1.0;breast cancer: 1.5;prostate cancer: 1.0		Region enhanced	Detected in all		olfactory bulb: 124.3	Low region specificity	Detected in many
CACNG6		ENSG00000130433	Calcium voltage-gated channel auxiliary subunit gamma 6	Q9BXT2	19	53991637-54012666	FDA approved drug targets, Predicted membrane proteins, Transporters	Calcium transport, Ion transport, Transport	Calcium channel, Ion channel, Voltage-gated channel	FDA approved drug targets	Evidence at protein level	Evidence at transcript level	Evidence at protein level	Evidence at protein level	Group enriched	Detected in some	7	skeletal muscle: 87.5;tongue: 28.8	Group enriched	Detected in some	11	Ciliated cells: 14.5;Skeletal myocytes: 32.2	Cancer enhanced	Detected in many		endometrial cancer: 2.2	Low region specificity	Detected in many			Group enriched	Detected in some	107	basophil: 13.4;eosinophil: 8.0	Lineage enriched	Detected in single	134	granulocytes: 13.4	Cancer enhanced	Detected in many		Myeloma: 11.9;pancreatic cancer: 12.2	Lung - Respiratory ciliated cells	Low region specificity	Detected in many			Low region specificity	Detected in all
CACNG7		ENSG00000105605	Calcium voltage-gated channel auxiliary subunit gamma 7	P62955	19	53909278-53943950	FDA approved drug targets, Predicted membrane proteins, Transporters	Calcium transport, Ion transport, Transport	Calcium channel, Ion channel, Voltage-gated channel	FDA approved drug targets	Evidence at protein level	Evidence at transcript level	Evidence at protein level	Evidence at protein level	Tissue enriched	Detected in some	5	brain: 83.4	Cell type enhanced	Detected in some		Astrocytes: 11.8;Bipolar cells: 10.2;Excitatory neurons: 30.9;Horizontal cells: 43.4;Inhibitory neurons: 41.5;Oligodendrocyte precursor cells: 21.7;Oligodendrocytes: 15.2	Cancer enriched	Detected in some	16	glioma: 29.4	Low region specificity	Detected in all			Not detected in immune cells	Not detected			Not detected	Not detected			Group enriched	Detected in many	4	Bile duct cancer: 18.4;Neuroblastoma: 32.0;Rhabdoid: 31.4;thyroid cancer: 10.6	Colon - Colon enteroendocrine cells	Low region specificity	Detected in all			Low region specificity	Detected in all
CACNG8		ENSG00000142408	Calcium voltage-gated channel auxiliary subunit gamma 8	Q8WXS5	19	53962937-53990215	FDA approved drug targets, Predicted membrane proteins, Transporters	Calcium transport, Ion transport, Transport	Calcium channel, Ion channel, Voltage-gated channel	FDA approved drug targets	Evidence at protein level	Evidence at protein level	Evidence at transcript level	Evidence at protein level	Tissue enriched	Detected in single	41	brain: 36.0	Cell type enhanced	Detected in some		Excitatory neurons: 59.8;Horizontal cells: 40.3;Inhibitory neurons: 63.1;Oligodendrocyte precursor cells: 27.8;Skeletal myocytes: 13.7	Cancer enriched	Detected in single	5	glioma: 1.6	Low region specificity	Detected in all			Immune cell enriched	Detected in single	9	basophil: 5.4	Lineage enriched	Detected in single	29	granulocytes: 5.4	Cancer enhanced	Detected in many		Rhabdoid: 12.8		Low region specificity	Detected in all			Low region specificity	Detected in all
CALCA	CALC1, CGRP, CGRP-alpha	ENSG00000110680	Calcitonin related polypeptide alpha	P01258, P06881	11	14966622-14972354	Cancer-related genes, FDA approved drug targets, Plasma proteins, Predicted secreted proteins, Transporters		Hormone	Cancer-related genes, FDA approved drug targets	Evidence at protein level	Evidence at protein level	Evidence at protein level	Evidence at protein level	Tissue enhanced	Detected in some		parathyroid gland: 172.4;thyroid gland: 149.5	Cell type enriched	Detected in some	15	Ionocytes: 371.5	Cancer enriched	Detected in many	7	lung cancer: 64.7	Region enhanced	Detected in many		pons: 79.4	Not detected in immune cells	Not detected			Not detected	Not detected			Cancer enriched	Detected in many	13	thyroid cancer: 2800.5	Colon - Colon enteroendocrine cells, Thyroid - Parafollicular cells	Region enriched	Detected in all	5	pons and medulla: 58.0
CALCB	CALC2, CGRP-II, FLJ30166	ENSG00000175868	Calcitonin related polypeptide beta	P10092	11	14904997-15082342	FDA approved drug targets, Plasma proteins, Predicted secreted proteins		Hormone	FDA approved drug targets	Evidence at protein level	Evidence at transcript level	Evidence at protein level	Evidence at protein level	Group enriched	Detected in some	7	brain: 9.3;thyroid gland: 20.0	Cell type enhanced	Detected in some		Melanocytes: 3.4;Oocytes: 2.2;Spermatocytes: 1.6;Spermatogonia: 4.3;T-cells: 1.2	Group enriched	Detected in some	5	colorectal cancer: 1.2;endometrial cancer: 2.4;thyroid cancer: 0.9	Low region specificity	Detected in all			Not detected in immune cells	Not detected			Not detected	Not detected			Group enriched	Detected in many	4	Bone cancer: 19.8;colorectal cancer: 60.6;thyroid cancer: 62.5	Colon - Colon enteroendocrine cells, Thyroid - Parafollicular cells	Region enriched	Detected in some	7	pons and medulla: 9.6	Group enriched	Detected in all
CALCRL	CGRPR, CRLR	ENSG00000064989	Calcitonin receptor like receptor	Q16602	2	187341964-187448460	Disease related genes, FDA approved drug targets, G-protein coupled receptors, Human disease related genes, Plasma proteins, Predicted intracellular proteins, Predicted membrane proteins, Transporters		G-protein coupled receptor, Receptor, Transducer	Disease variant, FDA approved drug targets	Evidence at protein level	Evidence at protein level	Evidence at protein level	Evidence at protein level	Tissue enhanced	Detected in many		adipose tissue: 68.3;lung: 74.4	Cell type enhanced	Detected in many		Adipocytes: 131.7;Endometrial stromal cells: 98.4;Endothelial cells: 262.9;Lymphatic endothelial cells: 297.8;Oligodendrocyte precursor cells: 275.0	Low cancer specificity	Detected in all			Low region specificity	Detected in all			Group enriched	Detected in some	4	classical monocyte: 2.6;myeloid DC: 9.2;plasmacytoid DC: 2.6	Group enriched	Detected in many	6	dendritic cells: 9.2;monocytes: 2.6	Cancer enhanced	Detected in many		Rhabdoid: 12.7;Sarcoma: 23.1	Colon - Endothelial cells, Prostate - Endothelial cells	Low region specificity	Detected in all			Low region specificity	Detected in all
CALM1	CALML2, CAMI, DD132, PHKD, PHKD1	ENSG00000198668	Calmodulin 1	P0DP23	14	90396502-90408268	Disease related genes, FDA approved drug targets, Human disease related genes, Metabolic proteins, Predicted intracellular proteins, RAS pathway related proteins	Host-virus interaction		Disease variant, FDA approved drug targets, Long QT syndrome	Evidence at protein level	Evidence at protein level	Evidence at protein level	Evidence at protein level	Low tissue specificity	Detected in all			Low cell type specificity	Detected in all			Low cancer specificity	Detected in all			Low region specificity	Detected in all			Low immune cell specificity	Detected in all			Low lineage specificity	Detected in all			Low cancer specificity	Detected in all			Adipose visceral - Endothelial cells, Prostate - Smooth muscle cells	Low region specificity	Detected in all
CALY	CALCYON, DRD1IP, NSG3	ENSG00000130643	Calcyon neuron specific vesicular protein	Q9NYX4	10	133324072-133336935	FDA approved drug targets, Predicted intracellular proteins, Predicted membrane proteins	Endocytosis		FDA approved drug targets	Evidence at protein level	Evidence at protein level	Evidence at protein level	Evidence at protein level	Group enriched	Detected in some	13	brain: 305.6;pituitary gland: 163.2	Group enriched	Detected in some	4	Bipolar cells: 130.9;Excitatory neurons: 70.1;Horizontal cells: 95.7;Inhibitory neurons: 122.9	Cancer enriched	Detected in some	4	pancreatic cancer: 7.7	Low region specificity	Detected in all			Not detected in immune cells	Not detected			Not detected	Not detected			Cancer enhanced	Detected in some		Neuroblastoma: 1.5;Rhabdoid: 2.4	Colon - Colon enteroendocrine cells, Pancreas - Alpha cells, Thyroid - Parafollicular cells	Low region specificity	Detected in all			Low region specificity	Detected in all
CAMLG	CAML, GET2	ENSG00000164615	Calcium modulating ligand	P49069	5	134738495-134752157	FDA approved drug targets, Predicted intracellular proteins, Predicted membrane proteins, Transporters	ER-Golgi transport, Host-virus interaction, Transport		FDA approved drug targets	Evidence at protein level	Evidence at transcript level	Evidence at protein level	Evidence at protein level	Low tissue specificity	Detected in all			Group enriched	Detected in all	5	Early spermatids: 716.7;Late spermatids: 1729.5	Low cancer specificity	Detected in all			Low region specificity	Detected in all			Low immune cell specificity	Detected in all			Low lineage specificity	Detected in all			Low cancer specificity	Detected in all			Testis - Early spermatids, Testis - Late spermatids	Low region specificity	Detected in all			Low region specificity	Detected in all
CARTPT	CART	ENSG00000164326	CART prepropeptide	Q16568	5	71719275-71721048	FDA approved drug targets, Human disease related genes, Predicted secreted proteins		Neuropeptide, Neurotransmitter	FDA approved drug targets, Obesity	Evidence at protein level	Evidence at protein level	Evidence at protein level	Evidence at protein level	Tissue enriched	Detected in many	5	brain: 520.9	Group enriched	Detected in some	5	Early spermatids: 35.6;Horizontal cells: 141.6;Spermatocytes: 44.4	Cancer enriched	Detected in many	9	breast cancer: 117.7	Low region specificity	Detected in many			Not detected in immune cells	Not detected			Not detected	Not detected			Cancer enriched	Detected in some	10	Neuroblastoma: 24.8	Prostate - Prostate glandular cells, Testis - Early spermatids	Low region specificity	Detected in many			Region enhanced	Detected in many
CASP3	apopain, CPP32, CPP32B, Yama	ENSG00000164305	Caspase 3	P42574	4	184627696-184650062	Cancer-related genes, Enzymes, FDA approved drug targets, Plasma proteins, Predicted intracellular proteins	Apoptosis	Hydrolase, Protease, Thiol protease	Cancer-related genes, FDA approved drug targets	Evidence at protein level	Evidence at protein level	Evidence at protein level	Evidence at protein level	Low tissue specificity	Detected in all			Cell type enhanced	Detected in all		Plasma cells: 111.4	Low cancer specificity	Detected in all			Low region specificity	Detected in all			Group enriched	Detected in all	7	basophil: 491.1;eosinophil: 332.6	Lineage enriched	Detected in all	8	granulocytes: 491.1	Low cancer specificity	Detected in all			Prostate - Urothelial cells, Stomach - Mitotic cells (Stomach)	Low region specificity	Detected in all			Low region specificity	Detected in all
CASR	FHH, GPRC2A, HHC, HHC1, NSHPT	ENSG00000036828	Calcium sensing receptor	P41180	3	122183668-122291629	Disease related genes, FDA approved drug targets, G-protein coupled receptors, Human disease related genes, Plasma proteins, Predicted membrane proteins, Transporters		G-protein coupled receptor, Receptor, Transducer	Disease variant, Epilepsy, FDA approved drug targets	Evidence at protein level	Evidence at protein level	Evidence at protein level	Evidence at protein level	Tissue enriched	Detected in some	29	parathyroid gland: 633.2	Cell type enhanced	Detected in some		Cholangiocytes: 47.7;Distal tubular cells: 6.1;Ductal cells: 5.3;Enteroendocrine cells: 11.8;Pancreatic endocrine cells: 17.0	Cancer enriched	Detected in some	7	pancreatic cancer: 5.5	Low region specificity	Detected in all			Not detected in immune cells	Not detected			Not detected	Not detected			Cancer enriched	Detected in single	10	thyroid cancer: 7.0	Kidney - Ascending Loop of Henle cells, Stomach - Gastric enteroendocrine cells, Thyroid - Parafollicular cells	Low region specificity	Detected in some			Low region specificity	Detected in all
CAT		ENSG00000121691	Catalase	P04040	11	34438934-34472060	Cancer-related genes, Disease related genes, Enzymes, FDA approved drug targets, Human disease related genes, Metabolic proteins, Plasma proteins, Predicted intracellular proteins	Hydrogen peroxide	Mitogen, Oxidoreductase, Peroxidase	Cancer-related genes, FDA approved drug targets	Evidence at protein level	Evidence at protein level	Evidence at protein level	Evidence at protein level	Tissue enhanced	Detected in all		liver: 1180.2	Cell type enhanced	Detected in all		Erythroid cells: 444.2;Hepatocytes: 435.1	Low cancer specificity	Detected in all			Low region specificity	Detected in all			Immune cell enriched	Detected in all	13	eosinophil: 4747.5	Lineage enriched	Detected in all	13	granulocytes: 4747.5	Low cancer specificity	Detected in many			Adipose subcutaneous - Adipocytes (Subcutaneous), Adipose visceral - Adipocytes (Visceral), Breast - Adipocytes (Breast), Liver - Hepatocytes	Low region specificity	Detected in all			Low region specificity	Detected in all
CCDC51	FLJ12436	ENSG00000164051	Coiled-coil domain containing 51	Q96ER9	3	48432164-48440456	FDA approved drug targets, Predicted intracellular proteins, Predicted membrane proteins	Ion transport, Potassium transport, Transport	Ion channel, Potassium channel	FDA approved drug targets	Evidence at protein level	Evidence at protein level	Evidence at protein level	Evidence at protein level	Tissue enriched	Detected in all	4	choroid plexus: 62.0	Cell type enhanced	Detected in many		Cytotrophoblasts: 43.4;Proximal tubular cells: 46.0	Low cancer specificity	Detected in all			Low region specificity	Detected in all			Low immune cell specificity	Detected in all			Low lineage specificity	Detected in all			Low cancer specificity	Detected in all				Low region specificity	Detected in all			Low region specificity	Detected in all
CCKAR		ENSG00000163394	Cholecystokinin A receptor	P32238	4	26481396-26490484	FDA approved drug targets, G-protein coupled receptors, Predicted membrane proteins		G-protein coupled receptor, Receptor, Transducer	FDA approved drug targets	Evidence at protein level	Evidence at transcript level	Evidence at protein level	Evidence at protein level	Group enriched	Detected in some	7	gallbladder: 28.2;stomach 1: 16.1	Cell type enhanced	Detected in single		Gastric mucus-secreting cells: 1.8	Cancer enhanced	Detected in single		stomach cancer: 0.5	Group enriched	Detected in many	5	hypothalamus: 11.0;midbrain: 14.6	Not detected in immune cells	Not detected			Not detected	Not detected			Group enriched	Detected in some	5	Bone cancer: 4.3;liver cancer: 2.0;Neuroblastoma: 7.5	Stomach - Chief cells	Region enhanced	Detected in many		hypothalamus: 7.2	Region enhanced	Detected in many
CCKBR		ENSG00000110148	Cholecystokinin B receptor	P32239	11	6259806-6272127	Cancer-related genes, FDA approved drug targets, G-protein coupled receptors, Predicted intracellular proteins, Predicted membrane proteins		G-protein coupled receptor, Receptor, Transducer	Cancer-related genes, FDA approved drug targets	Evidence at protein level	Evidence at transcript level	Evidence at protein level	Evidence at protein level	Group enriched	Detected in some	31	brain: 20.8;pancreas: 26.2;stomach 1: 40.8	Cell type enhanced	Detected in some		Excitatory neurons: 14.1;Gastric mucus-secreting cells: 15.3;Granulosa cells: 17.1;Inhibitory neurons: 3.9	Cancer enriched	Detected in some	8	testis cancer: 9.6	Low region specificity	Detected in many			Not detected in immune cells	Not detected			Not detected	Not detected			Group enriched	Detected in some	6	Rhabdoid: 2.5;testis cancer: 9.7	Stomach - Parietal cells	Low region specificity	Detected in many
CCND1	BCL1, D11S287E, PRAD1, U21B31	ENSG00000110092	Cyclin D1	P24385	11	69641156-69654474	Cancer-related genes, Disease related genes, FDA approved drug targets, Human disease related genes, Predicted intracellular proteins, Transporters	Cell cycle, Cell division, DNA damage, Transcription, Transcription regulation	Cyclin, Repressor	Cancer-related genes, FDA approved drug targets, Proto-oncogene	Evidence at protein level	Evidence at protein level	Evidence at protein level	Evidence at protein level	Low tissue specificity	Detected in all			Cell type enhanced	Detected in many		Alveolar cells type 1: 896.3;Basal respiratory cells: 481.5;Secretory cells: 448.0	Low cancer specificity	Detected in all			Low region specificity	Detected in all			Immune cell enhanced	Detected in single		myeloid DC: 1.1	Low lineage specificity	Detected in single			Low cancer specificity	Detected in all			Skeletal muscle - Fibroblasts, Skin - Keratinocyte (other), Stomach - Gastric mucous cells	Low region specificity	Detected in all			Low region specificity	Detected in all
CCR4	CC-CKR-4, CD194, ChemR13, CKR4, CMKBR4, k5-5	ENSG00000183813	C-C motif chemokine receptor 4	P51679	3	32951644-32956349	CD markers, FDA approved drug targets, G-protein coupled receptors, Predicted membrane proteins		G-protein coupled receptor, Receptor, Transducer	FDA approved drug targets	Evidence at protein level	Evidence at protein level	Evidence at protein level	Evidence at protein level	Tissue enhanced	Detected in some		lymphoid tissue: 12.6;urinary bladder: 5.2	Cell type enriched	Detected in some	5	T-cells: 11.9	Low cancer specificity	Detected in many			Low region specificity	Detected in all			Immune cell enriched	Detected in some	5	T-reg: 60.8	Lineage enriched	Detected in many	41	T-cells: 60.8	Cancer enriched	Detected in some	4	lymphoma: 18.7	Adipose subcutaneous - T-cells, Breast - T-cells, Skin - T-cells	Not detected	Not detected			Low region specificity	Detected in many
CCR5	CC-CKR-5, CD195, CKR-5, CKR5, CMKBR5, IDDM22	ENSG00000160791	C-C motif chemokine receptor 5	P51681	3	46370946-46376206	CD markers, Disease related genes, FDA approved drug targets, G-protein coupled receptors, Human disease related genes, Predicted membrane proteins	Host-virus interaction	G-protein coupled receptor, Host cell receptor for virus entry, Receptor, Transducer	Diabetes mellitus, FDA approved drug targets	Evidence at protein level	Evidence at transcript level	Evidence at protein level	Evidence at protein level	Tissue enhanced	Detected in many		lymphoid tissue: 15.0	Cell type enhanced	Detected in some		Kupffer cells: 7.3;Langerhans cells: 40.9;Macrophages: 14.3;T-cells: 13.0	Low cancer specificity	Detected in all			Low region specificity	Detected in many			Immune cell enhanced	Detected in many		MAIT T-cell: 40.8	Low lineage specificity	Detected in many			Cancer enhanced	Detected in some		lymphoma: 1.5;Myeloma: 1.2	Lung - T-cells, Prostate - T-cells, Skin - T-cells, Stomach - T-cells					Low region specificity	Detected in all
CD19		ENSG00000177455	CD19 molecule	P15391	16	28931965-28939342	CD markers, Disease related genes, FDA approved drug targets, Human disease related genes, Predicted membrane proteins	Adaptive immunity, Immunity		FDA approved drug targets	Evidence at protein level	Evidence at protein level	Evidence at protein level	Evidence at protein level	Group enriched	Detected in some	8	intestine: 32.1;lymphoid tissue: 73.1	Cell type enhanced	Detected in some		B-cells: 128.5;Early spermatids: 52.8;Plasma cells: 27.6	Low cancer specificity	Detected in many			Not detected	Not detected			Group enriched	Detected in some	81	memory B-cell: 138.6;naive B-cell: 172.5	Lineage enriched	Detected in many	90	B-cells: 172.5	Group enriched	Detected in some	13	Leukemia: 37.8;lymphoma: 71.1	Liver - T-cells, Lung - B-cells, Testis - Early spermatids, Testis - Late spermatids	Not detected	Not detected			Low region specificity	Detected in many
CD2	SRBC	ENSG00000116824	CD2 molecule	P06729	1	116754430-116769229	CD markers, FDA approved drug targets, Predicted intracellular proteins, Predicted membrane proteins	Cell adhesion		FDA approved drug targets	Evidence at protein level	Evidence at protein level	Evidence at protein level	Evidence at protein level	Tissue enriched	Detected in many	9	lymphoid tissue: 243.3	Group enriched	Detected in many	11	NK-cells: 199.5;T-cells: 483.9	Low cancer specificity	Detected in all			Low region specificity	Detected in many			Group enriched	Detected in all	6	gdT-cell: 422.7;MAIT T-cell: 403.9;memory CD4 T-cell: 611.9;memory CD8 T-cell: 713.9;naive CD4 T-cell: 317.2;naive CD8 T-cell: 487.5;NK-cell: 1110.8;T-reg: 656.9	Group enriched	Detected in all	10	NK-cells: 1110.8;T-cells: 713.9	Group enriched	Detected in some	66	Leukemia: 11.8;lymphoma: 12.5	Adipose subcutaneous - T-cells, Adipose visceral - T-cells, Breast - T-cells, Colon - T-cells, Kidney - T-cells, Liver - T-cells, Lung - T-cells, Pancreas - T-cells, Prostate - T-cells, Skin - T-cells, Stomach - T-cells, Testis - Early spermatids, Testis - Late spermatids, Thyroid - T-cells	Not detected	Not detected			Low region specificity	Detected in many
CD22	SIGLEC-2, SIGLEC2	ENSG00000012124	CD22 molecule	P20273	19	35319261-35347361	CD markers, FDA approved drug targets, Plasma proteins, Predicted intracellular proteins, Predicted membrane proteins	Cell adhesion		FDA approved drug targets	Evidence at protein level	Evidence at protein level	Evidence at protein level	Evidence at protein level	Tissue enhanced	Detected in many		lymphoid tissue: 223.3;ovary: 123.5	Cell type enhanced	Detected in many		B-cells: 155.6;granulocytes: 71.4;Granulosa cells: 52.3;Oligodendrocytes: 85.2;Ovarian stromal cells: 46.7;Secretory cells: 34.6	Low cancer specificity	Detected in many			Low region specificity	Detected in all			Group enriched	Detected in many	24	memory B-cell: 97.9;naive B-cell: 120.7	Lineage enriched	Detected in many	26	B-cells: 120.7	Group enriched	Detected in many	9	Leukemia: 48.4;lymphoma: 193.5	Colon - Mast cells	Not detected	Not detected			Low region specificity	Detected in many
CD247	CD3-ZETA, CD3H, CD3Q, CD3Z, CD3ZETA, TCRZ	ENSG00000198821	CD247 molecule	P20963	1	167425027-167518640	CD markers, Disease related genes, FDA approved drug targets, Human disease related genes, Predicted intracellular proteins, Predicted membrane proteins, Transporters	Adaptive immunity, Host-virus interaction, Immunity	Receptor	FDA approved drug targets	Evidence at protein level	Evidence at protein level	Evidence at protein level	Evidence at protein level	Group enriched	Detected in many	7	bone marrow: 39.7;lymphoid tissue: 157.1	Group enriched	Detected in many	22	NK-cells: 775.2;T-cells: 240.6	Low cancer specificity	Detected in many			Low region specificity	Detected in many			Group enriched	Detected in many	20	gdT-cell: 336.7;MAIT T-cell: 189.2;memory CD4 T-cell: 181.3;memory CD8 T-cell: 205.8;naive CD4 T-cell: 227.8;naive CD8 T-cell: 184.5;NK-cell: 213.0;T-reg: 242.5	Group enriched	Detected in all	25	NK-cells: 213.0;T-cells: 336.7	Group enriched	Detected in some	11	Leukemia: 23.4;lymphoma: 21.4;Myeloma: 16.1	Adipose subcutaneous - T-cells, Adipose visceral - T-cells, Breast - T-cells, Colon - T-cells, Heart muscle - T-cells, Kidney - T-cells, Liver - NK-cells (Liver), Lung - NK-cells (Lung), Pancreas - T-cells, Prostate - T-cells, Skin - T-cells, Thyroid - T-cells	Not detected	Not detected			Low region specificity	Detected in all
CD274	B7-H, B7-H1, B7H1, PD-L1, PDCD1LG1, PDL1	ENSG00000120217	CD274 molecule	Q9NZQ7	9	5450503-5470566	Cancer-related genes, CD markers, Disease related genes, FDA approved drug targets, Predicted membrane proteins, Transporters	Adaptive immunity, Immunity	Receptor	Cancer-related genes, FDA approved drug targets	Evidence at protein level	Evidence at protein level	Evidence at protein level	Evidence at protein level	Tissue enhanced	Detected in many		lung: 16.3	Group enriched	Detected in many	4	Extravillous trophoblasts: 31.3;granulocytes: 43.8;Langerhans cells: 62.7;Syncytiotrophoblasts: 54.7	Low cancer specificity	Detected in many			Low region specificity	Detected in all			Immune cell enhanced	Detected in some		basophil: 6.7	Lineage enriched	Detected in many	5	granulocytes: 6.7	Low cancer specificity	Detected in many			Kidney - Endothelial cells	Low region specificity	Detected in many			Low region specificity	Detected in all
CD33	FLJ00391, p67, SIGLEC-3, SIGLEC3	ENSG00000105383	CD33 molecule	P20138	19	51225064-51243860	CD markers, FDA approved drug targets, Plasma proteins, Predicted membrane proteins	Cell adhesion		FDA approved drug targets	Evidence at protein level	Evidence at protein level	Evidence at protein level	Evidence at protein level	Tissue enhanced	Detected in many		bone marrow: 32.0;lymphoid tissue: 23.4	Group enriched	Detected in some	6	granulocytes: 78.7;Hofbauer cells: 90.4;Kupffer cells: 95.7;Langerhans cells: 50.2;Macrophages: 55.2;monocytes: 29.3	Low cancer specificity	Detected in many			Low region specificity	Detected in all			Group enriched	Detected in many	7	classical monocyte: 166.7;intermediate monocyte: 122.1;myeloid DC: 213.7;non-classical monocyte: 58.0	Group enriched	Detected in many	9	dendritic cells: 213.7;monocytes: 166.7	Cancer enriched	Detected in many	8	Leukemia: 53.6	Adipose subcutaneous - Macrophages, Adipose visceral - Macrophages, Breast - Macrophages, Colon - Macrophages, Heart muscle - Macrophages, Kidney - Macrophages, Liver - Kupffer cells, Lung - Macrophages, Pancreas - Macrophages, Prostate - Macrophages, Skeletal muscle - Macrophages, Testis - Macrophages, Thyroid - Macrophages
CD3D	CD3-DELTA, CD3DELTA, T3D	ENSG00000167286	CD3 delta subunit of T-cell receptor complex	P04234	11	118339075-118342705	CD markers, Disease related genes, FDA approved drug targets, Human disease related genes, Predicted intracellular proteins, Predicted membrane proteins	Adaptive immunity, Immunity	Receptor	FDA approved drug targets, SCID	Evidence at protein level	Evidence at protein level	Evidence at protein level	Evidence at protein level	Tissue enriched	Detected in many	29	lymphoid tissue: 846.9	Cell type enriched	Detected in many	6	T-cells: 663.2	Low cancer specificity	Detected in all			Low region specificity	Detected in some			Group enriched	Detected in all	53	gdT-cell: 1434.7;MAIT T-cell: 971.2;memory CD4 T-cell: 1184.7;memory CD8 T-cell: 1338.7;naive CD4 T-cell: 1071.7;naive CD8 T-cell: 1320.2;T-reg: 1629.7	Lineage enriched	Detected in all	68	T-cells: 1629.7	Cancer enriched	Detected in some	8	Leukemia: 223.2	Adipose subcutaneous - T-cells, Adipose visceral - T-cells, Breast - T-cells, Colon - T-cells, Kidney - T-cells, Liver - T-cells, Lung - T-cells, Pancreas - T-cells, Prostate - T-cells, Skin - T-cells, Thyroid - T-cells	Not detected	Not detected			Low region specificity	Detected in all
CD3E	CD3-epsilon, CD3epsilon	ENSG00000198851	CD3 epsilon subunit of T-cell receptor complex	P07766	11	118304730-118316175	CD markers, Disease related genes, FDA approved drug targets, Human disease related genes, Predicted membrane proteins, Transporters	Adaptive immunity, Immunity	Receptor	FDA approved drug targets	Evidence at protein level	Evidence at protein level	Evidence at protein level	Evidence at protein level	Tissue enriched	Detected in many	17	lymphoid tissue: 623.6	Group enriched	Detected in many	18	NK-cells: 214.7;T-cells: 646.6	Low cancer specificity	Detected in all			Low region specificity	Detected in many			Group enriched	Detected in all	26	gdT-cell: 491.6;MAIT T-cell: 421.5;memory CD4 T-cell: 415.6;memory CD8 T-cell: 463.4;naive CD4 T-cell: 493.3;naive CD8 T-cell: 502.8;NK-cell: 203.3;T-reg: 427.4	Group enriched	Detected in all	21	NK-cells: 203.3;T-cells: 502.8	Cancer enriched	Detected in some	8	Leukemia: 125.7	Adipose subcutaneous - T-cells, Adipose visceral - T-cells, Breast - T-cells, Colon - T-cells, Heart muscle - T-cells, Kidney - T-cells, Liver - T-cells, Lung - T-cells, Pancreas - T-cells, Prostate - T-cells, Skin - T-cells, Stomach - T-cells, Thyroid - T-cells	Not detected	Not detected			Low region specificity	Detected in all
CD3G	CD3-GAMMA, CD3GAMMA	ENSG00000160654	CD3 gamma subunit of T-cell receptor complex	P09693	11	118344344-118355161	CD markers, Disease related genes, FDA approved drug targets, Human disease related genes, Plasma proteins, Predicted intracellular proteins, Predicted membrane proteins	Adaptive immunity, Immunity	Receptor	FDA approved drug targets	Evidence at protein level	Evidence at protein level	Evidence at protein level	Evidence at protein level	Tissue enriched	Detected in many	9	lymphoid tissue: 92.2	Group enriched	Detected in many	14	NK-cells: 95.2;T-cells: 331.9	Low cancer specificity	Detected in many			Low region specificity	Detected in all			Group enriched	Detected in many	21	gdT-cell: 228.7;MAIT T-cell: 135.3;memory CD4 T-cell: 187.4;memory CD8 T-cell: 196.4;naive CD4 T-cell: 192.7;naive CD8 T-cell: 241.8;T-reg: 200.1	Lineage enriched	Detected in many	26	T-cells: 241.8	Cancer enriched	Detected in some	6	Leukemia: 19.9	Adipose subcutaneous - T-cells, Adipose visceral - T-cells, Colon - T-cells, Kidney - T-cells, Liver - T-cells, Lung - T-cells, Pancreas - T-cells, Prostate - T-cells, Skin - T-cells, Stomach - T-cells, Thyroid - T-cells	Not detected	Not detected			Low region specificity	Detected in all
CD4		ENSG00000010610	CD4 molecule	P01730	12	6786858-6820799	CD markers, Disease related genes, FDA approved drug targets, Human disease related genes, Predicted intracellular proteins, Predicted membrane proteins, Transporters	Adaptive immunity, Host-virus interaction, Immunity	Host cell receptor for virus entry, Receptor	FDA approved drug targets	Evidence at protein level	Evidence at protein level	Evidence at protein level	Evidence at protein level	Tissue enhanced	Detected in all		liver: 148.3;lymphoid tissue: 213.7;parathyroid gland: 168.4	Cell type enhanced	Detected in many		dendritic cells: 227.5;Hofbauer cells: 152.0;Kupffer cells: 190.2;Langerhans cells: 99.7;Macrophages: 116.7;monocytes: 150.0	Low cancer specificity	Detected in all			Low region specificity	Detected in all			Group enriched	Detected in many	18	classical monocyte: 247.4;intermediate monocyte: 241.4;memory CD4 T-cell: 153.8;myeloid DC: 166.4;naive CD4 T-cell: 128.5;non-classical monocyte: 205.2;plasmacytoid DC: 264.3;T-reg: 154.9	Group enriched	Detected in many	20	dendritic cells: 264.3;monocytes: 247.4;T-cells: 154.9	Group enriched	Detected in some	35	Leukemia: 40.6;lymphoma: 27.6;Myeloma: 23.9	Colon - Macrophages, Skeletal muscle - Macrophages, Stomach - Macrophages	Region enriched	Detected in many	14	basal ganglia: 46.2	Low region specificity	Detected in many
CD44	CD44R, CSPG8, HCELL, IN, MC56, MDU2, MDU3, MIC4, Pgp1	ENSG00000026508	CD44 molecule (Indian blood group)	P16070	11	35138882-35232402	Blood group antigen proteins, Cancer-related genes, CD markers, FDA approved drug targets, Plasma proteins, Predicted intracellular proteins, Predicted membrane proteins, Predicted secreted proteins, Transporters	Cell adhesion	Blood group antigen, Receptor	Cancer-related genes, FDA approved drug targets	Evidence at protein level	Evidence at protein level	Evidence at protein level	Evidence at protein level	Tissue enhanced	Detected in all		salivary gland: 484.4	Cell type enhanced	Detected in many		Ductal cells: 983.9;Exocrine glandular cells: 928.7;granulocytes: 1083.6;Langerhans cells: 2343.8;monocytes: 1059.3	Low cancer specificity	Detected in all			Low region specificity	Detected in all			Low immune cell specificity	Detected in all			Low lineage specificity	Detected in all			Cancer enhanced	Detected in all		Adrenocortical cancer: 1400.7	Adipose subcutaneous - Adipose progenitor cells, Prostate - Urothelial cells, Skin - Keratinocyte (other)	Low region specificity	Detected in all			Low region specificity	Detected in all
CD52	CDW52, EDDM5, HE5	ENSG00000169442	CD52 molecule	P31358	1	26317958-26320523	Cancer-related genes, CD markers, FDA approved drug targets, Predicted membrane proteins			Cancer-related genes, FDA approved drug targets	Evidence at protein level	Evidence at transcript level	Evidence at protein level	Evidence at protein level	Tissue enriched	Detected in many	29	epididymis: 35271.0	Cell type enhanced	Detected in many		B-cells: 1880.8;granulocytes: 476.9;Hofbauer cells: 965.0;Langerhans cells: 740.3;Macrophages: 545.3;monocytes: 1356.6;NK-cells: 479.6;T-cells: 1189.9	Low cancer specificity	Detected in all			Low region specificity	Detected in many			Low immune cell specificity	Detected in all			Low lineage specificity	Detected in all			Group enriched	Detected in many	7	Leukemia: 303.1;lymphoma: 667.3	Adipose visceral - T-cells, Breast - T-cells, Lung - Macrophages, Prostate - T-cells, Thyroid - T-cells	Low region specificity	Detected in all			Low region specificity	Detected in some
CD79B	B29, Ig-beta, IGB, Igbeta	ENSG00000007312	CD79b molecule	P40259	17	63928738-63932336	Cancer-related genes, CD markers, Disease related genes, FDA approved drug targets, Human disease related genes, Predicted membrane proteins	Adaptive immunity, Immunity		Cancer-related genes, Disease variant, FDA approved drug targets	Evidence at protein level	Evidence at protein level	Evidence at protein level	Evidence at protein level	Tissue enriched	Detected in many	4	lymphoid tissue: 258.7	Cell type enriched	Detected in many	4	B-cells: 490.9	Low cancer specificity	Detected in all			Not detected	Not detected			Group enriched	Detected in all	4	memory B-cell: 1119.4;naive B-cell: 1488.8	Lineage enriched	Detected in all	5	B-cells: 1488.8	Cancer enriched	Detected in some	6	lymphoma: 657.0	Prostate - Endothelial cells	Not detected	Not detected			Not detected	Not detected
CD80	B7-1, B7.1, CD28LG, CD28LG1	ENSG00000121594	CD80 molecule	P33681	3	119524293-119559614	CD markers, FDA approved drug targets, Predicted intracellular proteins, Predicted membrane proteins	Host-virus interaction	Host cell receptor for virus entry, Receptor	FDA approved drug targets	Evidence at protein level	Evidence at protein level	Evidence at protein level	Evidence at protein level	Tissue enhanced	Detected in some		lung: 2.9;lymphoid tissue: 6.6	Group enriched	Detected in some	4	B-cells: 9.1;Langerhans cells: 21.3;Macrophages: 7.2;monocytes: 19.3	Low cancer specificity	Detected in some			Low region specificity	Detected in many			Immune cell enhanced	Detected in some		memory B-cell: 1.4;T-reg: 1.3	Low lineage specificity	Detected in many			Cancer enriched	Detected in some	5	lymphoma: 19.6	Liver - Kupffer cells	Low region specificity	Detected in single			Low region specificity	Detected in all
CD86	B7-2, B7.2, CD28LG2	ENSG00000114013	CD86 molecule	P42081	3	122055362-122121139	CD markers, FDA approved drug targets, Predicted intracellular proteins, Predicted membrane proteins	Adaptive immunity, Host-virus interaction, Immunity	Host cell receptor for virus entry, Receptor	FDA approved drug targets	Evidence at protein level	Evidence at protein level	Evidence at protein level	Evidence at protein level	Tissue enhanced	Detected in many		lymphoid tissue: 33.5	Cell type enhanced	Detected in some		Hofbauer cells: 151.9;Kupffer cells: 91.5;Langerhans cells: 191.7;Macrophages: 142.5;Microglial cells: 75.1;monocytes: 464.6	Low cancer specificity	Detected in all			Low region specificity	Detected in all			Group enriched	Detected in many	8	classical monocyte: 80.1;intermediate monocyte: 79.2;memory B-cell: 41.1;myeloid DC: 79.0;naive B-cell: 28.7;non-classical monocyte: 85.6	Group enriched	Detected in many	18	B-cells: 41.1;dendritic cells: 79.0;monocytes: 85.6	Cancer enriched	Detected in some	6	lymphoma: 54.5	Adipose subcutaneous - Macrophages, Adipose visceral - Macrophages, Breast - Macrophages, Colon - Macrophages, Heart muscle - Macrophages, Kidney - Macrophages, Liver - Kupffer cells, Pancreas - Macrophages, Prostate - Macrophages, Skeletal muscle - Macrophages, Stomach - Macrophages, Thyroid - Macrophages	Low region specificity	Detected in many			Low region specificity	Detected in all
CDA	CDD	ENSG00000158825	Cytidine deaminase	P32320	1	20589086-20618903	Enzymes, FDA approved drug targets, Metabolic proteins, Plasma proteins, Predicted intracellular proteins		Hydrolase	FDA approved drug targets	Evidence at protein level	Evidence at protein level	Evidence at protein level	Evidence at protein level	Tissue enhanced	Detected in many		bone marrow: 191.4;esophagus: 84.6;liver: 84.0	Cell type enhanced	Detected in many		Distal enterocytes: 309.9;Hepatocytes: 135.1;monocytes: 104.5;Paneth cells: 145.5;Proximal enterocytes: 117.2;Suprabasal keratinocytes: 190.8	Low cancer specificity	Detected in all			Low region specificity	Detected in all			Immune cell enhanced	Detected in many		neutrophil: 1240.3	Lineage enriched	Detected in many	6	granulocytes: 1240.3	Cancer enhanced	Detected in many		Adrenocortical cancer: 157.8	Lung - Neutrophil_2, Prostate - Endothelial cells	Low region specificity	Detected in many			Low region specificity	Detected in many
CDK4	PSK-J3	ENSG00000135446	Cyclin dependent kinase 4	P11802	12	57747727-57756013	Cancer-related genes, Disease related genes, Enzymes, FDA approved drug targets, Human disease related genes, Plasma proteins, Predicted intracellular proteins	Cell cycle, Cell division	Kinase, Serine/threonine-protein kinase, Transferase	Cancer-related genes, Disease variant, FDA approved drug targets	Evidence at protein level	Evidence at protein level	Evidence at protein level	Evidence at protein level	Low tissue specificity	Detected in all			Low cell type specificity	Detected in all			Cancer enriched	Detected in all	5	glioma: 175.8	Low region specificity	Detected in all			Low immune cell specificity	Detected in all			Low lineage specificity	Detected in all			Low cancer specificity	Detected in all				Low region specificity	Detected in all			Low region specificity	Detected in all
CDK6	PLSTIRE	ENSG00000105810	Cyclin dependent kinase 6	Q00534	7	92604921-92836573	Cancer-related genes, Disease related genes, Enzymes, FDA approved drug targets, Human disease related genes, Plasma proteins, Predicted intracellular proteins	Cell cycle, Cell division, Differentiation	Kinase, Serine/threonine-protein kinase, Transferase	Cancer-related genes, Disease variant, FDA approved drug targets, Primary microcephaly	Evidence at protein level	Evidence at protein level	Evidence at protein level	Evidence at protein level	Tissue enhanced	Detected in many		lymphoid tissue: 40.0	Cell type enhanced	Detected in many		Early spermatids: 179.2;Erythroid cells: 211.2;Late spermatids: 253.1;Oligodendrocytes: 219.0	Low cancer specificity	Detected in all			Low region specificity	Detected in all			Low immune cell specificity	Detected in single			Low lineage specificity	Detected in single			Low cancer specificity	Detected in all			Testis - Spermatogonia	Not detected	Not detected			Low region specificity	Detected in all
CFTR	ABC35, ABCC7, CF, CFTR/MRP, dJ760C5.1, MRP7, TNR-CFTR	ENSG00000001626	CF transmembrane conductance regulator	P13569	7	117287120-117715971	Cancer-related genes, Disease related genes, Enzymes, FDA approved drug targets, Human disease related genes, Plasma proteins, Predicted intracellular proteins, Predicted membrane proteins, Transporters	Ion transport, Transport	Chloride channel, Ion channel, Isomerase	Cancer-related genes, Disease variant, FDA approved drug targets	Evidence at protein level	Evidence at protein level	Evidence at protein level	Evidence at protein level	Tissue enhanced	Detected in many		gallbladder: 48.4;intestine: 43.6;pancreas: 192.0	Group enriched	Detected in many	4	Ductal cells: 590.0;Late spermatids: 149.9	Cancer enhanced	Detected in many		colorectal cancer: 23.9;pancreatic cancer: 28.0	Low region specificity	Detected in many			Not detected in immune cells	Not detected			Not detected	Not detected			Cancer enhanced	Detected in many		colorectal cancer: 24.2;Gastric cancer: 9.6	Adipose visceral - Mesothelial cells, Breast - Breast glandular cells, Colon - Colon enterocytes, Lung - Alveolar cells type 2, Skin - Eccrine sweat gland cells	Low region specificity	Detected in single			Low region specificity	Detected in all
CHRM1		ENSG00000168539	Cholinergic receptor muscarinic 1	P11229	11	62908679-62921807	FDA approved drug targets, G-protein coupled receptors, Predicted membrane proteins		G-protein coupled receptor, Receptor, Transducer	FDA approved drug targets	Evidence at protein level	Evidence at protein level	Evidence at protein level	Evidence at protein level	Group enriched	Detected in some	10	brain: 44.0;prostate: 28.7;salivary gland: 28.0	Cell type enriched	Detected in some	5	Prostatic glandular cells: 48.9	Cancer enriched	Detected in some	16	prostate cancer: 27.9	Group enriched	Detected in many	5	amygdala: 42.4;basal ganglia: 59.5;cerebral cortex: 69.7;hippocampal formation: 63.2;white matter: 36.2	Not detected in immune cells	Not detected			Not detected	Not detected			Group enriched	Detected in some	6	breast cancer: 3.4;Neuroblastoma: 8.7;prostate cancer: 2.5	Breast - Breast glandular cells (progenitors), Colon - Colon enteroendocrine cells, Prostate - Prostate glandular cells, Skin - Eccrine sweat gland cells, Testis - Late spermatids	Low region specificity	Detected in many
CHRM2		ENSG00000181072	Cholinergic receptor muscarinic 2	P08172	7	136868652-137020255	Disease related genes, FDA approved drug targets, G-protein coupled receptors, Predicted membrane proteins		G-protein coupled receptor, Receptor, Transducer	FDA approved drug targets	Evidence at protein level	Evidence at transcript level	Evidence at protein level	Evidence at protein level	Tissue enhanced	Detected in some		heart muscle: 34.9;intestine: 20.5	Group enriched	Detected in some	7	Cardiomyocytes: 71.7;Excitatory neurons: 47.5;Inhibitory neurons: 113.6	Cancer enhanced	Detected in single		stomach cancer: 0.8	Low region specificity	Detected in all			Not detected in immune cells	Not detected			Not detected	Not detected			Cancer enriched	Detected in some	5	Neuroblastoma: 11.0	Heart muscle - Cardiomyocytes, Liver - Hepatic stellate cells, Testis - Early spermatids, Testis - Late spermatids	Low region specificity	Detected in all			Low region specificity	Detected in many
CHRM3		ENSG00000133019	Cholinergic receptor muscarinic 3	P20309	1	239386565-239915452	Disease related genes, FDA approved drug targets, G-protein coupled receptors, Human disease related genes, Predicted membrane proteins		G-protein coupled receptor, Receptor, Transducer	FDA approved drug targets	Evidence at protein level	Evidence at protein level	Evidence at protein level	Evidence at protein level	Tissue enhanced	Detected in many		salivary gland: 17.0	Group enriched	Detected in many	4	Excitatory neurons: 776.4;Inhibitory neurons: 594.5	Low cancer specificity	Detected in many			Low region specificity	Detected in all			Not detected in immune cells	Not detected			Not detected	Not detected			Cancer enhanced	Detected in many		Myeloma: 8.4	Heart muscle - Smooth muscle cells, Skin - Eccrine sweat gland cells, Thyroid - Endothelial cells	Low region specificity	Detected in many			Low region specificity	Detected in many
CHRM4		ENSG00000180720	Cholinergic receptor muscarinic 4	P08173	11	46383789-46391776	FDA approved drug targets, G-protein coupled receptors, Predicted membrane proteins		G-protein coupled receptor, Receptor, Transducer	FDA approved drug targets	Evidence at protein level	Evidence at protein level	Evidence at protein level	Evidence at protein level	Tissue enhanced	Detected in some		brain: 13.0;intestine: 5.9;lymphoid tissue: 14.9	Not detected	Not detected			Low cancer specificity	Detected in single			Region enhanced	Detected in many		basal ganglia: 44.2	Not detected in immune cells	Not detected			Not detected	Not detected			Low cancer specificity	Detected in many			Colon - Colon enteroendocrine cells, Skin - Keratinocyte (granular), Testis - Early spermatids, Testis - Late spermatids	Low region specificity	Detected in many			Region enhanced	Detected in many
CHRM5		ENSG00000184984	Cholinergic receptor muscarinic 5	P08912	15	33968497-34067458	FDA approved drug targets, G-protein coupled receptors, Predicted intracellular proteins, Predicted membrane proteins		G-protein coupled receptor, Receptor, Transducer	FDA approved drug targets	Evidence at protein level	Evidence at transcript level	Evidence at protein level	Evidence at protein level	Tissue enriched	Detected in some	6	brain: 8.7	Cell type enriched	Detected in some	7	Oligodendrocytes: 166.1	Not detected	Not detected			Low region specificity	Detected in all			Not detected in immune cells	Not detected			Not detected	Not detected			Low cancer specificity	Detected in single			Testis - Early spermatids, Testis - Late spermatids	Region enhanced	Detected in many		hypothalamus: 13.2	Low region specificity	Detected in many
CHRNA10		ENSG00000129749	Cholinergic receptor nicotinic alpha 10 subunit	Q9GZZ6	11	3665587-3671384	FDA approved drug targets, Predicted intracellular proteins, Predicted membrane proteins, Transporters	Calcium transport, Ion transport, Transport	Calcium channel, Ion channel, Ligand-gated ion channel, Receptor	FDA approved drug targets	Evidence at protein level	Evidence at transcript level	Evidence at protein level	Evidence at protein level	Tissue enriched	Detected in some	22	skeletal muscle: 46.2	Cell type enhanced	Detected in some		Glandular and luminal cells: 3.5	Low cancer specificity	Detected in some			Low region specificity	Detected in many			Not detected in immune cells	Not detected			Not detected	Not detected			Low cancer specificity	Detected in single				Region enriched	Detected in some	6	olfactory bulb: 7.2	Not detected	Not detected
CHRNA2		ENSG00000120903	Cholinergic receptor nicotinic alpha 2 subunit	Q15822	8	27459756-27479883	Disease related genes, FDA approved drug targets, Human disease related genes, Predicted intracellular proteins, Predicted membrane proteins	Ion transport, Transport	Ion channel, Ligand-gated ion channel, Receptor	Disease variant, Epilepsy, FDA approved drug targets	Evidence at protein level	Evidence at protein level	Evidence at protein level	Evidence at protein level	Tissue enriched	Detected in some	8	prostate: 28.1	Group enriched	Detected in some	10	Horizontal cells: 28.3;Inhibitory neurons: 14.1;Prostatic glandular cells: 21.4	Cancer enriched	Detected in single	421	prostate cancer: 30.2	Region enhanced	Detected in all		thalamus: 157.4	Not detected in immune cells	Not detected			Not detected	Not detected			Cancer enriched	Detected in single	36	prostate cancer: 26.6	Prostate - Prostate glandular cells, Skin - Eccrine sweat gland cells	Low region specificity	Detected in some			Region enhanced	Detected in many
CHRNA3		ENSG00000080644	Cholinergic receptor nicotinic alpha 3 subunit	P32297	15	78593052-78621295	Disease related genes, FDA approved drug targets, Predicted intracellular proteins, Predicted membrane proteins	Ion transport, Transport	Ion channel, Ligand-gated ion channel, Receptor	Disease variant, FDA approved drug targets	Evidence at protein level	Evidence at protein level	Evidence at protein level	Evidence at protein level	Group enriched	Detected in some	7	adrenal gland: 38.1;lymphoid tissue: 64.2;retina: 51.9	Cell type enriched	Detected in some	6	Cone photoreceptor cells: 407.8	Cancer enhanced	Detected in some		testis cancer: 1.6	Low region specificity	Detected in all			Not detected in immune cells	Not detected			Not detected	Not detected			Cancer enriched	Detected in some	20	Neuroblastoma: 170.3	Colon - Colon enteroendocrine cells	Low region specificity	Detected in many			Low region specificity	Detected in all
CHRNA4	BFNC, EBN, EBN1	ENSG00000101204	Cholinergic receptor nicotinic alpha 4 subunit	P43681	20	63343223-63378401	Disease related genes, FDA approved drug targets, Human disease related genes, Predicted intracellular proteins, Predicted membrane proteins, Transporters	Ion transport, Transport	Ion channel, Ligand-gated ion channel, Receptor	Disease variant, Epilepsy, FDA approved drug targets	Evidence at protein level	Evidence at transcript level	Evidence at protein level	Evidence at protein level	Tissue enhanced	Detected in some		brain: 14.3;liver: 56.6;parathyroid gland: 12.3	Group enriched	Detected in some	4	Bipolar cells: 24.4;Hepatocytes: 29.4;Horizontal cells: 49.7	Cancer enhanced	Detected in some		liver cancer: 1.4	Low region specificity	Detected in all			Not detected in immune cells	Not detected			Not detected	Not detected			Cancer enhanced	Detected in single		Bone cancer: 1.0	Kidney - Proximal tubular cells, Testis - Spermatogonia	Low region specificity	Detected in all			Group enriched	Detected in many
CHRNA5		ENSG00000169684	Cholinergic receptor nicotinic alpha 5 subunit	P30532	15	78565520-78595269	FDA approved drug targets, Predicted intracellular proteins, Predicted membrane proteins	Ion transport, Transport	Ion channel, Ligand-gated ion channel, Receptor	FDA approved drug targets	Evidence at protein level	Evidence at transcript level	Evidence at protein level	Evidence at protein level	Low tissue specificity	Detected in many			Group enriched	Detected in many	4	Oocytes: 104.4;Spermatogonia: 27.5	Low cancer specificity	Detected in many			Low region specificity	Detected in all			Not detected in immune cells	Not detected			Not detected	Not detected			Low cancer specificity	Detected in all			Testis - Spermatocytes, Testis - Spermatogonia	Low region specificity	Detected in many			Low region specificity	Detected in many
CHRNA6		ENSG00000147434	Cholinergic receptor nicotinic alpha 6 subunit	Q15825	8	42752620-42796392	FDA approved drug targets, Predicted intracellular proteins, Predicted membrane proteins	Ion transport, Transport	Ion channel, Ligand-gated ion channel, Receptor	FDA approved drug targets	Evidence at protein level	Evidence at transcript level	Evidence at protein level	Evidence at protein level	Tissue enhanced	Detected in single		retina: 3.2	Cell type enriched	Detected in some	5	Horizontal cells: 14.5	Low cancer specificity	Detected in some			Region enhanced	Detected in many		cerebellum: 20.3	Not detected in immune cells	Not detected			Not detected	Not detected			Cancer enhanced	Detected in some		lymphoma: 4.4		Group enriched	Detected in many	7	midbrain: 20.2;thalamus: 6.3	Region enriched	Detected in all
CHRNA7		ENSG00000175344	Cholinergic receptor nicotinic alpha 7 subunit	P36544	15	31923438-32173018	FDA approved drug targets, Human disease related genes, Predicted membrane proteins, Transporters	Ion transport, Transport	Ion channel, Ligand-gated ion channel, Receptor	FDA approved drug targets	Evidence at protein level	Evidence at protein level	Evidence at protein level	Evidence at protein level	Tissue enhanced	Detected in many		adrenal gland: 7.5;intestine: 9.4	Cell type enhanced	Detected in many		Gastric mucus-secreting cells: 31.2;Horizontal cells: 29.0;Inhibitory neurons: 29.4;Intestinal goblet cells: 31.1;Proximal enterocytes: 27.3;Spermatogonia: 16.2	Cancer enhanced	Detected in single		stomach cancer: 0.5	Low region specificity	Detected in all			Not detected in immune cells	Not detected			Not detected	Not detected			Cancer enriched	Detected in many	7	Neuroblastoma: 16.8	Colon - Colon enteroendocrine cells
CHRNA9	NACHRA9	ENSG00000174343	Cholinergic receptor nicotinic alpha 9 subunit	Q9UGM1	4	40335333-40355217	FDA approved drug targets, Predicted membrane proteins, Transporters	Calcium transport, Ion transport, Transport	Calcium channel, Ion channel, Ligand-gated ion channel, Receptor	FDA approved drug targets	Evidence at protein level	Evidence at transcript level	Evidence at protein level	Evidence at protein level	Not detected	Not detected			Not detected	Not detected			Group enriched	Detected in some	5	breast cancer: 2.5;glioma: 3.5;lung cancer: 0.9	Low region specificity	Detected in single			Not detected in immune cells	Not detected			Not detected	Not detected			Cancer enriched	Detected in some	6	Rhabdoid: 16.0	Lung - Respiratory ciliated cells	Region enriched	Detected in single	6	basal ganglia: 1.0	Low region specificity	Detected in some
CHRNB2		ENSG00000160716	Cholinergic receptor nicotinic beta 2 subunit	P17787	1	154567778-154580013	Disease related genes, FDA approved drug targets, Human disease related genes, Predicted membrane proteins, Transporters	Ion transport, Transport	Ion channel, Ligand-gated ion channel, Receptor	Disease variant, Epilepsy, FDA approved drug targets	Evidence at protein level	Evidence at transcript level	Evidence at protein level	Evidence at protein level	Group enriched	Detected in some	8	brain: 14.3;pituitary gland: 3.5;retina: 8.0	Cell type enhanced	Detected in some		Bipolar cells: 11.0;Cone photoreceptor cells: 17.0;Excitatory neurons: 5.6;Horizontal cells: 21.4;Inhibitory neurons: 7.4;Late spermatids: 11.2;Rod photoreceptor cells: 5.7	Cancer enhanced	Detected in some		glioma: 1.9	Low region specificity	Detected in all			Not detected in immune cells	Not detected			Not detected	Not detected			Cancer enhanced	Detected in some		Neuroblastoma: 18.9	Colon - Colon enteroendocrine cells, Pancreas - Alpha cells, Pancreas - Beta cells, Testis - Early spermatids, Testis - Late spermatids	Low region specificity	Detected in all			Low region specificity	Detected in all
CHRNB3		ENSG00000147432	Cholinergic receptor nicotinic beta 3 subunit	Q05901	8	42697366-42737407	FDA approved drug targets, Predicted intracellular proteins, Predicted membrane proteins	Ion transport, Transport	Ion channel, Ligand-gated ion channel, Receptor	FDA approved drug targets	Evidence at protein level	Evidence at protein level	Evidence at protein level	Evidence at transcript level	Group enriched	Detected in some	7	brain: 2.7;pancreas: 1.8;retina: 3.7;testis: 1.2	Group enriched	Detected in some	4	Excitatory neurons: 2.1;Horizontal cells: 6.9;Inhibitory neurons: 2.8	Cancer enriched	Detected in single	11	testis cancer: 0.6	Group enriched	Detected in many	4	cerebellum: 25.9;midbrain: 22.1	Not detected in immune cells	Not detected			Not detected	Not detected			Cancer enriched	Detected in single	8	Rhabdoid: 2.2	Testis - Early spermatids	Region enhanced	Detected in many		midbrain: 6.9	Low region specificity	Detected in all
CHRNB4		ENSG00000117971	Cholinergic receptor nicotinic beta 4 subunit	P30926	15	78624111-78727754	FDA approved drug targets, Predicted membrane proteins	Ion transport, Transport	Ion channel, Ligand-gated ion channel, Receptor	FDA approved drug targets	Evidence at protein level	Evidence at transcript level	Evidence at protein level	Evidence at protein level	Tissue enhanced	Detected in some		adrenal gland: 2.4;lymphoid tissue: 2.9;retina: 2.7;testis: 5.6	Group enriched	Detected in some	18	Early spermatids: 37.6;Late spermatids: 55.8;Oocytes: 56.6	Cancer enhanced	Detected in some		testis cancer: 2.0	Low region specificity	Detected in all			Not detected in immune cells	Not detected			Not detected	Not detected			Cancer enriched	Detected in single	35	Neuroblastoma: 34.5	Colon - Colon enteroendocrine cells, Testis - Early spermatids, Testis - Late spermatids	Group enriched	Detected in some	5	olfactory bulb: 5.3;pons and medulla: 1.4;thalamus: 4.2
CKB	CKBB	ENSG00000166165	Creatine kinase B	P12277	14	103519667-103522833	Cancer-related genes, Candidate cardiovascular disease genes, Enzymes, FDA approved drug targets, Metabolic proteins, Plasma proteins, Predicted intracellular proteins		Kinase, Transferase	Cancer-related genes, FDA approved drug targets	Evidence at protein level	Evidence at protein level	Evidence at protein level	Evidence at protein level	Tissue enhanced	Detected in all		brain: 895.8	Cell type enhanced	Detected in all		Bipolar cells: 3270.0;Cone photoreceptor cells: 8116.8;Distal enterocytes: 9303.1;Horizontal cells: 2867.2;Muller glia cells: 3489.2;Paneth cells: 4833.1;Rod photoreceptor cells: 3285.9	Low cancer specificity	Detected in all			Low region specificity	Detected in all			Immune cell enriched	Detected in many	10	non-classical monocyte: 292.6	Lineage enriched	Detected in many	18	monocytes: 292.6	Cancer enhanced	Detected in all		prostate cancer: 769.0	Adipose visceral - Adipocytes (Visceral), Breast - Adipocytes (Breast), Heart muscle - Cardiomyocytes	Low region specificity	Detected in all			Low region specificity	Detected in all
CKM	CKMM	ENSG00000104879	Creatine kinase, M-type	P06732	19	45306413-45322875	Candidate cardiovascular disease genes, Enzymes, FDA approved drug targets, Metabolic proteins, Plasma proteins, Predicted intracellular proteins		Kinase, Transferase	FDA approved drug targets	Evidence at protein level	Evidence at protein level	Evidence at protein level	Evidence at protein level	Group enriched	Detected in many	11	skeletal muscle: 70959.0;tongue: 25037.6	Group enriched	Detected in some	114	Cardiomyocytes: 3990.9;Skeletal myocytes: 7932.3	Cancer enriched	Detected in many	4	head and neck cancer: 64.4	Low region specificity	Detected in many			Not detected in immune cells	Not detected			Not detected	Not detected			Cancer enhanced	Detected in some		Sarcoma: 5.6	Heart muscle - Cardiomyocytes	Region enriched	Detected in single	15	olfactory bulb: 1.5	Not detected	Not detected
CKMT1A	CKMT1	ENSG00000223572	Creatine kinase, mitochondrial 1A	P12532	15	43692886-43699222	Enzymes, FDA approved drug targets, Metabolic proteins, Predicted intracellular proteins		Kinase, Transferase	FDA approved drug targets	Evidence at protein level	Evidence at protein level	Evidence at protein level	Evidence at protein level	Tissue enhanced	Detected in many		brain: 64.7;esophagus: 81.5;intestine: 72.6	Cell type enhanced	Detected in many		Cytotrophoblasts: 66.6;Distal enterocytes: 151.6;Enteroendocrine cells: 75.9;Paneth cells: 63.3;Proximal enterocytes: 79.8;Syncytiotrophoblasts: 77.2;Undifferentiated cells: 81.8	Low cancer specificity	Detected in many			Low region specificity	Detected in all			Not detected in immune cells	Not detected			Not detected	Not detected			Low cancer specificity	Detected in many			Colon - Colon enterocytes, Stomach - Gastric mucous cells
CKMT1B	CKMT, CKMT1, UMTCK	ENSG00000237289	Creatine kinase, mitochondrial 1B	P12532	15	43593054-43604901	Enzymes, FDA approved drug targets, Metabolic proteins, Predicted intracellular proteins		Kinase, Transferase	FDA approved drug targets	Evidence at protein level	Evidence at protein level	Evidence at protein level	Evidence at protein level	Tissue enhanced	Detected in many		brain: 97.7;esophagus: 72.2;intestine: 78.1	Cell type enhanced	Detected in many		Cytotrophoblasts: 109.4;Distal enterocytes: 198.6;Enteroendocrine cells: 79.9;Intestinal goblet cells: 75.9;Paneth cells: 69.9;Proximal enterocytes: 122.2;Syncytiotrophoblasts: 107.6;Undifferentiated cells: 93.9	Low cancer specificity	Detected in many			Low region specificity	Detected in all			Not detected in immune cells	Not detected			Not detected	Not detected			Low cancer specificity	Detected in many			Colon - Colon enterocytes, Stomach - Gastric mucous cells
CKMT2	SMTCK	ENSG00000131730	Creatine kinase, mitochondrial 2	P17540	5	81233320-81266398	Enzymes, FDA approved drug targets, Metabolic proteins, Plasma proteins, Predicted intracellular proteins		Kinase, Transferase	FDA approved drug targets	Evidence at protein level	Evidence at protein level	Evidence at protein level	Evidence at protein level	Group enriched	Detected in many	28	heart muscle: 1199.7;skeletal muscle: 1381.6;tongue: 2229.5	Cell type enriched	Detected in many	7	Cardiomyocytes: 994.6	Low cancer specificity	Detected in many			Low region specificity	Detected in all			Immune cell enriched	Detected in single	7	NK-cell: 1.1	Lineage enriched	Detected in single	7	NK-cells: 1.1	Cancer enhanced	Detected in many		colorectal cancer: 7.1;thyroid cancer: 7.2	Adipose subcutaneous - Smooth muscle cells, Heart muscle - Cardiomyocytes, Kidney - Intercalated cells, Prostate - Smooth muscle cells, Skin - Eccrine sweat gland cells, Stomach - Parietal cells	Not detected	Not detected			Low region specificity	Detected in all
CLCN2	ClC-2, CLC2, EJM6	ENSG00000114859	Chloride voltage-gated channel 2	P51788	3	184346185-184361650	Disease related genes, FDA approved drug targets, Human disease related genes, Plasma proteins, Predicted membrane proteins, Transporters	Ion transport, Transport	Chloride channel, Ion channel, Voltage-gated channel	Disease variant, Epilepsy, FDA approved drug targets	Evidence at protein level	Evidence at transcript level	Evidence at protein level	Evidence at protein level	Tissue enhanced	Detected in many		intestine: 15.7	Cell type enhanced	Detected in many		Cholangiocytes: 17.2;Distal enterocytes: 76.3;Proximal enterocytes: 29.7	Low cancer specificity	Detected in all			Low region specificity	Detected in all			Not detected in immune cells	Not detected			Not detected	Not detected			Low cancer specificity	Detected in all			Testis - Sertoli cells	Low region specificity	Detected in all			Low region specificity	Detected in all
CNR1	CANN6, CB-R, CB1, CB1A, CB1K5, CNR	ENSG00000118432	Cannabinoid receptor 1	P21554	6	88139864-88166347	Disease related genes, FDA approved drug targets, G-protein coupled receptors, Predicted intracellular proteins, Predicted membrane proteins, Transporters		G-protein coupled receptor, Receptor, Transducer	FDA approved drug targets, Obesity	Evidence at protein level	Evidence at protein level	Evidence at protein level	Evidence at protein level	Tissue enhanced	Detected in many		adipose tissue: 22.3;pituitary gland: 20.1	Cell type enhanced	Detected in some		Alveolar cells type 2: 22.0;Excitatory neurons: 43.1;Inhibitory neurons: 192.1;Sertoli cells: 49.0;Smooth muscle cells: 22.1	Cancer enriched	Detected in many	13	glioma: 12.5	Low region specificity	Detected in all			Not detected in immune cells	Not detected			Not detected	Not detected			Group enriched	Detected in some	4	Brain cancer: 9.9;lymphoma: 15.1;thyroid cancer: 4.0	Breast - Adipocytes (Breast), Testis - Endothelial cells	Low region specificity	Detected in all			Low region specificity	Detected in all
CNR2	CB2	ENSG00000188822	Cannabinoid receptor 2	P34972	1	23870515-23913362	FDA approved drug targets, G-protein coupled receptors, Predicted membrane proteins, Transporters	Inflammatory response	G-protein coupled receptor, Receptor, Transducer	FDA approved drug targets	Evidence at protein level	Evidence at transcript level	Evidence at protein level	Evidence at protein level	Tissue enhanced	Detected in some		intestine: 3.3;lymphoid tissue: 8.6	Cell type enriched	Detected in some	4	B-cells: 35.2	Cancer enriched	Detected in single	6	testis cancer: 2.5	Low region specificity	Detected in all			Group enriched	Detected in many	8	basophil: 49.2;eosinophil: 35.1;memory B-cell: 29.6;naive B-cell: 27.9;NK-cell: 19.4	Group enriched	Detected in many	9	B-cells: 29.6;granulocytes: 49.2;NK-cells: 19.4	Group enriched	Detected in some	14	Leukemia: 3.1;lymphoma: 6.3	Lung - B-cells	Not detected	Not detected			Not detected	Not detected
COL1A1	OI4	ENSG00000108821	Collagen type I alpha 1 chain	P02452	17	50184101-50201632	Cancer-related genes, Disease related genes, FDA approved drug targets, Human disease related genes, Plasma proteins, Predicted intracellular proteins, Predicted secreted proteins			Cancer-related genes, Disease variant, Dwarfism, Ehlers-Danlos syndrome, FDA approved drug targets, Osteogenesis imperfecta	Evidence at protein level	Evidence at transcript level	Evidence at protein level	Evidence at protein level	Tissue enhanced	Detected in many		cervix: 1284.0;gallbladder: 1170.7;ovary: 1172.9	Cell type enhanced	Detected in many		Endometrial stromal cells: 1832.0;Fibroblasts: 1713.3;Leydig cells: 547.1;Ovarian stromal cells: 435.9;Pancreatic endocrine cells: 1558.7;Smooth muscle cells: 617.8	Low cancer specificity	Detected in all			Low region specificity	Detected in all			Not detected in immune cells	Not detected			Not detected	Not detected			Cancer enhanced	Detected in all		Brain cancer: 1387.0	Adipose subcutaneous - Adipose progenitor cells, Adipose visceral - Adipose progenitor cells, Breast - Fibroblasts, Heart muscle - Fibroblasts, Kidney - Fibroblasts, Lung - Fibroblast_2, Skeletal muscle - Fibroblasts, Skin - Fibroblast_1, Stomach - Fibroblasts, Thyroid - Fibroblasts	Low region specificity	Detected in all			Region enhanced	Detected in all
COL2A1	AOM, SEDC, STL1	ENSG00000139219	Collagen type II alpha 1 chain	P02458	12	47972967-48004554	Cancer-related genes, Disease related genes, FDA approved drug targets, Human disease related genes, Predicted secreted proteins			Cancer-related genes, Cataract, Deafness, Disease variant, Dwarfism, FDA approved drug targets, Stickler syndrome	Evidence at protein level	Evidence at transcript level	Evidence at protein level	Evidence at protein level	Group enriched	Detected in some	4	epididymis: 18.6;pituitary gland: 8.9;retina: 5.4;stomach 1: 12.2	Cell type enhanced	Detected in some		Breast myoepithelial cells: 6.6;Early spermatids: 11.0;Enteroendocrine cells: 27.4;Granulosa cells: 9.7;Horizontal cells: 24.5;Late spermatids: 11.5;Muller glia cells: 21.3	Low cancer specificity	Detected in many			Not detected	Not detected			Not detected in immune cells	Not detected			Not detected	Not detected			Cancer enriched	Detected in many	7	liver cancer: 78.5	Testis - Late spermatids	Not detected	Not detected			Low region specificity	Detected in many
COL3A1	EDS4A	ENSG00000168542	Collagen type III alpha 1 chain	P02461	2	188974373-189012746	Disease related genes, FDA approved drug targets, Human disease related genes, Plasma proteins, Predicted intracellular proteins, Predicted secreted proteins			Aortic aneurysm, Disease variant, Ehlers-Danlos syndrome, FDA approved drug targets	Evidence at protein level	Evidence at protein level	Evidence at protein level	Evidence at protein level	Tissue enhanced	Detected in many		cervix: 2284.1;gallbladder: 2022.4;placenta: 1914.8;smooth muscle: 2059.5	Group enriched	Detected in many	4	Endometrial stromal cells: 2579.5;Fibroblasts: 1454.9;Smooth muscle cells: 696.2	Low cancer specificity	Detected in all			Group enriched	Detected in all	5	cerebral cortex: 21.6;choroid plexus: 22.8;thalamus: 22.8;white matter: 8.8	Not detected in immune cells	Not detected			Not detected	Not detected			Cancer enhanced	Detected in many		Rhabdoid: 1300.8;Sarcoma: 607.6;testis cancer: 879.7	Adipose subcutaneous - Adipose progenitor cells, Adipose visceral - Adipose progenitor cells, Kidney - Fibroblasts, Liver - Hepatic stellate cells, Skeletal muscle - Fibroblasts, Skin - Fibroblast_1	Low region specificity	Detected in all			Region enhanced	Detected in all
COMT		ENSG00000093010	Catechol-O-methyltransferase	P21964	22	19941371-19969975	Disease related genes, Enzymes, FDA approved drug targets, Human disease related genes, Metabolic proteins, Plasma proteins, Predicted intracellular proteins	Catecholamine metabolism, Lipid metabolism, Neurotransmitter degradation	Methyltransferase, Transferase	FDA approved drug targets, Schizophrenia	Evidence at protein level	Evidence at protein level	Evidence at protein level	Evidence at protein level	Low tissue specificity	Detected in all			Cell type enhanced	Detected in all		Cytotrophoblasts: 896.4;Syncytiotrophoblasts: 630.4	Low cancer specificity	Detected in all			Low region specificity	Detected in all			Low immune cell specificity	Detected in all			Low lineage specificity	Detected in all			Low cancer specificity	Detected in all			Adipose visceral - Adipose progenitor cells, Kidney - Fibroblasts	Low region specificity	Detected in all			Low region specificity	Detected in all
CPB2	CPU, PCPB, TAFI	ENSG00000080618	Carboxypeptidase B2	Q96IY4	13	46053186-46105033	Enzymes, FDA approved drug targets, Plasma proteins, Predicted secreted proteins	Blood coagulation, Fibrinolysis, Hemostasis	Carboxypeptidase, Hydrolase, Metalloprotease, Protease	FDA approved drug targets	Evidence at protein level	Evidence at protein level	Evidence at protein level	Evidence at protein level	Tissue enriched	Detected in some	84	liver: 1439.0	Cell type enriched	Detected in some	5	Hepatocytes: 1226.7	Cancer enriched	Detected in some	112	liver cancer: 268.4	Low region specificity	Detected in all			Not detected in immune cells	Not detected			Not detected	Not detected			Cancer enriched	Detected in some	6	liver cancer: 11.2	Liver - Hepatocytes, Lung - Alveolar cells type 2	Not detected	Not detected			Low region specificity	Detected in some
CPS1	GATD6	ENSG00000021826	Carbamoyl-phosphate synthase 1	P31327	2	210477682-210679107	Disease related genes, Enzymes, FDA approved drug targets, Human disease related genes, Metabolic proteins, Plasma proteins, Predicted intracellular proteins	Urea cycle	Allosteric enzyme, Ligase	Disease variant, FDA approved drug targets	Evidence at protein level	Evidence at protein level	Evidence at protein level	Evidence at protein level	Tissue enriched	Detected in many	5	liver: 1031.6	Cell type enriched	Detected in many	17	Hepatocytes: 1760.9	Cancer enriched	Detected in many	8	liver cancer: 136.1	Low region specificity	Detected in all			Not detected in immune cells	Not detected			Not detected	Not detected			Cancer enhanced	Detected in many		cervical cancer: 121.4	Testis - Early spermatids, Testis - Late spermatids	Not detected	Not detected			Not detected	Not detected
CPT1A	CPT1, CPT1-L, L-CPT1	ENSG00000110090	Carnitine palmitoyltransferase 1A	P50416	11	68754620-68844410	Disease related genes, Enzymes, FDA approved drug targets, Human disease related genes, Metabolic proteins, Plasma proteins, Predicted intracellular proteins, Predicted membrane proteins, Transporters	Fatty acid metabolism, Lipid metabolism, Transport	Acyltransferase, Transferase	Disease variant, FDA approved drug targets	Evidence at protein level	Evidence at protein level	Evidence at protein level	Evidence at protein level	Low tissue specificity	Detected in all			Cell type enhanced	Detected in many		Distal enterocytes: 119.3	Low cancer specificity	Detected in all			Low region specificity	Detected in all			Low immune cell specificity	Detected in all			Low lineage specificity	Detected in all			Low cancer specificity	Detected in all				Low region specificity	Detected in all			Low region specificity	Detected in all
CPT2	CPT1, CPTASE	ENSG00000157184	Carnitine palmitoyltransferase 2	P23786	1	53196792-53214197	Disease related genes, Enzymes, FDA approved drug targets, Human disease related genes, Metabolic proteins, Plasma proteins, Predicted intracellular proteins	Fatty acid metabolism, Lipid metabolism, Transport	Acyltransferase, Transferase	Disease variant, FDA approved drug targets	Evidence at protein level	Evidence at protein level	Evidence at protein level	Evidence at protein level	Tissue enhanced	Detected in all		liver: 88.3	Cell type enhanced	Detected in many		Cytotrophoblasts: 83.9;Hepatocytes: 86.4	Low cancer specificity	Detected in all			Low region specificity	Detected in all			Low immune cell specificity	Detected in all			Low lineage specificity	Detected in all			Low cancer specificity	Detected in all			Adipose subcutaneous - Adipocytes (Subcutaneous), Adipose visceral - Adipocytes (Visceral), Heart muscle - Cardiomyocytes, Liver - Hepatocytes	Low region specificity	Detected in all			Low region specificity	Detected in all
CRBN	MRT2, MRT2A	ENSG00000113851	Cereblon	Q96SW2	3	3144628-3179727	Disease related genes, FDA approved drug targets, Human disease related genes, Predicted intracellular proteins, Transporters	Ubl conjugation pathway		Disease variant, FDA approved drug targets, Intellectual disability	Evidence at protein level	Evidence at protein level	Evidence at protein level	Evidence at protein level	Low tissue specificity	Detected in all			Cell type enhanced	Detected in all		Oocytes: 339.7	Low cancer specificity	Detected in all			Low region specificity	Detected in all			Immune cell enhanced	Detected in all		basophil: 309.4	Low lineage specificity	Detected in all			Low cancer specificity	Detected in all			Testis - Early spermatids	Low region specificity	Detected in all			Low region specificity	Detected in all
CRHR1	CRF-R, CRF1, CRHR	ENSG00000120088	Corticotropin releasing hormone receptor 1	P34998	17	45784277-45835828	FDA approved drug targets, G-protein coupled receptors, Predicted membrane proteins, Transporters		G-protein coupled receptor, Receptor, Transducer	FDA approved drug targets	Evidence at protein level	Evidence at protein level	Evidence at protein level	Evidence at protein level	Group enriched	Detected in some	11	brain: 19.5;pituitary gland: 19.8	Cell type enriched	Detected in single	10	Bipolar cells: 1.6	Low cancer specificity	Detected in some			Low region specificity	Detected in many			Not detected in immune cells	Not detected			Not detected	Not detected			Not detected	Not detected				Low region specificity	Detected in all			Low region specificity	Detected in all
CSF1R	C-FMS, CD115, CSFR, FMS	ENSG00000182578	Colony stimulating factor 1 receptor	P07333	5	150053291-150113372	Cancer-related genes, CD markers, Disease related genes, Enzymes, FDA approved drug targets, Human disease related genes, Plasma proteins, Predicted intracellular proteins, Predicted membrane proteins, RAS pathway related proteins, Transporters	Immunity, Inflammatory response, Innate immunity	Kinase, Receptor, Transferase, Tyrosine-protein kinase	Cancer-related genes, Disease variant, FDA approved drug targets, Neurodegeneration, Proto-oncogene	Evidence at protein level	Evidence at protein level	Evidence at protein level	Evidence at protein level	Tissue enhanced	Detected in all		lymphoid tissue: 110.4;placenta: 99.9	Cell type enhanced	Detected in many		Extravillous trophoblasts: 115.8;Hofbauer cells: 327.3;Kupffer cells: 256.3;Langerhans cells: 98.3;Macrophages: 218.3;Microglial cells: 128.8;monocytes: 218.3	Low cancer specificity	Detected in all			Low region specificity	Detected in all			Immune cell enhanced	Detected in many		intermediate monocyte: 444.5;non-classical monocyte: 650.1	Lineage enriched	Detected in many	5	monocytes: 650.1	Cancer enhanced	Detected in many		Leukemia: 13.3	Adipose subcutaneous - Macrophages, Adipose visceral - Macrophages, Colon - Macrophages, Kidney - Macrophages, Liver - Kupffer cells, Lung - Macrophages, Pancreas - Macrophages, Prostate - Macrophages, Skeletal muscle - Macrophages, Skin - Langerhans cells, Stomach - Macrophages, Testis - Macrophages, Thyroid - Macrophages	Low region specificity	Detected in all			Low region specificity	Detected in all
CSF2RA	alphaGMR, CD116, CSF2R	ENSG00000198223	Colony stimulating factor 2 receptor subunit alpha	P15509	X	1268800-1310381	Cancer-related genes, CD markers, Disease related genes, FDA approved drug targets, Human disease related genes, Predicted membrane proteins, Predicted secreted proteins		Receptor	Cancer-related genes, Disease variant, FDA approved drug targets	Evidence at protein level	Evidence at transcript level	Evidence at protein level	Evidence at protein level	Tissue enhanced	Detected in many		placenta: 61.6	Cell type enhanced	Detected in many		Cytotrophoblasts: 243.7;Extravillous trophoblasts: 130.8;Langerhans cells: 703.6;Macrophages: 108.0;Schwann cells: 140.4;Syncytiotrophoblasts: 345.1	Low cancer specificity	Detected in all			Low region specificity	Detected in all			Immune cell enhanced	Detected in many		neutrophil: 319.8	Group enriched	Detected in all	29	dendritic cells: 170.1;granulocytes: 319.8;monocytes: 160.9	Cancer enriched	Detected in many	7	Adrenocortical cancer: 111.7	Adipose subcutaneous - Adipocytes (Subcutaneous), Pancreas - Macrophages, Skeletal muscle - Macrophages, Thyroid - T-cells	Low region specificity	Detected in single
CSF2RB	betaGMR, CD131, IL3RB, IL5RB	ENSG00000100368	Colony stimulating factor 2 receptor subunit beta	P32927	22	36913628-36940439	CD markers, Disease related genes, FDA approved drug targets, Human disease related genes, Plasma proteins, Predicted intracellular proteins, Predicted membrane proteins		Receptor	FDA approved drug targets	Evidence at protein level	Evidence at protein level	Evidence at protein level	Evidence at protein level	Tissue enhanced	Detected in many		bone marrow: 53.9;lymphoid tissue: 63.7	Cell type enhanced	Detected in many		dendritic cells: 115.7;Extravillous trophoblasts: 43.3;granulocytes: 68.5;Kupffer cells: 36.9;Langerhans cells: 74.0;Late spermatids: 40.9;Macrophages: 36.3;monocytes: 36.6;Plasma cells: 43.1	Low cancer specificity	Detected in all			Low region specificity	Detected in all			Group enriched	Detected in many	7	basophil: 239.1;neutrophil: 76.3	Lineage enriched	Detected in many	16	granulocytes: 239.1	Group enriched	Detected in some	47	Leukemia: 43.7;lymphoma: 16.5;Myeloma: 15.2	Testis - Late spermatids	Low region specificity	Detected in single			Low region specificity	Detected in all
CSF3R	CD114, GCSFR	ENSG00000119535	Colony stimulating factor 3 receptor	Q99062	1	36466043-36483278	Cancer-related genes, CD markers, Disease related genes, FDA approved drug targets, Human disease related genes, Predicted intracellular proteins, Predicted membrane proteins	Cell adhesion	Receptor	Cancer-related genes, Disease variant, FDA approved drug targets	Evidence at protein level	Evidence at protein level	Evidence at protein level	Evidence at protein level	Tissue enhanced	Detected in many		bone marrow: 192.3;lung: 132.6;lymphoid tissue: 366.7	Group enriched	Detected in many	6	Cytotrophoblasts: 395.7;Syncytiotrophoblasts: 1355.6	Low cancer specificity	Detected in many			Low region specificity	Detected in all			Immune cell enriched	Detected in many	7	neutrophil: 1924.2	Lineage enriched	Detected in many	7	granulocytes: 1924.2	Cancer enriched	Detected in some	25	Leukemia: 32.2	Adipose subcutaneous - Macrophages, Adipose visceral - Neutrophils, Colon - Neutrophils, Heart muscle - Neutrophils, Liver - Neutrophils, Lung - Neutrophil_2, Skeletal muscle - Neutrophils, Thyroid - Neutrophils	Low region specificity	Detected in many			Low region specificity	Detected in many
CSNK1E	CKIE, CKIepsilon, HCKIE	ENSG00000213923	Casein kinase 1 epsilon	P49674	22	38290691-38318084	Cancer-related genes, Enzymes, FDA approved drug targets, Predicted intracellular proteins, Predicted membrane proteins	Biological rhythms	Kinase, Serine/threonine-protein kinase, Transferase	Cancer-related genes, FDA approved drug targets	Evidence at protein level	Evidence at protein level	Evidence at protein level	Evidence at protein level	Low tissue specificity	Detected in all			Low cell type specificity	Detected in many			Low cancer specificity	Detected in all			Low region specificity	Detected in all			Immune cell enhanced	Detected in many		plasmacytoid DC: 14.1	Low lineage specificity	Detected in all			Low cancer specificity	Detected in all			Skeletal muscle - Endothelial cells	Low region specificity	Detected in all			Low region specificity	Detected in all
CTLA4	CD, CD152, CELIAC3, CTLA-4, GSE, IDDM12	ENSG00000163599	Cytotoxic T-lymphocyte associated protein 4	P16410	2	203853888-203873965	CD markers, Disease related genes, FDA approved drug targets, Human disease related genes, Predicted intracellular proteins, Predicted membrane proteins	Adaptive immunity, Immunity		Diabetes mellitus, Disease variant, FDA approved drug targets, Systemic lupus erythematosus	Evidence at protein level	Evidence at transcript level	Evidence at protein level	Evidence at protein level	Tissue enriched	Detected in many	6	lymphoid tissue: 36.7	Group enriched	Detected in some	7	Schwann cells: 28.0;T-cells: 57.4	Low cancer specificity	Detected in many			Low region specificity	Detected in some			Immune cell enriched	Detected in some	7	T-reg: 42.6	Lineage enriched	Detected in single	427	T-cells: 42.6	Cancer enhanced	Detected in some		cervical cancer: 8.2;skin cancer: 5.6	Adipose subcutaneous - T-cells, Adipose visceral - T-cells, Kidney - T-cells, Prostate - T-cells	Not detected	Not detected			Not detected	Not detected
CXCR4	CD184, D2S201E, fusin, HM89, HSY3RR, LESTR, NPY3R, NPYR, NPYY3R	ENSG00000121966	C-X-C motif chemokine receptor 4	P61073	2	136114349-136119177	Cancer-related genes, CD markers, Disease related genes, FDA approved drug targets, G-protein coupled receptors, Human disease related genes, Predicted membrane proteins, Transporters	Host-virus interaction	G-protein coupled receptor, Host cell receptor for virus entry, Receptor, Transducer	Cancer-related genes, Disease variant, FDA approved drug targets	Evidence at protein level	Evidence at transcript level	Evidence at protein level	Evidence at protein level	Tissue enhanced	Detected in all		bone marrow: 1229.2;lymphoid tissue: 543.2	Cell type enhanced	Detected in many		B-cells: 1653.4;dendritic cells: 2147.0;monocytes: 2202.0;NK-cells: 1186.4;Schwann cells: 984.9;T-cells: 1749.3	Low cancer specificity	Detected in all			Low region specificity	Detected in all			Low immune cell specificity	Detected in all			Low lineage specificity	Detected in all			Group enriched	Detected in many	6	Leukemia: 190.2;lymphoma: 270.2;Myeloma: 151.1	Adipose subcutaneous - T-cells, Adipose visceral - T-cells, Breast - T-cells, Colon - T-cells, Kidney - T-cells, Skin - T-cells, Testis - Macrophages, Thyroid - T-cells	Low region specificity	Detected in all			Low region specificity	Detected in all
CYP11A1	CYP11A, P450SCC	ENSG00000140459	Cytochrome P450 family 11 subfamily A member 1	P05108	15	74337759-74367646	Disease related genes, Enzymes, FDA approved drug targets, Human disease related genes, Metabolic proteins, Predicted intracellular proteins	Cholesterol metabolism, Lipid biosynthesis, Lipid metabolism, Steroid biosynthesis, Steroid metabolism, Steroidogenesis, Sterol metabolism	Monooxygenase, Oxidoreductase	Disease variant, FDA approved drug targets	Evidence at protein level	Evidence at protein level	Evidence at protein level	Evidence at protein level	Tissue enriched	Detected in many	26	adrenal gland: 978.1	Cell type enriched	Detected in some	4	Syncytiotrophoblasts: 1655.2	Low cancer specificity	Detected in many			Low region specificity	Detected in all			Immune cell enriched	Detected in single	48	basophil: 10.3	Lineage enriched	Detected in single	48	granulocytes: 10.3	Cancer enhanced	Detected in some		testis cancer: 7.6	Testis - Leydig cells	Low region specificity	Detected in all			Group enriched	Detected in many
CYP11B1	CPN1, CYP11B, FHI, P450C11	ENSG00000160882	Cytochrome P450 family 11 subfamily B member 1	P15538	8	142872356-142879846	Disease related genes, Enzymes, FDA approved drug targets, Human disease related genes, Metabolic proteins, Predicted intracellular proteins	Lipid biosynthesis, Lipid metabolism, Steroid biosynthesis, Steroidogenesis	Monooxygenase, Oxidoreductase	Congenital adrenal hyperplasia, Disease variant, FDA approved drug targets	Evidence at protein level	Evidence at protein level	Evidence at protein level	Evidence at protein level	Tissue enriched	Detected in some	834	adrenal gland: 3571.8	Group enriched	Detected in some	222	Early spermatids: 60.8;Late spermatids: 82.2	Not detected	Not detected			Low region specificity	Detected in some			Not detected in immune cells	Not detected			Not detected	Not detected			Not detected	Not detected			Testis - Late spermatids
CYP11B2	ALDOS, CPN2, CYP11B, CYP11BL, P-450C18, P450aldo	ENSG00000179142	Cytochrome P450 family 11 subfamily B member 2	P19099	8	142910559-142917843	Disease related genes, Enzymes, FDA approved drug targets, Human disease related genes, Metabolic proteins, Predicted intracellular proteins	Lipid metabolism, Steroid metabolism, Steroidogenesis	Monooxygenase, Oxidoreductase	Disease variant, FDA approved drug targets	Evidence at protein level	Evidence at protein level	Evidence at protein level	Evidence at protein level	Tissue enriched	Detected in single	941	adrenal gland: 173.3	Not detected	Not detected			Not detected	Not detected			Not detected	Not detected			Not detected in immune cells	Not detected			Not detected	Not detected			Not detected	Not detected
CYP17A1	CPT7, CYP17, P450C17, S17AH	ENSG00000148795	Cytochrome P450 family 17 subfamily A member 1	P05093	10	102830531-102837472	Disease related genes, Enzymes, FDA approved drug targets, Human disease related genes, Metabolic proteins, Plasma proteins, Predicted intracellular proteins	Lipid metabolism, Steroidogenesis	Lyase, Monooxygenase, Oxidoreductase	Congenital adrenal hyperplasia, Disease variant, FDA approved drug targets	Evidence at protein level	Evidence at protein level	Evidence at protein level	Evidence at protein level	Tissue enriched	Detected in many	83	adrenal gland: 7970.9	Group enriched	Detected in some	7	Early spermatids: 28.9;Late spermatids: 21.8;Proximal tubular cells: 83.4	Cancer enriched	Detected in many	5	liver cancer: 22.7	Not detected	Not detected			Not detected in immune cells	Not detected			Not detected	Not detected			Not detected	Not detected				Not detected	Not detected			Not detected	Not detected
CYP19A1	ARO, ARO1, aromatase, CPV1, CYAR, CYP19, P-450AROM	ENSG00000137869	Cytochrome P450 family 19 subfamily A member 1	P11511	15	51208057-51338601	Cancer-related genes, Disease related genes, Enzymes, FDA approved drug targets, Human disease related genes, Metabolic proteins, Predicted intracellular proteins, Predicted membrane proteins	Lipid metabolism	Monooxygenase, Oxidoreductase	Cancer-related genes, Disease variant, FDA approved drug targets, Pseudohermaphroditism	Evidence at protein level	Evidence at protein level	Evidence at protein level	Evidence at protein level	Tissue enriched	Detected in many	15	placenta: 120.5	Cell type enriched	Detected in some	61	Syncytiotrophoblasts: 2667.7	Cancer enhanced	Detected in single		glioma: 0.6	Low region specificity	Detected in many			Not detected in immune cells	Not detected			Not detected	Not detected			Group enriched	Detected in some	6	lymphoma: 5.3;testis cancer: 15.0	Testis - Early spermatids	Not detected	Not detected			Low region specificity	Detected in many
CYP3A4	CYP3A3	ENSG00000160868	Cytochrome P450 family 3 subfamily A member 4	P08684	7	99756960-99784248	Cancer-related genes, Disease related genes, Enzymes, FDA approved drug targets, Human disease related genes, Metabolic proteins, Plasma proteins, Predicted intracellular proteins, Predicted membrane proteins	Fatty acid metabolism, Lipid biosynthesis, Lipid metabolism, Steroid biosynthesis, Steroid metabolism, Sterol metabolism	Monooxygenase, Oxidoreductase	Cancer-related genes, Disease variant, FDA approved drug targets	Evidence at protein level	Evidence at protein level	Evidence at protein level	Evidence at protein level	Tissue enriched	Detected in some	4	liver: 3492.7	Group enriched	Detected in some	59	Hepatocytes: 2573.4;Proximal enterocytes: 1348.0	Cancer enriched	Detected in some	240	liver cancer: 351.3	Low region specificity	Detected in many			Not detected in immune cells	Not detected			Not detected	Not detected			Not detected	Not detected			Kidney - Proximal tubular cells, Liver - Hepatocytes
CYP51A1	CP51, CYP51, CYPL1, LDM, P450-14DM, P450L1	ENSG00000001630	Cytochrome P450 family 51 subfamily A member 1	Q16850	7	92084987-92134803	Enzymes, FDA approved drug targets, Metabolic proteins, Predicted intracellular proteins, Predicted membrane proteins	Cholesterol biosynthesis, Cholesterol metabolism, Lipid biosynthesis, Lipid metabolism, Steroid biosynthesis, Steroid metabolism, Sterol biosynthesis, Sterol metabolism	Monooxygenase, Oxidoreductase	FDA approved drug targets	Evidence at protein level	Evidence at transcript level	Evidence at protein level	Evidence at protein level	Tissue enhanced	Detected in all		liver: 196.0	Cell type enhanced	Detected in many		Early spermatids: 52.6;Kupffer cells: 56.0;Oligodendrocytes: 49.4;Squamous epithelial cells: 50.2	Low cancer specificity	Detected in all			Low region specificity	Detected in all			Low immune cell specificity	Detected in all			Low lineage specificity	Detected in all			Low cancer specificity	Detected in all			Colon - Macrophages, Liver - Hepatocytes, Lung - Alveolar cells type 2, Testis - Early spermatids, Testis - Late spermatids	Low region specificity	Detected in all			Low region specificity	Detected in all
CYSLTR1	CysLT(1), CysLT1, CYSLT1R	ENSG00000173198	Cysteinyl leukotriene receptor 1	Q9Y271	X	78271468-78327691	FDA approved drug targets, G-protein coupled receptors, Predicted membrane proteins, Transporters		G-protein coupled receptor, Receptor, Transducer	FDA approved drug targets	Evidence at protein level	Evidence at protein level	Evidence at protein level	Evidence at protein level	Tissue enhanced	Detected in many		lymphoid tissue: 11.3	Cell type enhanced	Detected in many		Adipocytes: 27.2;B-cells: 61.7;dendritic cells: 68.2;granulocytes: 42.7;Hofbauer cells: 35.9;Kupffer cells: 28.7;Macrophages: 32.0;monocytes: 35.3;Plasma cells: 41.3	Low cancer specificity	Detected in many			Low region specificity	Detected in many			Immune cell enhanced	Detected in many		eosinophil: 85.9	Low lineage specificity	Detected in all			Group enriched	Detected in some	13	Leukemia: 7.9;lymphoma: 3.5;Myeloma: 7.0		Low region specificity	Detected in many			Low region specificity	Detected in all
CYSLTR2	CysLT(2), CYSLT2R	ENSG00000152207	Cysteinyl leukotriene receptor 2	Q9NS75	13	48653711-48711226	FDA approved drug targets, G-protein coupled receptors, Predicted intracellular proteins, Predicted membrane proteins		G-protein coupled receptor, Receptor, Transducer	FDA approved drug targets	Evidence at protein level	Evidence at transcript level	Evidence at protein level	Evidence at protein level	Tissue enhanced	Detected in many		placenta: 22.2;seminal vesicle: 15.3	Cell type enriched	Detected in some	4	monocytes: 103.0	Cancer enhanced	Detected in many		renal cancer: 6.6;thyroid cancer: 7.7	Low region specificity	Detected in all			Immune cell enriched	Detected in many	12	eosinophil: 89.7	Lineage enriched	Detected in many	14	granulocytes: 89.7	Cancer enhanced	Detected in some		Leukemia: 3.6;lymphoma: 3.1;Neuroblastoma: 2.9
DBH	DBM	ENSG00000123454	Dopamine beta-hydroxylase	P09172	9	133636363-133659329	Disease related genes, Enzymes, FDA approved drug targets, Human disease related genes, Metabolic proteins, Plasma proteins, Predicted intracellular proteins	Catecholamine biosynthesis	Monooxygenase, Oxidoreductase	Disease variant, FDA approved drug targets	Evidence at protein level	Evidence at protein level	Evidence at protein level	Evidence at protein level	Tissue enriched	Detected in some	7	adrenal gland: 264.4	Cell type enriched	Detected in single	63	Oocytes: 58.8	Cancer enhanced	Detected in some		liver cancer: 1.7	Region enriched	Detected in many	22	pons: 513.3	Not detected in immune cells	Not detected			Not detected	Not detected			Cancer enriched	Detected in some	24	Neuroblastoma: 209.4		Region enriched	Detected in some	6	pons and medulla: 22.1	Region enriched	Detected in single
DCK		ENSG00000156136	Deoxycytidine kinase	P27707	4	70992538-71030914	Enzymes, FDA approved drug targets, Metabolic proteins, Predicted intracellular proteins		Kinase, Transferase	FDA approved drug targets	Evidence at protein level	Evidence at protein level	Evidence at protein level	Evidence at protein level	Group enriched	Detected in all	4	bone marrow: 43.4;lymphoid tissue: 103.1	Cell type enhanced	Detected in many		B-cells: 99.2;dendritic cells: 223.2;Erythroid cells: 172.4	Low cancer specificity	Detected in all			Low region specificity	Detected in all			Low immune cell specificity	Detected in all			Low lineage specificity	Detected in all			Cancer enhanced	Detected in all		lymphoma: 102.1		Low region specificity	Detected in all
DDC	AADC	ENSG00000132437	Dopa decarboxylase	P20711	7	50458436-50565405	Disease related genes, Enzymes, FDA approved drug targets, Human disease related genes, Metabolic proteins, Predicted intracellular proteins	Catecholamine biosynthesis	Decarboxylase, Lyase	Disease variant, FDA approved drug targets	Evidence at protein level	Evidence at protein level	Evidence at protein level	Evidence at protein level	Tissue enhanced	Detected in many		intestine: 161.2;kidney: 303.6;retina: 170.3	Group enriched	Detected in some	4	Enteroendocrine cells: 368.3;Proximal enterocytes: 394.0;Proximal tubular cells: 315.4;Rod photoreceptor cells: 478.2	Group enriched	Detected in many	5	colorectal cancer: 23.5;liver cancer: 13.4;pancreatic cancer: 6.4;renal cancer: 18.7;stomach cancer: 9.9	Group enriched	Detected in many	9	midbrain: 179.5;pons: 59.8	Not detected in immune cells	Not detected			Not detected	Not detected			Cancer enhanced	Detected in many		Neuroblastoma: 108.9	Colon - Colon enterocytes, Kidney - Proximal tubular cells, Liver - Hepatocytes, Skin - Sebaceous gland cells, Testis - Early spermatids, Thyroid - Parafollicular cells	Low region specificity	Detected in all			Group enriched	Detected in all
DDR2	NTRKR3, TKT, TYRO10	ENSG00000162733	Discoidin domain receptor tyrosine kinase 2	Q16832	1	162631373-162787405	Cancer-related genes, CD markers, Disease related genes, Enzymes, FDA approved drug targets, Human disease related genes, Predicted intracellular proteins, Predicted membrane proteins	Osteogenesis	Kinase, Receptor, Transferase, Tyrosine-protein kinase	Cancer-related genes, Disease variant, Dwarfism, FDA approved drug targets	Evidence at protein level	Evidence at transcript level	Evidence at protein level	Evidence at protein level	Low tissue specificity	Detected in many			Cell type enhanced	Detected in many		Endometrial stromal cells: 84.7;Fibroblasts: 128.6;Leydig cells: 62.8;Mesothelial cells: 69.7;Peritubular cells: 85.6;Smooth muscle cells: 77.5	Low cancer specificity	Detected in all			Low region specificity	Detected in all			Not detected in immune cells	Not detected			Not detected	Not detected			Cancer enhanced	Detected in many		Neuroblastoma: 44.3	Lung - Fibroblast_1	Low region specificity	Detected in all			Low region specificity	Detected in all
DGAT2		ENSG00000062282	Diacylglycerol O-acyltransferase 2	Q96PD7	11	75759512-75801535	Enzymes, FDA approved drug targets, Metabolic proteins, Predicted intracellular proteins, Predicted membrane proteins	Glycerol metabolism, Lipid biosynthesis, Lipid metabolism	Acyltransferase, Transferase	FDA approved drug targets	Evidence at protein level	Evidence at protein level	Evidence at protein level	Evidence at protein level	Group enriched	Detected in many	7	adipose tissue: 459.3;breast: 129.3;liver: 321.2;skin 1: 146.7	Cell type enhanced	Detected in many		Early spermatids: 277.3;Hepatocytes: 103.0;Late spermatids: 95.1;Spermatocytes: 56.1;Spermatogonia: 46.5	Cancer enhanced	Detected in many		liver cancer: 19.9	Low region specificity	Detected in all			Group enriched	Detected in many	11	eosinophil: 138.1;neutrophil: 350.5	Lineage enriched	Detected in many	16	granulocytes: 350.5	Low cancer specificity	Detected in all			Adipose subcutaneous - Adipocytes (Subcutaneous), Adipose visceral - Adipocytes (Visceral), Breast - Adipocytes (Breast), Liver - Hepatocytes, Lung - Neutrophil_2, Skin - Keratinocyte (granular), Testis - Early spermatids, Testis - Late spermatids	Low region specificity	Detected in all			Region enhanced	Detected in all
DHFR		ENSG00000228716	Dihydrofolate reductase	P00374	5	80626226-80654983	Cancer-related genes, Disease related genes, Enzymes, FDA approved drug targets, Human disease related genes, Metabolic proteins, Predicted intracellular proteins	Methotrexate resistance, One-carbon metabolism	Oxidoreductase, RNA-binding	Cancer-related genes, Disease variant, FDA approved drug targets	Evidence at protein level	Evidence at transcript level	Evidence at protein level	Evidence at protein level	Low tissue specificity	Detected in all			Cell type enhanced	Detected in many		Erythroid cells: 146.0;Spermatocytes: 100.4;Undifferentiated cells: 69.3	Low cancer specificity	Detected in all			Low region specificity	Detected in all			Not detected in immune cells	Not detected			Not detected	Not detected			Low cancer specificity	Detected in all			Adipose subcutaneous - Adipocytes (Subcutaneous), Adipose visceral - Adipocytes (Visceral), Liver - Hepatocytes, Testis - Early spermatids, Testis - Spermatocytes	Low region specificity	Detected in all			Low region specificity	Detected in all
DHODH		ENSG00000102967	Dihydroorotate dehydrogenase (quinone)	Q02127	16	72008588-72027664	Disease related genes, Enzymes, FDA approved drug targets, Human disease related genes, Metabolic proteins, Predicted intracellular proteins, Predicted membrane proteins	Pyrimidine biosynthesis	Oxidoreductase	Disease variant, FDA approved drug targets	Evidence at protein level	Evidence at protein level	Evidence at protein level	Evidence at protein level	Tissue enriched	Detected in all	8	liver: 103.2	Cell type enhanced	Detected in many		Hepatocytes: 132.4;Lymphatic endothelial cells: 38.9	Low cancer specificity	Detected in all			Low region specificity	Detected in all			Low immune cell specificity	Detected in all			Low lineage specificity	Detected in all			Low cancer specificity	Detected in all				Low region specificity	Detected in all			Low region specificity	Detected in all
DIO3	TXDI3	ENSG00000197406	Iodothyronine deiodinase 3	P55073	14	101560139-101563452	Enzymes, FDA approved drug targets, Metabolic proteins, Predicted intracellular proteins, Predicted membrane proteins	Thyroid hormones biosynthesis	Oxidoreductase	FDA approved drug targets	Evidence at protein level	Evidence at protein level	Evidence at protein level	Evidence at protein level	Tissue enhanced	Detected in many		cervix: 24.2;placenta: 18.8	Cell type enriched	Detected in some	4	Syncytiotrophoblasts: 70.6	Low cancer specificity	Detected in many			Region enhanced	Detected in some		thalamus: 7.9	Not detected in immune cells	Not detected			Not detected	Not detected			Cancer enhanced	Detected in many		Gastric cancer: 8.1	Prostate - Macrophages, Thyroid - Macrophages	Low region specificity	Detected in many			Region enhanced	Detected in some
DMD	BMD, DXS142, DXS164, DXS206, DXS230, DXS239, DXS268, DXS269, DXS270, DXS272, MRX85	ENSG00000198947	Dystrophin	P11532	X	31097677-33339609	Cancer-related genes, Disease related genes, FDA approved drug targets, Human disease related genes, Plasma proteins, Predicted intracellular proteins, Transporters		Actin-binding	Cancer-related genes, Cardiomyopathy, Disease variant, FDA approved drug targets	Evidence at protein level	Evidence at protein level	Evidence at protein level	Evidence at protein level	Low tissue specificity	Detected in many			Group enriched	Detected in many	4	Cardiomyocytes: 624.9;Excitatory neurons: 1232.8;Inhibitory neurons: 687.8;Oligodendrocyte precursor cells: 1090.0;Oligodendrocytes: 568.1;Rod photoreceptor cells: 394.5;Skeletal myocytes: 712.3	Cancer enhanced	Detected in many		testis cancer: 8.0	Low region specificity	Detected in all			Not detected in immune cells	Not detected			Not detected	Not detected			Low cancer specificity	Detected in many			Breast - Breast myoepithelial cells, Kidney - Fibroblasts, Liver - Hepatocytes, Prostate - Smooth muscle cells	Low region specificity	Detected in all			Low region specificity	Detected in all
DNMT1	CXXC9, DNMT, MCMT	ENSG00000130816	DNA methyltransferase 1	P26358	19	10133342-10231286	Disease related genes, Enzymes, FDA approved drug targets, Human disease related genes, Metabolic proteins, Plasma proteins, Predicted intracellular proteins, Transcription factors	Transcription, Transcription regulation	Activator, Chromatin regulator, DNA-binding, Methyltransferase, Repressor, Transferase	Deafness, Disease variant, FDA approved drug targets, Neuropathy	Evidence at protein level	Evidence at protein level	Evidence at protein level	Evidence at protein level	Low tissue specificity	Detected in all			Cell type enhanced	Detected in all		Cytotrophoblasts: 411.1;Spermatocytes: 246.0;Syncytiotrophoblasts: 303.9	Low cancer specificity	Detected in all			Low region specificity	Detected in all			Low immune cell specificity	Detected in all			Low lineage specificity	Detected in all			Low cancer specificity	Detected in all			Testis - Spermatocytes	Low region specificity	Detected in all			Low region specificity	Detected in all
DPEP1		ENSG00000015413	Dipeptidase 1	P16444	16	89613308-89638456	Enzymes, FDA approved drug targets, Metabolic proteins, Predicted intracellular proteins	Lipid metabolism	Dipeptidase, Hydrolase, Metalloprotease, Protease	FDA approved drug targets	Evidence at protein level	Evidence at protein level	Evidence at protein level	Evidence at protein level	Group enriched	Detected in many	8	intestine: 376.5;kidney: 253.3;pancreas: 490.7	Group enriched	Detected in many	6	Peritubular cells: 1200.8;Proximal enterocytes: 4594.6	Cancer enriched	Detected in many	8	colorectal cancer: 107.4	Low region specificity	Detected in some			Not detected in immune cells	Not detected			Not detected	Not detected			Cancer enriched	Detected in many	5	colorectal cancer: 134.1	Kidney - Proximal tubular cells, Kidney - Proximal tubular cells, Stomach - Gastric enteroendocrine cells	Not detected	Not detected			Not detected	Not detected
DPP4	ADCP2, CD26, DPPIV	ENSG00000197635	Dipeptidyl peptidase 4	P27487	2	161992245-162074394	CD markers, Enzymes, FDA approved drug targets, Plasma proteins, Predicted intracellular proteins, Predicted secreted proteins, Transporters	Cell adhesion, Host-virus interaction	Aminopeptidase, Hydrolase, Protease, Receptor, Serine protease	FDA approved drug targets	Evidence at protein level	Evidence at protein level	Evidence at protein level	Evidence at protein level	Tissue enhanced	Detected in many		intestine: 134.2;parathyroid gland: 151.0;placenta: 129.7;prostate: 103.7	Cell type enhanced	Detected in many		Cytotrophoblasts: 135.0;Prostatic glandular cells: 195.7;Proximal enterocytes: 277.2;Serous glandular cells: 142.3;Syncytiotrophoblasts: 167.3	Cancer enhanced	Detected in all		prostate cancer: 55.2	Low region specificity	Detected in some			Immune cell enhanced	Detected in many		MAIT T-cell: 52.4	Lineage enriched	Detected in many	10	T-cells: 52.4	Cancer enhanced	Detected in many		Kidney cancer: 54.4	Adipose visceral - Mesothelial cells, Kidney - Proximal tubular cells, Liver - Hepatocytes, Prostate - Prostate glandular cells, Skin - Fibroblast_2, Testis - Early spermatids	Low region specificity	Detected in many			Low region specificity	Detected in many
DPYD	DHPDHase, DPD	ENSG00000188641	Dihydropyrimidine dehydrogenase	Q12882	1	97077743-97995000	Disease related genes, Enzymes, FDA approved drug targets, Human disease related genes, Metabolic proteins, Predicted intracellular proteins		Oxidoreductase	Disease variant, FDA approved drug targets	Evidence at protein level	Evidence at protein level	Evidence at protein level	Evidence at protein level	Tissue enhanced	Detected in all		liver: 66.4	Cell type enriched	Detected in many	6	Oligodendrocytes: 1593.7	Low cancer specificity	Detected in all			Low region specificity	Detected in all			Low immune cell specificity	Detected in many			Low lineage specificity	Detected in all			Low cancer specificity	Detected in many			Kidney - Fibroblasts, Liver - Hepatocytes, Liver - Hepatocytes, Prostate - Fibroblasts, Skin - Endothelial cells, Thyroid - Fibroblasts	Low region specificity	Detected in all			Low region specificity	Detected in all
DRD1		ENSG00000184845	Dopamine receptor D1	P21728	5	175440036-175444182	FDA approved drug targets, G-protein coupled receptors, Predicted membrane proteins		G-protein coupled receptor, Receptor, Transducer	FDA approved drug targets	Evidence at protein level	Evidence at transcript level	Evidence at protein level	Evidence at protein level	Group enriched	Detected in some	16	brain: 25.9;retina: 8.2	Group enriched	Detected in some	15	Bipolar cells: 31.3;Horizontal cells: 42.2	Low cancer specificity	Detected in some			Group enriched	Detected in many	4	basal ganglia: 46.6;cerebral cortex: 12.2	Not detected in immune cells	Not detected			Not detected	Not detected			Cancer enhanced	Detected in some		Bladder cancer: 1.1;Bone cancer: 1.6		Region enriched	Detected in many	9	basal ganglia: 164.5	Region enriched	Detected in many
DRD2		ENSG00000149295	Dopamine receptor D2	P14416	11	113409605-113475691	FDA approved drug targets, G-protein coupled receptors, Human disease related genes, Predicted intracellular proteins, Predicted membrane proteins, Transporters		G-protein coupled receptor, Receptor, Transducer	Disease variant, FDA approved drug targets	Evidence at protein level	Evidence at protein level	Evidence at protein level	Evidence at protein level	Group enriched	Detected in many	5	brain: 65.2;pituitary gland: 58.0	Group enriched	Detected in some	4	Bipolar cells: 7.3;Horizontal cells: 15.7	Low cancer specificity	Detected in some			Region enhanced	Detected in many		basal ganglia: 163.5	Not detected in immune cells	Not detected			Not detected	Not detected			Cancer enhanced	Detected in many		Neuroblastoma: 7.6	Testis - Early spermatids, Testis - Late spermatids	Region enriched	Detected in many	10	basal ganglia: 205.4	Region enriched	Detected in many
DRD3		ENSG00000151577	Dopamine receptor D3	P35462	3	114127580-114199407	Disease related genes, FDA approved drug targets, G-protein coupled receptors, Human disease related genes, Predicted membrane proteins, Transporters		G-protein coupled receptor, Receptor, Transducer	FDA approved drug targets, Schizophrenia	Evidence at protein level	Evidence at transcript level	Evidence at protein level	Evidence at protein level	Tissue enriched	Detected in single	5	brain: 3.2	Cell type enriched	Detected in some	6	Late spermatids: 24.0	Not detected	Not detected			Region enhanced	Detected in some		basal ganglia: 9.6	Not detected in immune cells	Not detected			Not detected	Not detected			Not detected	Not detected			Testis - Late spermatids	Region enriched	Detected in some	5	basal ganglia: 7.4	Region enriched	Detected in all
DRD4		ENSG00000069696	Dopamine receptor D4	P21917	11	637269-640706	FDA approved drug targets, G-protein coupled receptors, Human disease related genes, Predicted membrane proteins	Biological rhythms	G-protein coupled receptor, Receptor, Transducer	FDA approved drug targets	Evidence at protein level	Evidence at transcript level	Evidence at protein level	Evidence at protein level	Low tissue specificity	Detected in many			Cell type enhanced	Detected in some		Bipolar cells: 150.1;Cone photoreceptor cells: 171.6;dendritic cells: 41.2;Rod photoreceptor cells: 169.0	Cancer enhanced	Detected in many		ovarian cancer: 3.9	Low region specificity	Detected in all			Not detected in immune cells	Not detected			Not detected	Not detected			Not detected	Not detected				Not detected	Not detected			Not detected	Not detected
DRD5	DRD1B, DRD1L2	ENSG00000169676	Dopamine receptor D5	P21918	4	9781634-9784009	Disease related genes, FDA approved drug targets, G-protein coupled receptors, Human disease related genes, Predicted membrane proteins		G-protein coupled receptor, Receptor, Transducer	Dystonia, FDA approved drug targets	Evidence at protein level	Evidence at protein level	Evidence at protein level	Evidence at protein level	Group enriched	Detected in some	5	brain: 2.6;lymphoid tissue: 1.3;stomach 1: 4.3	Cell type enhanced	Detected in some		Excitatory neurons: 1.1;Horizontal cells: 1.3	Not detected	Not detected			Low region specificity	Detected in many			Not detected in immune cells	Not detected			Not detected	Not detected			Not detected	Not detected				Low region specificity	Detected in many			Region enhanced	Detected in many
ECHS1	SCEH	ENSG00000127884	Enoyl-CoA hydratase, short chain 1	P30084	10	133362485-133373354	Disease related genes, Enzymes, FDA approved drug targets, Human disease related genes, Metabolic proteins, Plasma proteins, Predicted intracellular proteins	Fatty acid metabolism, Lipid metabolism	Isomerase, Lyase	Disease variant, FDA approved drug targets, Neurodegeneration	Evidence at protein level	Evidence at protein level	Evidence at protein level	Evidence at protein level	Tissue enhanced	Detected in all		liver: 1093.7	Cell type enhanced	Detected in all		Hepatocytes: 1624.1;Proximal tubular cells: 2032.7	Low cancer specificity	Detected in all			Low region specificity	Detected in all			Low immune cell specificity	Detected in all			Low lineage specificity	Detected in all			Low cancer specificity	Detected in all			Adipose subcutaneous - Adipocytes (Subcutaneous), Adipose visceral - Adipocytes (Visceral), Breast - Adipocytes (Breast), Heart muscle - Cardiomyocytes, Kidney - Proximal tubular cells, Liver - Hepatocytes, Skeletal muscle - Skeletal myocytes, Testis - Sertoli cells, Thyroid - Thyroid glandular cells	Low region specificity	Detected in all			Low region specificity	Detected in all
EDNRA	ET-A, ETA-R, hET-AR	ENSG00000151617	Endothelin receptor type A	P25101	4	147480917-147544954	Disease related genes, FDA approved drug targets, G-protein coupled receptors, Human disease related genes, Predicted membrane proteins		G-protein coupled receptor, Receptor, Transducer	Disease variant, FDA approved drug targets, Hypotrichosis	Evidence at protein level	Evidence at protein level	Evidence at protein level	Evidence at protein level	Tissue enhanced	Detected in many		seminal vesicle: 110.0	Cell type enhanced	Detected in many		Endometrial stromal cells: 116.1;Leydig cells: 43.2;Ovarian stromal cells: 51.5;Peritubular cells: 66.9;Smooth muscle cells: 97.2	Low cancer specificity	Detected in all			Low region specificity	Detected in all			Not detected in immune cells	Not detected			Not detected	Not detected			Low cancer specificity	Detected in many			Adipose subcutaneous - Smooth muscle cells, Breast - Smooth muscle cells, Liver - Hepatic stellate cells, Thyroid - Fibroblasts	Low region specificity	Detected in all			Low region specificity	Detected in all
EDNRB	ETB, HSCR, HSCR2	ENSG00000136160	Endothelin receptor type B	P24530	13	77895481-77975529	Disease related genes, FDA approved drug targets, G-protein coupled receptors, Human disease related genes, Predicted membrane proteins		G-protein coupled receptor, Receptor, Transducer	Albinism, Deafness, Disease variant, FDA approved drug targets, Hirschsprung disease, Waardenburg syndrome	Evidence at protein level	Evidence at protein level	Evidence at protein level	Evidence at protein level	Tissue enhanced	Detected in many		placenta: 123.5	Cell type enhanced	Detected in many		Adipocytes: 108.5;Astrocytes: 119.8;Endothelial cells: 74.1;Leydig cells: 82.0;Lymphatic endothelial cells: 93.3;Melanocytes: 173.5;Muller glia cells: 102.3;Sertoli cells: 103.3;Smooth muscle cells: 78.6	Cancer enhanced	Detected in all		melanoma: 127.7	Low region specificity	Detected in all			Not detected in immune cells	Not detected			Not detected	Not detected			Group enriched	Detected in many	12	Myeloma: 84.2;skin cancer: 130.7	Liver - Hepatic stellate cells, Testis - Endothelial cells	Low region specificity	Detected in all			Low region specificity	Detected in all
EEF2	EEF-2, EF2	ENSG00000167658	Eukaryotic translation elongation factor 2	P13639	19	3976056-3985463	Cancer-related genes, Disease related genes, FDA approved drug targets, Human disease related genes, Metabolic proteins, Plasma proteins, Predicted intracellular proteins	Protein biosynthesis	Elongation factor	Cancer-related genes, Disease variant, FDA approved drug targets, Neurodegeneration, Spinocerebellar ataxia	Evidence at protein level	Evidence at protein level	Evidence at protein level	Evidence at protein level	Low tissue specificity	Detected in all			Low cell type specificity	Detected in all			Low cancer specificity	Detected in all			Low region specificity	Detected in all			Low immune cell specificity	Detected in all			Low lineage specificity	Detected in all			Low cancer specificity	Detected in all				Low region specificity	Detected in all			Low region specificity	Detected in all
EGF		ENSG00000138798	Epidermal growth factor	P01133	4	109912883-110013766	Cancer-related genes, Disease related genes, FDA approved drug targets, Human disease related genes, Plasma proteins, Predicted membrane proteins, RAS pathway related proteins		Growth factor	Cancer-related genes, Disease variant, FDA approved drug targets, Primary hypomagnesemia	Evidence at protein level	Evidence at transcript level	Evidence at protein level	Evidence at protein level	Group enriched	Detected in many	4	kidney: 106.4;pancreas: 86.7;skeletal muscle: 28.6	Cell type enhanced	Detected in some		Breast glandular cells: 13.7;Inhibitory neurons: 10.7;Muller glia cells: 22.9;Serous glandular cells: 19.1;Skeletal myocytes: 50.7	Low cancer specificity	Detected in many			Low region specificity	Detected in many			Not detected in immune cells	Not detected			Not detected	Not detected			Low cancer specificity	Detected in many			Lung - Alveolar cells type 2, Pancreas - Exocrine glandular cells, Prostate - Prostate glandular cells, Skin - Eccrine sweat gland cells, Testis - Early spermatids, Thyroid - Thyroid glandular cells	Low region specificity	Detected in single			Low region specificity	Detected in many
EGFR	ERBB, ERBB1, ERRP	ENSG00000146648	Epidermal growth factor receptor	P00533	7	55019017-55211628	Cancer-related genes, Disease related genes, Enzymes, FDA approved drug targets, Human disease related genes, Metabolic proteins, Plasma proteins, Predicted membrane proteins, Predicted secreted proteins, RAS pathway related proteins, Transporters	Host-virus interaction	Developmental protein, Host cell receptor for virus entry, Kinase, Receptor, Transferase, Tyrosine-protein kinase	Cancer-related genes, Disease variant, FDA approved drug targets, Proto-oncogene	Evidence at protein level	Evidence at protein level	Evidence at protein level	Evidence at protein level	Tissue enhanced	Detected in many		placenta: 63.5	Cell type enhanced	Detected in many		Cytotrophoblasts: 278.2;Salivary duct cells: 235.0;Syncytiotrophoblasts: 428.1	Cancer enhanced	Detected in all		glioma: 136.0	Low region specificity	Detected in all			Not detected in immune cells	Not detected			Not detected	Not detected			Low cancer specificity	Detected in many			Heart muscle - Fibroblasts, Prostate - Prostate basal glandular cells	Low region specificity	Detected in all			Low region specificity	Detected in all
EGLN1	C1orf12, HIFPH2, PHD2, SM-20, ZMYND6	ENSG00000135766	Egl-9 family hypoxia inducible factor 1	Q9GZT9	1	231363751-231422287	Disease related genes, Enzymes, FDA approved drug targets, Human disease related genes, Plasma proteins, Predicted intracellular proteins		Dioxygenase, Oxidoreductase	Congenital erythrocytosis, Disease variant, FDA approved drug targets	Evidence at protein level	Evidence at protein level	Evidence at protein level	Evidence at protein level	Tissue enhanced	Detected in all		skeletal muscle: 183.9	Cell type enhanced	Detected in many		Excitatory neurons: 42.4;Inhibitory neurons: 50.4;Microglial cells: 42.0;Oligodendrocyte precursor cells: 43.4;Oligodendrocytes: 44.9	Low cancer specificity	Detected in all			Low region specificity	Detected in all			Immune cell enriched	Detected in many	7	neutrophil: 29.2	Lineage enriched	Detected in many	15	granulocytes: 29.2	Low cancer specificity	Detected in all				Low region specificity	Detected in all			Low region specificity	Detected in all
EGLN2	HIFPH1, PHD1	ENSG00000269858	Egl-9 family hypoxia inducible factor 2	Q96KS0	19	40798996-40808434	Enzymes, FDA approved drug targets, Plasma proteins, Predicted intracellular proteins		Dioxygenase, Oxidoreductase	FDA approved drug targets	Evidence at protein level	Evidence at protein level	Evidence at protein level	Evidence at protein level	Tissue enhanced	Detected in all		testis: 225.6	Cell type enhanced	Detected in many		Distal enterocytes: 28.0;Ductal cells: 23.9;Enteroendocrine cells: 26.0;Late spermatids: 24.8;Paneth cells: 25.3	Low cancer specificity	Detected in all			Low region specificity	Detected in all			Low immune cell specificity	Detected in all			Low lineage specificity	Detected in all			Low cancer specificity	Detected in all			Skin - Endothelial cells, Testis - Early spermatids, Testis - Late spermatids	Low region specificity	Detected in all			Low region specificity	Detected in all
EGLN3	HIFPH3, PHD3	ENSG00000129521	Egl-9 family hypoxia inducible factor 3	Q9H6Z9	14	33924227-34462774	Enzymes, FDA approved drug targets, Predicted intracellular proteins	Apoptosis, DNA damage	Dioxygenase, Oxidoreductase	FDA approved drug targets	Evidence at protein level	Evidence at protein level	Evidence at protein level	Evidence at protein level	Tissue enhanced	Detected in many		heart muscle: 106.7;skin 1: 114.4	Cell type enhanced	Detected in many		Basal keratinocytes: 121.1;dendritic cells: 332.0;Extravillous trophoblasts: 132.0;Suprabasal keratinocytes: 127.0	Cancer enhanced	Detected in all		renal cancer: 50.9	Low region specificity	Detected in all			Immune cell enriched	Detected in some	10	plasmacytoid DC: 25.5	Lineage enriched	Detected in many	14	dendritic cells: 25.5	Cancer enhanced	Detected in all		Kidney cancer: 97.0	Liver - Vascular Endothelial cells, Skin - Keratinocyte (other)	Low region specificity	Detected in all			Low region specificity	Detected in all
ELANE	ELA2, HLE, HNE, NE, PMN-E	ENSG00000197561	Elastase, neutrophil expressed	P08246	19	851014-856247	Cancer-related genes, Disease related genes, Enzymes, FDA approved drug targets, Human disease related genes, Plasma proteins, Predicted secreted proteins		Hydrolase, Protease, Serine protease	Cancer-related genes, Disease variant, FDA approved drug targets	Evidence at protein level	Evidence at protein level	Evidence at protein level	Evidence at protein level	Tissue enriched	Detected in many	92	bone marrow: 3840.6	Cell type enhanced	Detected in some		Fibroblasts: 12.5;Kupffer cells: 9.1;Langerhans cells: 5.5;Leydig cells: 6.8;Oocytes: 19.1	Group enriched	Detected in some	7	pancreatic cancer: 3.5;stomach cancer: 3.7	Not detected	Not detected			Group enriched	Detected in some	9	classical monocyte: 4.0;neutrophil: 12.2	Group enriched	Detected in many	9	granulocytes: 12.2;monocytes: 4.0	Cancer enriched	Detected in some	227	Leukemia: 236.6	Lung - Neutrophil_1, Skin - Fibroblast_2	Not detected	Not detected			Low region specificity	Detected in all
ELOVL4	CT118, SCA34, STGD2, STGD3	ENSG00000118402	ELOVL fatty acid elongase 4	Q9GZR5	6	79914814-79947553	Disease related genes, Enzymes, FDA approved drug targets, Human disease related genes, Metabolic proteins, Predicted membrane proteins	Fatty acid biosynthesis, Fatty acid metabolism, Lipid biosynthesis, Lipid metabolism	Transferase	Disease variant, FDA approved drug targets, Ichthyosis, Intellectual disability, Neurodegeneration, Spinocerebellar ataxia, Stargardt disease	Evidence at protein level	Evidence at transcript level	Evidence at protein level	Evidence at protein level	Tissue enhanced	Detected in many		lymphoid tissue: 102.8;retina: 171.3	Cell type enhanced	Detected in many		Bipolar cells: 88.2;Cone photoreceptor cells: 270.2;Rod photoreceptor cells: 307.1;Suprabasal keratinocytes: 88.6	Low cancer specificity	Detected in many			Low region specificity	Detected in all			Immune cell enriched	Detected in some	6	MAIT T-cell: 23.8	Lineage enriched	Detected in single	238	T-cells: 23.8	Cancer enhanced	Detected in many		Rhabdoid: 18.8	Heart muscle - Fibroblasts, Kidney - Podocytes, Testis - Spermatocytes, Testis - Spermatogonia	Low region specificity	Detected in all			Low region specificity	Detected in all
EPAS1	bHLHe73, HIF2A, HLF, MOP2, PASD2	ENSG00000116016	Endothelial PAS domain protein 1	Q99814	2	46293667-46386697	Cancer-related genes, Disease related genes, FDA approved drug targets, Human disease related genes, Plasma proteins, Predicted intracellular proteins, Transcription factors	Angiogenesis, Differentiation, Host-virus interaction, Transcription, Transcription regulation	Activator, Developmental protein, DNA-binding	Cancer-related genes, Congenital erythrocytosis, Disease variant, FDA approved drug targets	Evidence at protein level	Evidence at protein level	Evidence at protein level	Evidence at protein level	Tissue enhanced	Detected in all		lung: 399.3;placenta: 430.9	Cell type enhanced	Detected in all		Adipocytes: 795.3;Endothelial cells: 626.4;Extravillous trophoblasts: 336.1;Syncytiotrophoblasts: 365.0	Low cancer specificity	Detected in all			Low region specificity	Detected in all			Group enriched	Detected in some	18	basophil: 20.7;eosinophil: 8.4	Lineage enriched	Detected in single	26	granulocytes: 20.7	Low cancer specificity	Detected in all			Adipose visceral - Endothelial cells, Breast - Endothelial cells, Colon - Endothelial cells, Prostate - Endothelial cells, Skeletal muscle - Endothelial cells, Skin - Endothelial cells, Stomach - Endothelial cells	Low region specificity	Detected in all			Low region specificity	Detected in all
EPCAM	17-1A, 323/A3, Ber-Ep4, BerEp4, CD326, CO-17A, EGP-2, EGP34, EGP40, Ep-CAM, ESA, GA733-2, HEA125, KS1/4, KSA, Ly74, M4S1, MH99, MIC18, MK-1, MOC-31, MOC31, TACST-1, TACSTD1, TROP1	ENSG00000119888	Epithelial cell adhesion molecule	P16422	2	47345158-47387601	Cancer-related genes, CD markers, Disease related genes, FDA approved drug targets, Human disease related genes, Plasma proteins, Predicted intracellular proteins, Predicted membrane proteins		Tumor antigen	Cancer-related genes, Disease variant, FDA approved drug targets, Hereditary nonpolyposis colorectal cancer	Evidence at protein level	Evidence at protein level	Evidence at protein level	Evidence at protein level	Tissue enhanced	Detected in many		intestine: 780.1	Cell type enhanced	Detected in many		Distal enterocytes: 2590.4;Intestinal goblet cells: 1370.3;Paneth cells: 2221.3;Proximal enterocytes: 2597.5;Undifferentiated cells: 1520.0	Low cancer specificity	Detected in many			Low region specificity	Detected in many			Not detected in immune cells	Not detected			Not detected	Not detected			Cancer enhanced	Detected in many		colorectal cancer: 762.9	Colon - Colon enterocytes, Liver - Cholangiocyte, Lung - Alveolar cells type 2, Skin - Eccrine sweat gland cells, Stomach - Gastric mucous cells, Testis - Spermatogonia, Thyroid - Thyroid glandular cells	Low region specificity	Detected in some			Low region specificity	Detected in all
EPHA2	ECK	ENSG00000142627	EPH receptor A2	P29317	1	16124337-16156069	Cancer-related genes, Disease related genes, Enzymes, FDA approved drug targets, Human disease related genes, Predicted membrane proteins, RAS pathway related proteins	Angiogenesis, Apoptosis, Cell adhesion, Differentiation, Host-virus interaction	Host cell receptor for virus entry, Kinase, Receptor, Transferase, Tyrosine-protein kinase	Cancer-related genes, Cataract, Disease variant, FDA approved drug targets	Evidence at protein level	Evidence at protein level	Evidence at protein level	Evidence at protein level	Tissue enhanced	Detected in many		esophagus: 143.7	Cell type enhanced	Detected in many		Basal keratinocytes: 160.7;Club cells: 114.2;Glandular and luminal cells: 167.1;Ionocytes: 159.4;Squamous epithelial cells: 159.9;Suprabasal keratinocytes: 193.8	Low cancer specificity	Detected in all			Low region specificity	Detected in all			Immune cell enriched	Detected in single	94	plasmacytoid DC: 9.4	Lineage enriched	Detected in single	94	dendritic cells: 9.4	Low cancer specificity	Detected in many			Colon - Endothelial cells, Prostate - Urothelial cells	Low region specificity	Detected in single			Low region specificity	Detected in all
EPOR		ENSG00000187266	Erythropoietin receptor	P19235	19	11377207-11384342	Cancer-related genes, Disease related genes, FDA approved drug targets, Human disease related genes, Predicted membrane proteins		Receptor	Cancer-related genes, Congenital erythrocytosis, Disease variant, FDA approved drug targets	Evidence at protein level	Evidence at protein level	Evidence at protein level	Evidence at protein level	Low tissue specificity	Detected in all			Cell type enhanced	Detected in many		Erythroid cells: 84.7;Hofbauer cells: 37.0	Cancer enhanced	Detected in all		thyroid cancer: 20.5	Low region specificity	Detected in all			Low immune cell specificity	Detected in many			Low lineage specificity	Detected in many			Low cancer specificity	Detected in all			Colon - Endothelial cells, Skin - Endothelial cells	Low region specificity	Detected in all			Low region specificity	Detected in all
ERBB2	c-ERB-2, c-ERB2, CD340, HER-2, HER2, MLN-19, NEU, NGL, p185(erbB2)	ENSG00000141736	Erb-b2 receptor tyrosine kinase 2	P04626	17	39687914-39730426	Cancer-related genes, CD markers, Disease related genes, Enzymes, FDA approved drug targets, Human disease related genes, Plasma proteins, Predicted intracellular proteins, Predicted membrane proteins, Transporters	Transcription, Transcription regulation	Activator, Kinase, Receptor, Transferase, Tyrosine-protein kinase	Cancer-related genes, Disease variant, FDA approved drug targets	Evidence at protein level	Evidence at protein level	Evidence at protein level	Evidence at protein level	Low tissue specificity	Detected in all			Cell type enhanced	Detected in many		Collecting duct cells: 120.6	Low cancer specificity	Detected in all			Low region specificity	Detected in all			Immune cell enhanced	Detected in some		gdT-cell: 5.0	Group enriched	Detected in many	5	granulocytes: 1.2;T-cells: 5.0	Group enriched	Detected in all	5	breast cancer: 705.7;Esophageal cancer: 445.4;Gastric cancer: 199.3	Lung - Alveolar cells type 1	Low region specificity	Detected in many			Low region specificity	Detected in all
ERBB4	ALS19, HER4	ENSG00000178568	Erb-b2 receptor tyrosine kinase 4	Q15303	2	211375717-212538841	Cancer-related genes, Disease related genes, Enzymes, FDA approved drug targets, Human disease related genes, Plasma proteins, Predicted intracellular proteins, Predicted membrane proteins, Transporters	Apoptosis, Lactation, Transcription, Transcription regulation	Activator, Developmental protein, Kinase, Receptor, Transferase, Tyrosine-protein kinase	Amyotrophic lateral sclerosis, Cancer-related genes, Disease variant, FDA approved drug targets, Neurodegeneration	Evidence at protein level	Evidence at protein level	Evidence at protein level	Evidence at protein level	Tissue enhanced	Detected in many		brain: 7.9;fallopian tube: 10.9	Cell type enhanced	Detected in many		Astrocytes: 1916.0;Inhibitory neurons: 5860.5;Oligodendrocyte precursor cells: 2222.9;Oligodendrocytes: 977.4	Group enriched	Detected in many	4	breast cancer: 4.1;endometrial cancer: 2.1;glioma: 1.2;ovarian cancer: 2.8;testis cancer: 1.5	Low region specificity	Detected in all			Not detected in immune cells	Not detected			Not detected	Not detected			Cancer enhanced	Detected in some		Rhabdoid: 4.0	Adipose visceral - Mesothelial cells, Breast - Breast glandular cells, Skin - Eccrine sweat gland cells, Testis - Sertoli cells	Low region specificity	Detected in all			Low region specificity	Detected in all
ESR1	ER-alpha, Era, ESR, NR3A1	ENSG00000091831	Estrogen receptor 1	P03372	6	151656691-152129619	Cancer-related genes, Disease related genes, FDA approved drug targets, Human disease related genes, Nuclear receptors, Predicted intracellular proteins, Transcription factors	Transcription, Transcription regulation	Activator, DNA-binding, Receptor	Cancer-related genes, Disease variant, FDA approved drug targets	Evidence at protein level	Evidence at protein level	Evidence at protein level	Evidence at protein level	Tissue enhanced	Detected in many		cervix: 80.8;endometrium 1: 107.4;fallopian tube: 62.8	Cell type enhanced	Detected in many		Breast glandular cells: 73.4;Early spermatids: 35.5;Endometrial stromal cells: 72.4;Glandular and luminal cells: 95.3;Hepatocytes: 47.7;Secretory cells: 73.5	Cancer enhanced	Detected in many		breast cancer: 40.2;endometrial cancer: 24.3	Low region specificity	Detected in all			Not detected in immune cells	Not detected			Not detected	Not detected			Cancer enhanced	Detected in some		breast cancer: 20.8	Liver - Hepatocytes, Testis - Early spermatids, Testis - Late spermatids, Thyroid - Fibroblasts	Low region specificity	Detected in many			Low region specificity	Detected in all
ESR2	ER-beta, Erb, NR3A2	ENSG00000140009	Estrogen receptor 2	Q92731	14	64084232-64338112	Cancer-related genes, Disease related genes, FDA approved drug targets, Human disease related genes, Nuclear receptors, Predicted intracellular proteins, Transcription factors	Transcription, Transcription regulation	Activator, DNA-binding, Receptor	Cancer-related genes, Disease variant, FDA approved drug targets	Evidence at protein level	Evidence at protein level	Evidence at protein level	Evidence at protein level	Tissue enhanced	Detected in many		adrenal gland: 5.9;testis: 5.5	Cell type enhanced	Detected in many		Early spermatids: 53.9;Late spermatids: 80.5;Rod photoreceptor cells: 45.2;Spermatocytes: 19.6	Not detected	Not detected			Low region specificity	Detected in all			Low immune cell specificity	Detected in single			Low lineage specificity	Detected in single			Cancer enhanced	Detected in many		lymphoma: 5.6	Adipose subcutaneous - Adipocytes (Subcutaneous), Testis - Early spermatids	Not detected	Not detected			Region enhanced	Detected in many
ESRRG	ERR-gamma, ERRg, NR3B3	ENSG00000196482	Estrogen related receptor gamma	P62508	1	216503246-217137755	FDA approved drug targets, Nuclear receptors, Predicted intracellular proteins, Transcription factors	Transcription, Transcription regulation	Activator, DNA-binding, Receptor	FDA approved drug targets	Evidence at protein level	Evidence at transcript level	Evidence at protein level	Evidence at protein level	Tissue enhanced	Detected in many		kidney: 28.0;parathyroid gland: 44.8;retina: 35.0;stomach 1: 34.2	Group enriched	Detected in many	4	Astrocytes: 313.7;Excitatory neurons: 401.0;Inhibitory neurons: 477.2;Oligodendrocyte precursor cells: 367.4;Oligodendrocytes: 203.5;Syncytiotrophoblasts: 201.4	Low cancer specificity	Detected in many			Low region specificity	Detected in all			Not detected in immune cells	Not detected			Not detected	Not detected			Cancer enhanced	Detected in some		Neuroblastoma: 14.7	Lung - Respiratory ciliated cells, Skeletal muscle - Skeletal myocytes, Skeletal muscle - Skeletal myocytes, Skin - Eccrine sweat gland cells, Stomach - Parietal cells, Testis - Early spermatids, Thyroid - Thyroid glandular cells	Low region specificity	Detected in all			Low region specificity	Detected in all
ETFDH	ETFQO	ENSG00000171503	Electron transfer flavoprotein dehydrogenase	Q16134	4	158671968-158710742	Disease related genes, Enzymes, FDA approved drug targets, Human disease related genes, Metabolic proteins, Plasma proteins, Predicted intracellular proteins, Predicted membrane proteins	Electron transport, Transport	Oxidoreductase	Disease variant, FDA approved drug targets, Glutaricaciduria	Evidence at protein level	Evidence at protein level	Evidence at protein level	Evidence at protein level	Tissue enhanced	Detected in all		liver: 154.4;tongue: 167.6	Cell type enhanced	Detected in all		Cardiomyocytes: 177.9	Low cancer specificity	Detected in all			Low region specificity	Detected in all			Low immune cell specificity	Detected in many			Low lineage specificity	Detected in all			Low cancer specificity	Detected in all			Adipose subcutaneous - Adipocytes (Subcutaneous), Adipose visceral - Adipocytes (Visceral), Breast - Adipocytes (Breast), Heart muscle - Cardiomyocytes, Liver - Hepatocytes	Low region specificity	Detected in all			Low region specificity	Detected in all
EZH2	ENX-1, EZH1, KMT6, KMT6A	ENSG00000106462	Enhancer of zeste 2 polycomb repressive complex 2 subunit	Q15910	7	148807257-148884321	Cancer-related genes, Disease related genes, Enzymes, FDA approved drug targets, Human disease related genes, Metabolic proteins, Plasma proteins, Predicted intracellular proteins	Biological rhythms, Transcription, Transcription regulation	Chromatin regulator, Methyltransferase, Repressor, Transferase	Cancer-related genes, Disease variant, FDA approved drug targets	Evidence at protein level	Evidence at protein level	Evidence at protein level	Evidence at protein level	Tissue enhanced	Detected in many		bone marrow: 25.0;lymphoid tissue: 35.7;testis: 25.4	Cell type enhanced	Detected in many		Early spermatids: 124.4;Spermatocytes: 134.2	Low cancer specificity	Detected in all			Not detected	Not detected			Immune cell enhanced	Detected in many		T-reg: 7.7	Low lineage specificity	Detected in many			Low cancer specificity	Detected in all			Colon - Mitotic cells (Colon), Testis - Early spermatids	Low region specificity	Detected in all			Low region specificity	Detected in all
F10		ENSG00000126218	Coagulation factor X	P00742	13	113122799-113149529	Candidate cardiovascular disease genes, Disease related genes, Enzymes, FDA approved drug targets, Human disease related genes, Plasma proteins, Predicted secreted proteins	Blood coagulation, Hemostasis	Hydrolase, Protease, Serine protease	Disease variant, FDA approved drug targets	Evidence at protein level	Evidence at transcript level	Evidence at protein level	Evidence at protein level	Tissue enhanced	Detected in many		liver: 156.1	Cell type enhanced	Detected in many		Fibroblasts: 109.1;Hepatocytes: 170.7;Leydig cells: 217.7;Peritubular cells: 232.6;Smooth muscle cells: 57.6	Cancer enriched	Detected in many	11	liver cancer: 95.4	Low region specificity	Detected in all			Not detected in immune cells	Not detected			Not detected	Not detected			Cancer enhanced	Detected in some		Adrenocortical cancer: 6.9;liver cancer: 16.8	Breast - Fibroblasts, Colon - Fibroblasts, Liver - Hepatocytes, Pancreas - Alpha cells, Prostate - Fibroblasts, Skeletal muscle - Fibroblasts, Skin - Fibroblast_1, Skin - Fibroblast_2, Thyroid - Fibroblasts	Not detected	Not detected			Low region specificity	Detected in many
F11	FXI	ENSG00000088926	Coagulation factor XI	P03951	4	186266189-186289681	Candidate cardiovascular disease genes, Disease related genes, Enzymes, FDA approved drug targets, Human disease related genes, Plasma proteins, Predicted intracellular proteins, Predicted secreted proteins	Blood coagulation, Hemostasis	Heparin-binding, Hydrolase, Protease, Serine protease	Disease variant, FDA approved drug targets	Evidence at protein level	Evidence at protein level	Evidence at protein level	Evidence at protein level	Tissue enriched	Detected in some	4	liver: 235.6	Cell type enriched	Detected in some	7	Hepatocytes: 69.2	Cancer enriched	Detected in some	13	liver cancer: 16.8	Low region specificity	Detected in many			Not detected in immune cells	Not detected			Not detected	Not detected			Cancer enhanced	Detected in single		liver cancer: 1.8	Kidney - Ascending Loop of Henle cells, Liver - Hepatocytes, Lung - Alveolar cells type 2	Not detected	Not detected			Low region specificity	Detected in all
F12		ENSG00000131187	Coagulation factor XII	P00748	5	177402133-177416583	Candidate cardiovascular disease genes, Disease related genes, Enzymes, FDA approved drug targets, Human disease related genes, Plasma proteins, Predicted secreted proteins	Blood coagulation, Fibrinolysis, Hemostasis	Hydrolase, Protease, Serine protease	Disease variant, FDA approved drug targets	Evidence at protein level	Evidence at protein level	Evidence at protein level	Evidence at protein level	Tissue enriched	Detected in some	311	liver: 589.9	Cell type enriched	Detected in many	5	Hepatocytes: 375.4	Cancer enriched	Detected in many	21	liver cancer: 171.0	Not detected	Not detected			Immune cell enhanced	Detected in single		eosinophil: 1.7	Lineage enhanced	Detected in single		granulocytes: 1.7	Low cancer specificity	Detected in many			Kidney - Proximal tubular cells, Liver - Hepatocytes, Stomach - Mitotic cells (Stomach)	Low region specificity	Detected in single			Not detected	Not detected
F13A1	F13A	ENSG00000124491	Coagulation factor XIII A chain	P00488	6	6144084-6321013	Cancer-related genes, Candidate cardiovascular disease genes, Disease related genes, Enzymes, FDA approved drug targets, Human disease related genes, Metabolic proteins, Plasma proteins, Predicted intracellular proteins, Predicted secreted proteins	Blood coagulation, Hemostasis	Acyltransferase, Transferase	Cancer-related genes, Disease variant, FDA approved drug targets	Evidence at protein level	Evidence at protein level	Evidence at protein level	Evidence at protein level	Tissue enhanced	Detected in all		adipose tissue: 224.8;placenta: 473.0	Group enriched	Detected in many	4	Hofbauer cells: 791.5;Langerhans cells: 206.4;Macrophages: 321.2	Low cancer specificity	Detected in all			Low region specificity	Detected in all			Immune cell enhanced	Detected in many		classical monocyte: 141.3;myeloid DC: 179.8	Group enriched	Detected in many	184	dendritic cells: 179.8;granulocytes: 50.0;monocytes: 141.3	Cancer enhanced	Detected in some		cervical cancer: 13.1;Leukemia: 20.7	Adipose subcutaneous - Macrophages, Adipose visceral - Macrophages, Breast - Macrophages, Colon - Macrophages, Heart muscle - Macrophages, Prostate - Macrophages, Skeletal muscle - Macrophages, Stomach - Macrophages, Testis - Macrophages, Thyroid - Macrophages	Low region specificity	Detected in all			Low region specificity	Detected in some
F13B	FXIIIB	ENSG00000143278	Coagulation factor XIII B chain	P05160	1	197038741-197067260	Cancer-related genes, Candidate cardiovascular disease genes, Disease related genes, FDA approved drug targets, Human disease related genes, Metabolic proteins, Plasma proteins, Predicted intracellular proteins, Predicted secreted proteins	Blood coagulation, Hemostasis		Cancer-related genes, Disease variant, FDA approved drug targets	Evidence at protein level	Evidence at protein level	Evidence at protein level	Evidence at protein level	Tissue enriched	Detected in single	210	liver: 194.1	Cell type enriched	Detected in some	16	Hepatocytes: 59.1	Cancer enriched	Detected in single	816	liver cancer: 46.3	Not detected	Not detected			Not detected in immune cells	Not detected			Not detected	Not detected			Not detected	Not detected			Liver - Hepatocytes	Not detected	Not detected			Low region specificity	Detected in all
F2		ENSG00000180210	Coagulation factor II, thrombin	P00734	11	46719196-46739506	Cancer-related genes, Candidate cardiovascular disease genes, Disease related genes, Enzymes, FDA approved drug targets, Human disease related genes, Metabolic proteins, Plasma proteins, Predicted intracellular proteins, Predicted secreted proteins	Acute phase, Blood coagulation, Hemostasis	Hydrolase, Protease, Serine protease	Cancer-related genes, Disease variant, FDA approved drug targets, Thrombophilia	Evidence at protein level	Evidence at protein level	Evidence at protein level	Evidence at protein level	Tissue enriched	Detected in single	1310	liver: 1180.6	Cell type enriched	Detected in some	7	Hepatocytes: 841.1	Cancer enriched	Detected in some	110	liver cancer: 508.2	Low region specificity	Detected in single			Not detected in immune cells	Not detected			Not detected	Not detected			Cancer enriched	Detected in some	10	liver cancer: 64.3	Liver - Hepatocytes	Not detected	Not detected			Low region specificity	Detected in all
F2R	CF2R, PAR-1, PAR1, TR	ENSG00000181104	Coagulation factor II thrombin receptor	P25116	5	76716126-76735770	FDA approved drug targets, G-protein coupled receptors, Predicted intracellular proteins, Predicted membrane proteins, Transporters	Blood coagulation, Hemostasis	G-protein coupled receptor, Receptor, Transducer	FDA approved drug targets	Evidence at protein level	Evidence at protein level	Evidence at protein level	Evidence at protein level	Tissue enhanced	Detected in many		lymphoid tissue: 67.7	Cell type enhanced	Detected in many		Endometrial stromal cells: 46.3;Endothelial cells: 52.1;Fibroblasts: 62.0;Lymphatic endothelial cells: 46.9;Mucus glandular cells: 41.6;NK-cells: 90.1;Smooth muscle cells: 41.3	Low cancer specificity	Detected in all			Low region specificity	Detected in all			Immune cell enhanced	Detected in many		gdT-cell: 25.5	Group enriched	Detected in many	14	NK-cells: 7.0;T-cells: 25.5	Low cancer specificity	Detected in all			Heart muscle - Fibroblasts	Low region specificity	Detected in all			Low region specificity	Detected in all
F3	CD142, TF	ENSG00000117525	Coagulation factor III, tissue factor	P13726	1	94529173-94541759	Cancer-related genes, Candidate cardiovascular disease genes, CD markers, FDA approved drug targets, Plasma proteins, Predicted intracellular proteins, Predicted membrane proteins, Predicted secreted proteins, Transporters	Blood coagulation, Hemostasis		Cancer-related genes, FDA approved drug targets	Evidence at protein level	Evidence at protein level	Evidence at protein level	Evidence at protein level	Low tissue specificity	Detected in all			Cell type enhanced	Detected in many		Alveolar cells type 1: 673.7;Basal respiratory cells: 344.3;Club cells: 387.7;Exocrine glandular cells: 355.4;Ionocytes: 309.6;Peritubular cells: 505.4	Low cancer specificity	Detected in all			Low region specificity	Detected in all			Not detected in immune cells	Not detected			Not detected	Not detected			Cancer enhanced	Detected in many		head and neck cancer: 655.6	Kidney - Podocytes, Liver - Cholangiocyte, Lung - Alveolar cells type 2	Low region specificity	Detected in all			Low region specificity	Detected in all
F5		ENSG00000198734	Coagulation factor V	P12259	1	169511951-169586588	Candidate cardiovascular disease genes, Disease related genes, FDA approved drug targets, Human disease related genes, Plasma proteins, Predicted secreted proteins	Blood coagulation, Hemostasis		Disease variant, FDA approved drug targets, Thrombophilia	Evidence at protein level	Evidence at transcript level	Evidence at protein level	Evidence at protein level	Group enriched	Detected in many	6	choroid plexus: 79.3;liver: 171.0;placenta: 45.4	Group enriched	Detected in many	7	Cholangiocytes: 95.4;Cytotrophoblasts: 83.4;Hepatocytes: 220.7;Syncytiotrophoblasts: 60.4	Cancer enriched	Detected in many	7	liver cancer: 69.6	Region enriched	Detected in all	22	choroid plexus: 306.3	Group enriched	Detected in some	4	classical monocyte: 4.1;eosinophil: 8.1;neutrophil: 7.0;T-reg: 6.2	Group enriched	Detected in many	13	granulocytes: 8.1;monocytes: 4.1;T-cells: 6.2	Cancer enhanced	Detected in many		liver cancer: 17.9	Breast - Adipocytes (Breast), Kidney - Podocytes, Liver - Hepatocytes, Lung - Neutrophil_2, Prostate - Urothelial cells, Skin - Eccrine sweat gland cells	Group enriched	Detected in many	5	basal ganglia: 2.7;hippocampal formation: 6.6;pons and medulla: 4.4;thalamus: 5.5	Group enriched	Detected in all
F7		ENSG00000057593	Coagulation factor VII	P08709	13	113105788-113120685	Candidate cardiovascular disease genes, Disease related genes, Enzymes, FDA approved drug targets, Human disease related genes, Plasma proteins, Predicted secreted proteins	Blood coagulation, Hemostasis	Hydrolase, Protease, Serine protease	Disease variant, FDA approved drug targets	Evidence at protein level	Evidence at protein level	Evidence at protein level	Evidence at protein level	Tissue enriched	Detected in some	102	liver: 156.3	Cell type enriched	Detected in some	7	Hepatocytes: 119.3	Cancer enriched	Detected in some	17	liver cancer: 41.4	Low region specificity	Detected in many			Not detected in immune cells	Not detected			Not detected	Not detected			Cancer enhanced	Detected in some		breast cancer: 3.0;liver cancer: 8.7	Liver - Hepatocytes	Not detected	Not detected			Not detected	Not detected
F8	DXS1253E, F8C, FVIII, HEMA	ENSG00000185010	Coagulation factor VIII	P00451	X	154835788-155026940	Candidate cardiovascular disease genes, Disease related genes, FDA approved drug targets, Human disease related genes, Plasma proteins, Predicted intracellular proteins, Predicted secreted proteins	Acute phase, Blood coagulation, Hemostasis		Disease variant, FDA approved drug targets, Hemophilia, Thrombophilia	Evidence at protein level	Evidence at protein level	Evidence at protein level	Evidence at protein level	Tissue enhanced	Detected in all		heart muscle: 51.5	Cell type enhanced	Detected in many		Adipocytes: 107.1;Endothelial cells: 203.3;Lymphatic endothelial cells: 132.0	Cancer enhanced	Detected in all		renal cancer: 7.1	Low region specificity	Detected in all			Low immune cell specificity	Detected in many			Low lineage specificity	Detected in all			Low cancer specificity	Detected in all			Colon - Endothelial cells, Kidney - Endothelial cells	Low region specificity	Detected in many			Low region specificity	Detected in all
F9	FIX	ENSG00000101981	Coagulation factor IX	P00740	X	139530739-139563459	Candidate cardiovascular disease genes, Disease related genes, Enzymes, FDA approved drug targets, Human disease related genes, Plasma proteins, Predicted secreted proteins	Blood coagulation, Hemostasis	Hydrolase, Protease, Serine protease	Disease variant, FDA approved drug targets, Hemophilia, Thrombophilia	Evidence at protein level	Evidence at transcript level	Evidence at protein level	Evidence at protein level	Tissue enriched	Detected in single	2448	liver: 683.7	Group enriched	Detected in some	12	Hepatocytes: 519.8;Kupffer cells: 161.1	Cancer enriched	Detected in single	1354	liver cancer: 67.6	Not detected	Not detected			Not detected in immune cells	Not detected			Not detected	Not detected			Not detected	Not detected			Liver - Hepatocytes	Not detected	Not detected			Not detected	Not detected
FABP7	B-FABP, BLBP	ENSG00000164434	Fatty acid binding protein 7	O15540	6	122779716-122784074	FDA approved drug targets, Metabolic proteins, Predicted intracellular proteins	Transport		FDA approved drug targets	Evidence at protein level	Evidence at protein level	Evidence at protein level	Evidence at protein level	Group enriched	Detected in many	4	brain: 175.8;retina: 169.9;tongue: 191.6	Cell type enriched	Detected in some	4	Muller glia cells: 1279.5	Group enriched	Detected in many	6	glioma: 139.3;renal cancer: 51.2	Low region specificity	Detected in all			Not detected in immune cells	Not detected			Not detected	Not detected			Cancer enhanced	Detected in some		breast cancer: 41.3;Kidney cancer: 40.7;skin cancer: 60.5		Region enriched	Detected in all	5	olfactory bulb: 1195.5	Low region specificity	Detected in all
FADS1	D5D, FADS6, FADSD5, LLCDL1, TU12	ENSG00000149485	Fatty acid desaturase 1	O60427	11	61799627-61829318	Enzymes, FDA approved drug targets, Metabolic proteins, Predicted intracellular proteins, Predicted membrane proteins	Electron transport, Fatty acid biosynthesis, Fatty acid metabolism, Lipid biosynthesis, Lipid metabolism, Transport	Oxidoreductase	FDA approved drug targets	Evidence at protein level	Evidence at transcript level	Evidence at protein level	Evidence at protein level	Low tissue specificity	Detected in all			Cell type enhanced	Detected in many		Alveolar cells type 2: 214.2;dendritic cells: 196.9	Low cancer specificity	Detected in all			Low region specificity	Detected in all			Low immune cell specificity	Detected in all			Low lineage specificity	Detected in all			Low cancer specificity	Detected in all			Skin - Sebaceous gland cells, Testis - Leydig cells	Low region specificity	Detected in all			Low region specificity	Detected in all
FADS2	D6D, DES6, FADSD6, LLCDL2, SLL0262, TU13	ENSG00000134824	Fatty acid desaturase 2	O95864	11	61792980-61867354	Enzymes, FDA approved drug targets, Metabolic proteins, Predicted intracellular proteins, Predicted membrane proteins	Electron transport, Fatty acid biosynthesis, Fatty acid metabolism, Lipid biosynthesis, Lipid metabolism, Transport	Oxidoreductase	FDA approved drug targets	Evidence at protein level	Evidence at transcript level	Evidence at protein level	Evidence at protein level	Tissue enhanced	Detected in all		adrenal gland: 348.0	Cell type enriched	Detected in many	6	Basal prostatic cells: 445.0	Low cancer specificity	Detected in all			Low region specificity	Detected in all			Low immune cell specificity	Detected in all			Low lineage specificity	Detected in all			Low cancer specificity	Detected in all			Skin - Sebaceous gland cells	Low region specificity	Detected in all			Low region specificity	Detected in all
FCER1A	FCE1A, FcepsilonRIalpha, FCERIA	ENSG00000179639	Fc epsilon receptor Ia	P12319	1	159289714-159308224	FDA approved drug targets, Predicted membrane proteins		IgE-binding protein, Receptor	FDA approved drug targets	Evidence at protein level	Evidence at transcript level	Evidence at protein level	Evidence at protein level	Tissue enhanced	Detected in many		skin 1: 36.2	Cell type enriched	Detected in some	11	Langerhans cells: 2592.1	Low cancer specificity	Detected in all			Not detected	Not detected			Immune cell enriched	Detected in many	8	basophil: 21795.4	Lineage enriched	Detected in all	8	granulocytes: 21795.4	Group enriched	Detected in some	116	Leukemia: 39.1;lymphoma: 10.8	Skin - Langerhans cells	Not detected	Not detected			Region enriched	Detected in single
FCER1G	FcepsilonRIgamma	ENSG00000158869	Fc epsilon receptor Ig	P30273	1	161215234-161220699	FDA approved drug targets, Predicted membrane proteins	Immunity, Innate immunity	IgE-binding protein, Receptor	FDA approved drug targets	Evidence at protein level	Evidence at protein level	Evidence at protein level	Evidence at protein level	Tissue enhanced	Detected in all		bone marrow: 436.7;lymphoid tissue: 458.8	Cell type enhanced	Detected in many		dendritic cells: 923.3;granulocytes: 1001.3;Hofbauer cells: 2835.1;Kupffer cells: 1729.0;Langerhans cells: 1885.6;Macrophages: 1764.5;monocytes: 3873.6	Low cancer specificity	Detected in all			Low region specificity	Detected in all			Immune cell enhanced	Detected in all		non-classical monocyte: 7025.3	Low lineage specificity	Detected in all			Cancer enhanced	Detected in some		Leukemia: 55.5;lymphoma: 18.0	Adipose subcutaneous - Macrophages, Adipose visceral - Macrophages, Breast - Macrophages, Colon - Macrophages, Heart muscle - Macrophages, Kidney - Macrophages, Pancreas - Macrophages, Prostate - Macrophages, Skeletal muscle - Macrophages, Stomach - Macrophages, Thyroid - Macrophages	Low region specificity	Detected in all			Low region specificity	Detected in all
FCGR1A	CD64, CD64A, FCG1, FcgammaRI, FcgammaRIa, FCGR1	ENSG00000150337	Fc gamma receptor Ia	P12314	1	149782671-149791675	CD markers, FDA approved drug targets, Predicted membrane proteins	Immunity, Innate immunity	IgG-binding protein, Receptor	FDA approved drug targets	Evidence at protein level	Evidence at transcript level	Evidence at protein level	Evidence at protein level	Tissue enhanced	Detected in many		epididymis: 98.2	Group enriched	Detected in some	5	Hofbauer cells: 236.8;Kupffer cells: 103.7;Late spermatids: 60.3;Macrophages: 79.6	Cancer enriched	Detected in many	4	glioma: 10.3	Low region specificity	Detected in all			Group enriched	Detected in many	6	classical monocyte: 137.1;intermediate monocyte: 57.3;myeloid DC: 37.3;neutrophil: 98.7	Group enriched	Detected in many	55	dendritic cells: 37.3;granulocytes: 98.7;monocytes: 137.1	Cancer enriched	Detected in single	27	Leukemia: 25.7	Adipose visceral - Macrophages, Heart muscle - Macrophages, Kidney - Macrophages, Lung - Macrophages, Prostate - Macrophages, Stomach - Macrophages, Testis - Late spermatids, Thyroid - Macrophages	Low region specificity	Detected in all			Low region specificity	Detected in all
FCGR2A	CD32, CD32A, CDw32, Fc-gamma-RIIa, FCG2, FcgammaRIIa, FCGR2, FCGR2A1, IGFR2	ENSG00000143226	Fc gamma receptor IIa	P12318	1	161505430-161524013	CD markers, FDA approved drug targets, Human disease related genes, Plasma proteins, Predicted intracellular proteins, Predicted membrane proteins	Immunity	IgG-binding protein, Receptor	FDA approved drug targets	Evidence at protein level	Evidence at protein level	Evidence at protein level	Evidence at protein level	Tissue enhanced	Detected in all		lymphoid tissue: 116.9;placenta: 130.3	Group enriched	Detected in many	5	Hofbauer cells: 201.0;Kupffer cells: 179.0;Langerhans cells: 422.4;Macrophages: 294.0;monocytes: 183.9	Low cancer specificity	Detected in all			Low region specificity	Detected in all			Immune cell enriched	Detected in many	6	neutrophil: 2531.1	Lineage enriched	Detected in many	6	granulocytes: 2531.1	Cancer enriched	Detected in some	5	Leukemia: 40.8	Adipose subcutaneous - Macrophages, Adipose visceral - Macrophages, Breast - Macrophages, Heart muscle - Macrophages, Kidney - Macrophages, Liver - Neutrophils, Lung - Neutrophil_2, Pancreas - Macrophages, Prostate - Macrophages, Skeletal muscle - Macrophages, Skin - Macrophages, Testis - Macrophages, Thyroid - Macrophages
FCGR2B	CD32, CD32B, FCG2, FcgammaRIIb, FCGR2, FcGRIIB	ENSG00000072694	Fc gamma receptor IIb	P31994	1	161663143-161678654	Cancer-related genes, CD markers, Disease related genes, FDA approved drug targets, Human disease related genes, Predicted membrane proteins	Host-virus interaction	IgG-binding protein, Receptor	Cancer-related genes, FDA approved drug targets, Proto-oncogene, Systemic lupus erythematosus	Evidence at protein level	Evidence at protein level	Evidence at protein level	Evidence at protein level	Tissue enriched	Detected in all	9	placenta: 389.2	Cell type enhanced	Detected in many		B-cells: 63.1;Endothelial cells: 81.2;Fibroblasts: 53.7;Kupffer cells: 52.9;Langerhans cells: 332.8;Macrophages: 125.2;Plasma cells: 61.7	Low cancer specificity	Detected in many			Low region specificity	Detected in all			Immune cell enhanced	Detected in many		basophil: 328.6;memory B-cell: 203.6	Low lineage specificity	Detected in many			Cancer enhanced	Detected in some		Leukemia: 10.4;lymphoma: 25.1	Adipose subcutaneous - Macrophages, Adipose visceral - Macrophages, Breast - Macrophages, Liver - Sinusoid Endothelial cells, Skeletal muscle - Macrophages, Testis - Macrophages, Thyroid - Macrophages
FCGR3A	CD16, CD16a, FCG3, FcgammaRIIIa, FCGR3, FcGRIIIA	ENSG00000203747	Fc gamma receptor IIIa	P08637	1	161541759-161550968	CD markers, Disease related genes, FDA approved drug targets, Human disease related genes, Plasma proteins, Predicted membrane proteins, Predicted secreted proteins, Transporters	Immunity	IgG-binding protein, Receptor	FDA approved drug targets	Evidence at protein level	Evidence at protein level	Evidence at protein level	Evidence at protein level	Tissue enhanced	Detected in all		lung: 202.0;lymphoid tissue: 294.7	Cell type enhanced	Detected in many		Hofbauer cells: 240.5;Kupffer cells: 656.2;Macrophages: 303.8;monocytes: 1050.2;NK-cells: 597.4	Low cancer specificity	Detected in all			Low region specificity	Detected in all			Group enriched	Detected in all	4	intermediate monocyte: 1806.3;non-classical monocyte: 4107.1	Lineage enriched	Detected in all	6	monocytes: 4107.1	Not detected	Not detected			Adipose subcutaneous - Macrophages, Adipose visceral - Macrophages, Breast - Macrophages, Colon - Macrophages, Heart muscle - Macrophages, Kidney - Macrophages, Liver - Kupffer cells, Lung - Macrophages, Pancreas - Macrophages, Prostate - Macrophages, Skeletal muscle - Macrophages, Skin - Macrophages, Stomach - Macrophages, Thyroid - Macrophages
FCGR3B	CD16, CD16b, FCG3, FcgammaRIIIb, FCGR3, FcRIIIb	ENSG00000162747	Fc gamma receptor IIIb	O75015	1	161623196-161631963	CD markers, FDA approved drug targets, Human disease related genes, Plasma proteins, Predicted intracellular proteins, Predicted membrane proteins, Predicted secreted proteins, Transporters		IgG-binding protein, Receptor	FDA approved drug targets	Evidence at protein level	Evidence at transcript level	Evidence at protein level	Evidence at protein level	Tissue enhanced	Detected in many		bone marrow: 32.5;lymphoid tissue: 79.0	Cell type enriched	Detected in some	7	Serous glandular cells: 28.8	Low cancer specificity	Detected in many			Group enriched	Detected in some	6	cerebral cortex: 11.0;pons: 4.2	Immune cell enriched	Detected in many	356	neutrophil: 6077.6	Lineage enriched	Detected in many	356	granulocytes: 6077.6	Not detected	Not detected			Adipose visceral - Neutrophils, Colon - Neutrophils, Heart muscle - Neutrophils, Skeletal muscle - Neutrophils, Stomach - Neutrophils, Thyroid - Neutrophils
FCGRT	FcgammaRn, FcRn	ENSG00000104870	Fc gamma receptor and transporter	P55899	19	49506816-49526428	FDA approved drug targets, Predicted intracellular proteins, Predicted membrane proteins		IgG-binding protein, Receptor	FDA approved drug targets	Evidence at protein level	Evidence at protein level	Evidence at protein level	Evidence at protein level	Low tissue specificity	Detected in all			Cell type enhanced	Detected in many		Hofbauer cells: 1392.0;Paneth cells: 775.0;Proximal enterocytes: 1822.1	Low cancer specificity	Detected in all			Low region specificity	Detected in all			Immune cell enhanced	Detected in all		neutrophil: 2360.0	Group enriched	Detected in all	17	dendritic cells: 924.4;granulocytes: 2360.0;monocytes: 1367.7	Cancer enhanced	Detected in all		Bone cancer: 261.3	Adipose subcutaneous - Macrophages, Liver - Hepatocytes, Skeletal muscle - Fibroblasts, Thyroid - Fibroblasts	Low region specificity	Detected in all			Low region specificity	Detected in all
FDPS		ENSG00000160752	Farnesyl diphosphate synthase	P14324	1	155308748-155320666	Disease related genes, Enzymes, FDA approved drug targets, Human disease related genes, Metabolic proteins, Plasma proteins, Predicted intracellular proteins	Cholesterol biosynthesis, Cholesterol metabolism, Host-virus interaction, Isoprene biosynthesis, Lipid biosynthesis, Lipid metabolism, Steroid biosynthesis, Steroid metabolism, Sterol biosynthesis, Sterol metabolism	Transferase	Disease variant, FDA approved drug targets	Evidence at protein level	Evidence at transcript level	Evidence at protein level	Evidence at protein level	Tissue enhanced	Detected in all		liver: 344.6	Cell type enhanced	Detected in all		Basal respiratory cells: 958.5;Distal enterocytes: 509.2;Ionocytes: 764.6	Low cancer specificity	Detected in all			Low region specificity	Detected in all			Low immune cell specificity	Detected in all			Low lineage specificity	Detected in all			Low cancer specificity	Detected in all			Colon - Macrophages, Skin - Sebaceous gland cells	Low region specificity	Detected in all			Low region specificity	Detected in all
FFAR1	FFA1R, GPR40	ENSG00000126266	Free fatty acid receptor 1	O14842	19	35347902-35353864	FDA approved drug targets, G-protein coupled receptors, Predicted membrane proteins, Transporters		G-protein coupled receptor, Receptor, Transducer	FDA approved drug targets	Evidence at protein level	Evidence at protein level	Evidence at protein level	Evidence at protein level	Group enriched	Detected in some	4	bone marrow: 3.0;brain: 2.3;ovary: 2.4;pancreas: 2.4	Group enriched	Detected in some	4	Enteroendocrine cells: 5.9;Granulosa cells: 4.6;Pancreatic endocrine cells: 6.8	Cancer enriched	Detected in single	13	pancreatic cancer: 2.2	Low region specificity	Detected in all			Immune cell enhanced	Detected in single		basophil: 1.0	Lineage enriched	Detected in single	6	granulocytes: 1.0	Cancer enhanced	Detected in single		lymphoma: 1.3	Pancreas - Alpha cells, Pancreas - Beta cells	Not detected	Not detected
FFAR4	GPR120, GPR129, O3FAR1, PGR4	ENSG00000186188	Free fatty acid receptor 4	Q5NUL3	10	93566665-93604480	FDA approved drug targets, G-protein coupled receptors, Human disease related genes, Predicted membrane proteins, Transporters	Differentiation, Inflammatory response	G-protein coupled receptor, Receptor, Transducer	FDA approved drug targets	Evidence at protein level	Evidence at protein level	Evidence at protein level	Evidence at protein level	Group enriched	Detected in some	5	adipose tissue: 3.9;intestine: 11.0;lung: 3.4;pituitary gland: 10.7	Cell type enhanced	Detected in some		Early spermatids: 30.4;Intestinal goblet cells: 81.8;Late spermatids: 19.1;Pancreatic endocrine cells: 22.1;Paneth cells: 12.9	Cancer enhanced	Detected in some		colorectal cancer: 4.6	Low region specificity	Detected in all			Not detected in immune cells	Not detected			Not detected	Not detected			Cancer enhanced	Detected in some		colorectal cancer: 4.3	Adipose subcutaneous - Adipocytes (Subcutaneous), Adipose visceral - Adipocytes (Visceral), Breast - Adipocytes (Breast), Colon - Colon enterocytes, Testis - Late spermatids, Thyroid - Macrophages	Not detected	Not detected			Low region specificity	Detected in all
FGA		ENSG00000171560	Fibrinogen alpha chain	P02671	4	154583126-154590742	Cancer-related genes, Candidate cardiovascular disease genes, Disease related genes, FDA approved drug targets, Human disease related genes, Metabolic proteins, Plasma proteins, Predicted secreted proteins	Adaptive immunity, Blood coagulation, Hemostasis, Immunity, Innate immunity		Amyloidosis, Cancer-related genes, Disease variant, FDA approved drug targets	Evidence at protein level	Evidence at protein level	Evidence at protein level	Evidence at protein level	Tissue enriched	Detected in many	386	liver: 17848.7	Cell type enriched	Detected in many	30	Hepatocytes: 13631.3	Cancer enriched	Detected in many	43	liver cancer: 2431.6	Not detected	Not detected			Not detected in immune cells	Not detected			Not detected	Not detected			Cancer enriched	Detected in some	6	liver cancer: 180.5	Liver - Hepatocytes, Stomach - Parietal cells, Testis - Early spermatids, Testis - Late spermatids
FGB		ENSG00000171564	Fibrinogen beta chain	P02675	4	154563011-154572807	Cancer-related genes, Candidate cardiovascular disease genes, Disease related genes, FDA approved drug targets, Human disease related genes, Plasma proteins, Predicted intracellular proteins, Predicted secreted proteins	Adaptive immunity, Blood coagulation, Hemostasis, Immunity, Innate immunity		Cancer-related genes, Disease variant, FDA approved drug targets	Evidence at protein level	Evidence at protein level	Evidence at protein level	Evidence at protein level	Tissue enriched	Detected in some	372	liver: 17393.5	Cell type enriched	Detected in some	8	Hepatocytes: 15989.7	Cancer enriched	Detected in many	42	liver cancer: 2262.6	Not detected	Not detected			Not detected in immune cells	Not detected			Not detected	Not detected			Cancer enriched	Detected in many	8	liver cancer: 219.4	Liver - Hepatocytes	Not detected	Not detected			Low region specificity	Detected in all
FGF1	AFGF, ECGF, ECGF-beta, ECGFA, ECGFB, FGF-alpha, FGFA, GLIO703, HBGF1	ENSG00000113578	Fibroblast growth factor 1	P05230	5	142592178-142698070	Cancer-related genes, FDA approved drug targets, Predicted intracellular proteins, Predicted secreted proteins, RAS pathway related proteins	Angiogenesis, Differentiation	Developmental protein, Growth factor, Heparin-binding, Mitogen	Cancer-related genes, FDA approved drug targets	Evidence at protein level	Evidence at protein level	Evidence at protein level	Evidence at protein level	Tissue enriched	Detected in many	4	brain: 290.8	Cell type enhanced	Detected in many		Astrocytes: 71.2;Breast myoepithelial cells: 29.1;Cardiomyocytes: 70.6;Muller glia cells: 66.4;Oligodendrocytes: 111.5	Cancer enriched	Detected in many	12	glioma: 33.9	Low region specificity	Detected in all			Not detected in immune cells	Not detected			Not detected	Not detected			Low cancer specificity	Detected in many			Adipose visceral - Mesothelial cells, Kidney - Podocytes, Liver - Hepatic stellate cells, Skin - Outer root sheath cells, Thyroid - Fibroblasts	Low region specificity	Detected in all			Low region specificity	Detected in all
FGF2	FGFB	ENSG00000138685	Fibroblast growth factor 2	P09038	4	122826682-122898236	Cancer-related genes, Candidate cardiovascular disease genes, FDA approved drug targets, Predicted intracellular proteins, Predicted secreted proteins, RAS pathway related proteins, Transporters	Angiogenesis, Differentiation	Developmental protein, Growth factor, Heparin-binding, Mitogen	Cancer-related genes, FDA approved drug targets	Evidence at protein level	Evidence at protein level	Evidence at protein level	Evidence at protein level	Low tissue specificity	Detected in many			Cell type enhanced	Detected in many		Adipocytes: 33.5;Astrocytes: 105.3;Endometrial stromal cells: 38.6;Oligodendrocyte precursor cells: 39.6;Schwann cells: 56.0;Secretory cells: 37.4	Low cancer specificity	Detected in many			Low region specificity	Detected in all			Not detected in immune cells	Not detected			Not detected	Not detected			Low cancer specificity	Detected in all			Heart muscle - Endothelial cells	Low region specificity	Detected in all			Low region specificity	Detected in all
FGFR1	BFGFR, CD331, CEK, FLG, FLT2, H2, H3, H4, H5, KAL2, N-SAM	ENSG00000077782	Fibroblast growth factor receptor 1	P11362	8	38400215-38468834	Cancer-related genes, CD markers, Disease related genes, Enzymes, FDA approved drug targets, Human disease related genes, Plasma proteins, Predicted intracellular proteins, Predicted membrane proteins, RAS pathway related proteins, Transporters	Transcription, Transcription regulation	Heparin-binding, Kinase, Receptor, Transferase, Tyrosine-protein kinase	Cancer-related genes, Craniosynostosis, Disease variant, Dwarfism, FDA approved drug targets, Holoprosencephaly, Hypogonadotropic hypogonadism, Intellectual disability, Kallmann syndrome	Evidence at protein level	Evidence at transcript level	Evidence at protein level	Evidence at protein level	Low tissue specificity	Detected in all			Cell type enhanced	Detected in many		Fibroblasts: 188.4;Leydig cells: 193.1;Oligodendrocyte precursor cells: 156.1	Low cancer specificity	Detected in all			Low region specificity	Detected in all			Low immune cell specificity	Detected in some			Low lineage specificity	Detected in single			Cancer enhanced	Detected in all		Rhabdoid: 200.8	Breast - Fibroblasts, Kidney - Endothelial cells	Low region specificity	Detected in all			Low region specificity	Detected in all
FGFR2	BEK, CD332, CEK3, CFD1, ECT1, JWS, K-SAM, KGFR, TK14, TK25	ENSG00000066468	Fibroblast growth factor receptor 2	P21802	10	121478332-121598458	Cancer-related genes, CD markers, Disease related genes, Enzymes, FDA approved drug targets, Human disease related genes, Plasma proteins, Predicted intracellular proteins, Predicted membrane proteins, Predicted secreted proteins, RAS pathway related proteins	Apoptosis	Heparin-binding, Kinase, Receptor, Transferase, Tyrosine-protein kinase	Cancer-related genes, Craniosynostosis, Disease variant, Ectodermal dysplasia, FDA approved drug targets, Intellectual disability, Lacrimo-auriculo-dento-digital syndrome, Proto-oncogene	Evidence at protein level	Evidence at protein level	Evidence at protein level	Evidence at protein level	Tissue enriched	Detected in many	6	brain: 594.1	Group enriched	Detected in many	5	Astrocytes: 216.4;Cholangiocytes: 190.8;Oligodendrocytes: 523.6	Low cancer specificity	Detected in all			Low region specificity	Detected in all			Group enriched	Detected in some	8	basophil: 3.0;eosinophil: 2.0	Lineage enriched	Detected in single	28	granulocytes: 3.0	Cancer enhanced	Detected in many		Gastric cancer: 171.5	Lung - Alveolar cells type 2, Skin - Keratinocyte (other), Testis - Spermatogonia, Thyroid - Thyroid glandular cells	Low region specificity	Detected in all			Low region specificity	Detected in all
FGFR3	ACH, CD333, CEK2, JTK4	ENSG00000068078	Fibroblast growth factor receptor 3	P22607	4	1793293-1808872	Cancer-related genes, CD markers, Disease related genes, Enzymes, FDA approved drug targets, Human disease related genes, Predicted intracellular proteins, Predicted membrane proteins, Predicted secreted proteins, RAS pathway related proteins	Apoptosis	Kinase, Receptor, Transferase, Tyrosine-protein kinase	Cancer-related genes, Craniosynostosis, Deafness, Disease variant, Dwarfism, Ectodermal dysplasia, FDA approved drug targets, Lacrimo-auriculo-dento-digital syndrome	Evidence at protein level	Evidence at protein level	Evidence at protein level	Evidence at protein level	Tissue enhanced	Detected in many		brain: 155.8;esophagus: 135.7;skin 1: 264.2	Cell type enhanced	Detected in many		Astrocytes: 389.2;Basal keratinocytes: 98.3;Cholangiocytes: 70.6;Suprabasal keratinocytes: 96.2	Low cancer specificity	Detected in all			Low region specificity	Detected in all			Not detected in immune cells	Not detected			Not detected	Not detected			Cancer enhanced	Detected in many		Myeloma: 150.3	Testis - Spermatogonia	Low region specificity	Detected in all			Low region specificity	Detected in all
FGFR4	CD334, JTK2	ENSG00000160867	Fibroblast growth factor receptor 4	P22455	5	177086905-177098144	Cancer-related genes, CD markers, Disease related genes, Enzymes, FDA approved drug targets, Plasma proteins, Predicted intracellular proteins, Predicted membrane proteins, RAS pathway related proteins, Transporters		Kinase, Receptor, Transferase, Tyrosine-protein kinase	Cancer-related genes, FDA approved drug targets	Evidence at protein level	Evidence at protein level	Evidence at protein level	Evidence at protein level	Tissue enhanced	Detected in many		liver: 80.5;lung: 63.4	Cell type enhanced	Detected in many		Cholangiocytes: 61.1;Enteroendocrine cells: 17.0;Hepatocytes: 23.4;Proximal tubular cells: 17.0;Undifferentiated cells: 32.0	Cancer enhanced	Detected in many		liver cancer: 42.0	Low region specificity	Detected in all			Not detected in immune cells	Not detected			Not detected	Not detected			Cancer enhanced	Detected in all		liver cancer: 117.0	Liver - Hepatocytes, Lung - Fibroblast_1	Not detected	Not detected			Low region specificity	Detected in many
FGG		ENSG00000171557	Fibrinogen gamma chain	P02679	4	154604134-154612967	Cancer-related genes, Candidate cardiovascular disease genes, Disease related genes, FDA approved drug targets, Human disease related genes, Plasma proteins, Predicted intracellular proteins, Predicted secreted proteins	Blood coagulation, Hemostasis		Cancer-related genes, Disease variant, FDA approved drug targets	Evidence at protein level	Evidence at protein level	Evidence at protein level	Evidence at protein level	Tissue enriched	Detected in many	330	liver: 16058.1	Cell type enriched	Detected in some	10	Hepatocytes: 9849.5	Cancer enriched	Detected in many	19	liver cancer: 1503.5	Not detected	Not detected			Not detected in immune cells	Not detected			Not detected	Not detected			Cancer enriched	Detected in many	6	liver cancer: 229.6	Liver - Hepatocytes	Not detected	Not detected			Not detected	Not detected
FKBP1A	FKBP-12, FKBP1, FKBP12, FKBP12C, PKC12, PPIASE	ENSG00000088832	FKBP prolyl isomerase 1A	P62942	20	1368977-1393164	Enzymes, FDA approved drug targets, Metabolic proteins, Plasma proteins, Predicted intracellular proteins, Predicted membrane proteins, Transporters		Isomerase, Rotamase	FDA approved drug targets	Evidence at protein level	Evidence at protein level	Evidence at protein level	Evidence at protein level	Low tissue specificity	Detected in all			Cell type enhanced	Detected in many		Paneth cells: 1139.6	Low cancer specificity	Detected in all			Low region specificity	Detected in all			Low immune cell specificity	Detected in all			Group enriched	Detected in all	5	dendritic cells: 675.8;granulocytes: 976.4;monocytes: 1017.4	Low cancer specificity	Detected in all			Breast - Endothelial cells, Colon - Endothelial cells, Kidney - Endothelial cells, Lung - Endothelial cells	Low region specificity	Detected in all
FLT1	FLT, VEGFR1	ENSG00000102755	Fms related receptor tyrosine kinase 1	P17948	13	28300346-28495145	Cancer-related genes, Disease related genes, Enzymes, FDA approved drug targets, Plasma proteins, Predicted membrane proteins, Predicted secreted proteins, RAS pathway related proteins	Angiogenesis, Chemotaxis, Differentiation	Developmental protein, Kinase, Receptor, Transferase, Tyrosine-protein kinase	Cancer-related genes, FDA approved drug targets	Evidence at protein level	Evidence at protein level	Evidence at protein level	Evidence at protein level	Tissue enriched	Detected in many	8	placenta: 405.3	Cell type enhanced	Detected in many		Adipocytes: 383.1;Endothelial cells: 364.4;Extravillous trophoblasts: 980.8;Microglial cells: 414.2;Syncytiotrophoblasts: 1127.1	Cancer enhanced	Detected in all		renal cancer: 28.7	Low region specificity	Detected in all			Not detected in immune cells	Not detected			Not detected	Not detected			Cancer enhanced	Detected in many		skin cancer: 15.1;testis cancer: 39.8	Adipose visceral - Endothelial cells, Breast - Endothelial cells, Colon - Endothelial cells, Heart muscle - Endothelial cells, Liver - Vascular Endothelial cells, Prostate - Endothelial cells, Skin - Endothelial cells, Stomach - Endothelial cells, Testis - Early spermatids	Low region specificity	Detected in all			Low region specificity	Detected in all
FLT3	CD135, FLK2, STK1	ENSG00000122025	Fms related receptor tyrosine kinase 3	P36888	13	28003274-28100592	Cancer-related genes, CD markers, Disease related genes, Enzymes, FDA approved drug targets, Human disease related genes, Predicted membrane proteins, RAS pathway related proteins	Host-virus interaction	Kinase, Receptor, Transferase, Tyrosine-protein kinase	Cancer-related genes, Disease variant, FDA approved drug targets, Proto-oncogene	Evidence at protein level	Evidence at transcript level	Evidence at protein level	Evidence at protein level	Tissue enhanced	Detected in some		bone marrow: 5.2;brain: 9.1;lymphoid tissue: 6.3	Group enriched	Detected in some	5	dendritic cells: 60.0;Inhibitory neurons: 57.5;Kupffer cells: 30.9;Langerhans cells: 21.1;Macrophages: 19.1;Schwann cells: 51.1	Cancer enhanced	Detected in some		breast cancer: 1.8	Region enhanced	Detected in many		cerebellum: 10.7	Group enriched	Detected in many	13	myeloid DC: 68.7;plasmacytoid DC: 26.3	Lineage enriched	Detected in many	19	dendritic cells: 68.7	Cancer enriched	Detected in single	67	Leukemia: 28.4	Prostate - Macrophages, Stomach - Macrophages, Testis - Late spermatids	Low region specificity	Detected in many			Low region specificity	Detected in all
FLT4	PCL, VEGFR-3, VEGFR3	ENSG00000037280	Fms related receptor tyrosine kinase 4	P35916	5	180601506-180649624	Cancer-related genes, Disease related genes, Enzymes, FDA approved drug targets, Human disease related genes, Plasma proteins, Predicted intracellular proteins, Predicted membrane proteins, Predicted secreted proteins, RAS pathway related proteins, Transporters	Angiogenesis	Kinase, Receptor, Transferase, Tyrosine-protein kinase	Cancer-related genes, Disease variant, FDA approved drug targets	Evidence at protein level	Evidence at protein level	Evidence at protein level	Evidence at protein level	Low tissue specificity	Detected in many			Cell type enriched	Detected in some	4	Lymphatic endothelial cells: 193.6	Low cancer specificity	Detected in all			Low region specificity	Detected in all			Immune cell enriched	Detected in single	4	MAIT T-cell: 3.8	Lineage enriched	Detected in single	14	T-cells: 3.8	Low cancer specificity	Detected in many			Kidney - Endothelial cells, Liver - Vascular Endothelial cells, Pancreas - Endothelial cells, Prostate - Endothelial cells, Skeletal muscle - Endothelial cells	Low region specificity	Detected in many			Not detected	Not detected
FN1	CIG, FINC, GFND2, LETS, MSF	ENSG00000115414	Fibronectin 1	P02751	2	215360440-215436073	Cancer-related genes, Candidate cardiovascular disease genes, Disease related genes, FDA approved drug targets, Human disease related genes, Plasma proteins, Predicted intracellular proteins, Predicted secreted proteins	Acute phase, Angiogenesis, Cell adhesion, Cell shape	Heparin-binding	Cancer-related genes, Disease variant, Dwarfism, FDA approved drug targets	Evidence at protein level	Evidence at protein level	Evidence at protein level	Evidence at protein level	Tissue enhanced	Detected in many		liver: 1674.5;placenta: 2828.8	Cell type enhanced	Detected in many		Extravillous trophoblasts: 3161.0;Fibroblasts: 697.7;Hepatocytes: 800.2;Pancreatic endocrine cells: 517.9;Smooth muscle cells: 482.6	Cancer enhanced	Detected in all		thyroid cancer: 833.9	Low region specificity	Detected in all			Not detected in immune cells	Not detected			Not detected	Not detected			Cancer enhanced	Detected in all		testis cancer: 4284.8;thyroid cancer: 4456.7	Adipose subcutaneous - Adipose progenitor cells, Breast - Fibroblasts, Colon - Smooth muscle cells, Prostate - Smooth muscle cells, Skeletal muscle - Fibroblasts, Skin - Fibroblast_2	Low region specificity	Detected in all			Low region specificity	Detected in all
FNTA	FPTA, PGGT1A, PTAR2	ENSG00000168522	Farnesyltransferase, CAAX box, alpha	P49354	8	43034194-43085788	Enzymes, FDA approved drug targets, Metabolic proteins, Predicted intracellular proteins		Prenyltransferase, Transferase	FDA approved drug targets	Evidence at protein level	Evidence at protein level	Evidence at protein level	Evidence at protein level	Low tissue specificity	Detected in all			Cell type enhanced	Detected in all		Syncytiotrophoblasts: 229.3	Low cancer specificity	Detected in all			Low region specificity	Detected in all			Low immune cell specificity	Detected in all			Low lineage specificity	Detected in all			Low cancer specificity	Detected in all				Low region specificity	Detected in all			Low region specificity	Detected in all
FNTB	FPTB	ENSG00000257365	Farnesyltransferase, CAAX box, beta	P49356	14	64986895-65062652	Enzymes, FDA approved drug targets, Metabolic proteins, Predicted intracellular proteins	Lipid metabolism	Prenyltransferase, Transferase	FDA approved drug targets	Evidence at protein level	Evidence at transcript level	Evidence at protein level	Evidence at protein level	Tissue enriched	Detected in all	4	brain: 84.8	Cell type enhanced	Detected in many		Sertoli cells: 43.5	Low cancer specificity	Detected in all			Low region specificity	Detected in all			Low immune cell specificity	Detected in all			Low lineage specificity	Detected in all			Low cancer specificity	Detected in all			Skin - Keratinocyte (other), Testis - Sertoli cells	Low region specificity	Detected in all			Low region specificity	Detected in all
FOLH1	FOLH, GCP2, GCPII, NAALAD1, NAALAdase, PSM, PSMA	ENSG00000086205	Folate hydrolase 1	Q04609	11	49145092-49208638	Cancer-related genes, Enzymes, FDA approved drug targets, Plasma proteins, Predicted intracellular proteins, Predicted membrane proteins		Carboxypeptidase, Dipeptidase, Hydrolase, Metalloprotease, Multifunctional enzyme, Protease	Cancer-related genes, FDA approved drug targets	Evidence at protein level	Evidence at protein level	Evidence at protein level	Evidence at protein level	Tissue enhanced	Detected in many		intestine: 259.0;prostate: 73.4	Group enriched	Detected in many	13	Oligodendrocytes: 342.1;Prostatic glandular cells: 547.4	Cancer enriched	Detected in many	27	prostate cancer: 142.7	Low region specificity	Detected in all			Not detected in immune cells	Not detected			Not detected	Not detected			Group enriched	Detected in many	25	prostate cancer: 262.4;Rhabdoid: 177.2	Kidney - Proximal tubular cells, Kidney - Proximal tubular cells, Liver - Hepatocytes, Lung - Fibroblast_1, Pancreas - Fibroblasts, Prostate - Prostate glandular cells, Stomach - Fibroblasts, Thyroid - Fibroblasts	Low region specificity	Detected in all			Low region specificity	Detected in all
FOLR1	FOLR, FRalpha	ENSG00000110195	Folate receptor alpha	P15328	11	72189558-72196323	Disease related genes, FDA approved drug targets, Human disease related genes, Metabolic proteins, Predicted membrane proteins, Predicted secreted proteins, Transporters	Transport	Receptor	FDA approved drug targets, Neurodegeneration	Evidence at protein level	Evidence at transcript level	Evidence at protein level	Evidence at protein level	Tissue enriched	Detected in many	14	choroid plexus: 2944.1	Cell type enhanced	Detected in many		Alveolar cells type 1: 387.7;Alveolar cells type 2: 264.2;Breast glandular cells: 223.4;Ciliated cells: 209.6;Collecting duct cells: 254.8;Cytotrophoblasts: 468.5;Proximal tubular cells: 245.3;Secretory cells: 415.8;Syncytiotrophoblasts: 323.9	Cancer enhanced	Detected in many		ovarian cancer: 259.5	Region enriched	Detected in all	38	choroid plexus: 993.6	Not detected in immune cells	Not detected			Not detected	Not detected			Cancer enhanced	Detected in many		ovarian cancer: 85.2	Kidney - Proximal tubular cells, Lung - Alveolar cells type 1, Skin - Eccrine sweat gland cells, Thyroid - Thyroid glandular cells	Low region specificity	Detected in many			Low region specificity	Detected in all
FPGS		ENSG00000136877	Folylpolyglutamate synthase	Q05932	9	127794597-127814327	Enzymes, FDA approved drug targets, Metabolic proteins, Predicted intracellular proteins	One-carbon metabolism	Ligase	FDA approved drug targets	Evidence at protein level	Evidence at transcript level	Evidence at protein level	Evidence at protein level	Low tissue specificity	Detected in all			Cell type enhanced	Detected in all		Mesothelial cells: 79.0	Low cancer specificity	Detected in all			Low region specificity	Detected in all			Low immune cell specificity	Detected in many			Low lineage specificity	Detected in all			Low cancer specificity	Detected in all			Adipose subcutaneous - Adipocytes (Subcutaneous)	Low region specificity	Detected in all			Low region specificity	Detected in all
FRK	GTK, PTK5, RAK	ENSG00000111816	Fyn related Src family tyrosine kinase	P42685	6	115931149-116060891	Enzymes, FDA approved drug targets, Plasma proteins, Predicted intracellular proteins		Kinase, Transferase, Tyrosine-protein kinase	FDA approved drug targets, Tumor suppressor	Evidence at protein level	Evidence at protein level	Evidence at protein level	Evidence at protein level	Low tissue specificity	Detected in many			Cell type enhanced	Detected in many		Early spermatids: 100.5;Oligodendrocytes: 91.0;Proximal enterocytes: 47.1	Low cancer specificity	Detected in many			Low region specificity	Detected in all			Not detected in immune cells	Not detected			Not detected	Not detected			Low cancer specificity	Detected in many			Adipose subcutaneous - Smooth muscle cells	Not detected	Not detected			Not detected	Not detected
FSHR	FSHRO, LGR1, ODG1	ENSG00000170820	Follicle stimulating hormone receptor	P23945	2	48962157-49154527	Disease related genes, FDA approved drug targets, G-protein coupled receptors, Human disease related genes, Predicted intracellular proteins, Predicted membrane proteins, Transporters		G-protein coupled receptor, Receptor, Transducer	Disease variant, FDA approved drug targets	Evidence at protein level	Evidence at transcript level	Evidence at protein level	Evidence at protein level	Group enriched	Detected in some	7	ovary: 2.7;testis: 2.2	Cell type enhanced	Detected in some		Early spermatids: 1.8;Excitatory neurons: 9.7;Granulosa cells: 5.2;Late spermatids: 8.1;Oligodendrocyte precursor cells: 2.8;Sertoli cells: 2.7	Not detected	Not detected			Low region specificity	Detected in many			Not detected in immune cells	Not detected			Not detected	Not detected			Not detected	Not detected			Testis - Sertoli cells	Not detected	Not detected			Not detected	Not detected
FTH1	FHC, FTH, FTHL6, PIG15, PLIF	ENSG00000167996	Ferritin heavy chain 1	P02794	11	61959718-61967634	Cancer-related genes, Candidate cardiovascular disease genes, Disease related genes, Enzymes, FDA approved drug targets, Human disease related genes, Metabolic proteins, Plasma proteins, Predicted intracellular proteins	Iron storage	Oxidoreductase	Cancer-related genes, FDA approved drug targets	Evidence at protein level	Evidence at transcript level	Evidence at protein level	Evidence at protein level	Low tissue specificity	Detected in all			Cell type enhanced	Detected in all		Langerhans cells: 53887.5;monocytes: 46189.2;Proximal enterocytes: 29978.1	Low cancer specificity	Detected in all			Low region specificity	Detected in all			Low immune cell specificity	Detected in all			Low lineage specificity	Detected in all			Low cancer specificity	Detected in all				Low region specificity	Detected in all
FTL	MGC71996, NBIA3	ENSG00000087086	Ferritin light chain	P02792	19	48965309-48966879	Cancer-related genes, Candidate cardiovascular disease genes, Disease related genes, FDA approved drug targets, Human disease related genes, Plasma proteins, Predicted intracellular proteins	Iron storage		Cancer-related genes, Cataract, Disease variant, FDA approved drug targets, Neurodegeneration	Evidence at protein level	Evidence at protein level	Evidence at protein level	Evidence at protein level	Tissue enhanced	Detected in all		liver: 14070.0	Cell type enhanced	Detected in all		Hepatocytes: 29778.7;Hofbauer cells: 77810.9;Kupffer cells: 52544.7;Macrophages: 30310.5;monocytes: 24547.4;Proximal tubular cells: 53178.3	Low cancer specificity	Detected in all			Low region specificity	Detected in all			Low immune cell specificity	Detected in all			Group enriched	Detected in all	5	granulocytes: 125828.8;monocytes: 102246.5	Low cancer specificity	Detected in all			Adipose subcutaneous - Macrophages, Adipose visceral - Macrophages, Kidney - Proximal tubular cells, Kidney - Proximal tubular cells, Lung - Macrophages	Low region specificity	Detected in all			Low region specificity	Detected in all
FXYD2	ATP1G1, HOMG2, MGC12372	ENSG00000137731	FXYD domain containing ion transport regulator 2	P54710	11	117800844-117828698	Disease related genes, FDA approved drug targets, Human disease related genes, Metabolic proteins, Predicted membrane proteins, Transporters	Ion transport, Potassium transport, Sodium transport, Sodium/potassium transport, Transport		Disease variant, FDA approved drug targets, Primary hypomagnesemia	Evidence at protein level	Evidence at protein level	Evidence at protein level	Evidence at protein level	Tissue enriched	Detected in many	4	kidney: 3540.9	Cell type enhanced	Detected in many		Cholangiocytes: 1055.0;Distal tubular cells: 4293.6;Ductal cells: 1077.7;Proximal tubular cells: 4148.6	Cancer enriched	Detected in some	8	renal cancer: 49.9	Low region specificity	Detected in many			Group enriched	Detected in many	4	memory CD8 T-cell: 14.8;naive CD4 T-cell: 5.1;naive CD8 T-cell: 4.4;NK-cell: 9.6;plasmacytoid DC: 3.8	Group enriched	Detected in many	7	dendritic cells: 3.8;NK-cells: 9.6;T-cells: 14.8	Cancer enhanced	Detected in many		Kidney cancer: 220.9;Uterine cancer: 89.5	Liver - Cholangiocyte, Stomach - Fibroblasts	Low region specificity	Detected in many			Region enriched	Detected in some
GAA		ENSG00000171298	Alpha glucosidase	P10253	17	80101556-80119881	Disease related genes, Enzymes, FDA approved drug targets, Human disease related genes, Metabolic proteins, Plasma proteins, Predicted intracellular proteins		Glycosidase, Hydrolase	Disease variant, FDA approved drug targets, Glycogen storage disease	Evidence at protein level	Evidence at protein level	Evidence at protein level	Evidence at protein level	Low tissue specificity	Detected in all			Cell type enhanced	Detected in all		Cytotrophoblasts: 151.0;Extravillous trophoblasts: 163.0;Syncytiotrophoblasts: 158.2	Low cancer specificity	Detected in all			Low region specificity	Detected in all			Group enriched	Detected in many	5	classical monocyte: 66.6;eosinophil: 22.9;intermediate monocyte: 50.3;myeloid DC: 39.8;neutrophil: 27.1;non-classical monocyte: 69.0	Group enriched	Detected in all	10	dendritic cells: 39.8;granulocytes: 27.1;monocytes: 69.0	Low cancer specificity	Detected in all			Lung - Macrophages, Testis - Early spermatids	Low region specificity	Detected in all			Low region specificity	Detected in all
GABBR1	GPRC3A, hGB1a	ENSG00000204681	Gamma-aminobutyric acid type B receptor subunit 1	Q9UBS5	6	29555629-29633976	FDA approved drug targets, G-protein coupled receptors, Plasma proteins, Predicted membrane proteins		G-protein coupled receptor, Receptor, Transducer	FDA approved drug targets	Evidence at protein level	Evidence at transcript level	Evidence at protein level	Evidence at protein level	Tissue enriched	Detected in many	5	brain: 228.8	Cell type enhanced	Detected in many		Astrocytes: 142.7;Excitatory neurons: 56.7;Horizontal cells: 56.0;Inhibitory neurons: 65.2;Oligodendrocyte precursor cells: 67.9	Low cancer specificity	Detected in all			Low region specificity	Detected in all			Not detected in immune cells	Not detected			Not detected	Not detected			Low cancer specificity	Detected in many				Low region specificity	Detected in all			Low region specificity	Detected in all
GABBR2	GABABR2, GPR51, GPRC3B, HG20	ENSG00000136928	Gamma-aminobutyric acid type B receptor subunit 2	O75899	9	98288109-98708935	Disease related genes, FDA approved drug targets, G-protein coupled receptors, Human disease related genes, Predicted intracellular proteins, Predicted membrane proteins, Transporters		G-protein coupled receptor, Receptor, Transducer	Disease variant, Epilepsy, FDA approved drug targets, Intellectual disability	Evidence at protein level	Evidence at protein level	Evidence at protein level	Evidence at protein level	Tissue enriched	Detected in some	8	brain: 62.9	Group enriched	Detected in some	5	Excitatory neurons: 373.5;Inhibitory neurons: 377.6	Group enriched	Detected in many	10	glioma: 7.2;thyroid cancer: 11.6;urothelial cancer: 3.9	Low region specificity	Detected in all			Not detected in immune cells	Not detected			Not detected	Not detected			Cancer enhanced	Detected in many		thyroid cancer: 8.9	Testis - Late spermatids	Low region specificity	Detected in all			Low region specificity	Detected in all
GABRA1	EJM5	ENSG00000022355	Gamma-aminobutyric acid type A receptor subunit alpha1	P14867	5	161847063-161899981	Disease related genes, FDA approved drug targets, Human disease related genes, Predicted intracellular proteins, Predicted membrane proteins, Transporters	Ion transport, Transport	Chloride channel, Ion channel, Ligand-gated ion channel, Receptor	Disease variant, Epilepsy, FDA approved drug targets	Evidence at protein level	Evidence at protein level	Evidence at protein level	Evidence at protein level	Group enriched	Detected in some	30	brain: 54.1;retina: 17.3	Group enriched	Detected in some	6	Bipolar cells: 169.6;Excitatory neurons: 213.3;Inhibitory neurons: 206.2	Cancer enriched	Detected in single	5	glioma: 1.1	Low region specificity	Detected in all			Not detected in immune cells	Not detected			Not detected	Not detected			Cancer enriched	Detected in single	7	breast cancer: 3.7	Stomach - Gastric enteroendocrine cells, Testis - Early spermatids, Testis - Late spermatids	Low region specificity	Detected in all			Low region specificity	Detected in all
GABRA2		ENSG00000151834	Gamma-aminobutyric acid type A receptor subunit alpha2	P47869	4	46243548-46475230	Disease related genes, FDA approved drug targets, Human disease related genes, Predicted intracellular proteins, Predicted membrane proteins, Transporters	Ion transport, Transport	Chloride channel, Ion channel, Ligand-gated ion channel, Receptor	Disease variant, Epilepsy, FDA approved drug targets	Evidence at protein level	Evidence at protein level	Evidence at protein level	Evidence at protein level	Tissue enriched	Detected in some	4	brain: 38.6	Group enriched	Detected in many	4	Astrocytes: 403.5;Excitatory neurons: 151.0;Inhibitory neurons: 106.6	Cancer enhanced	Detected in some		colorectal cancer: 0.6;glioma: 0.8	Low region specificity	Detected in all			Not detected in immune cells	Not detected			Not detected	Not detected			Cancer enhanced	Detected in many		Rhabdoid: 7.6	Breast - Endothelial cells	Low region specificity	Detected in all			Low region specificity	Detected in all
GABRA3		ENSG00000011677	Gamma-aminobutyric acid type A receptor subunit alpha3	P34903	X	152166234-152451315	FDA approved drug targets, Predicted membrane proteins, Transporters	Ion transport, Transport	Chloride channel, Ion channel, Ligand-gated ion channel, Receptor	Disease variant, Epilepsy, FDA approved drug targets	Evidence at protein level	Evidence at protein level	Evidence at protein level	Evidence at protein level	Group enriched	Detected in some	7	brain: 16.9;choroid plexus: 33.0;retina: 8.7	Cell type enhanced	Detected in some		Excitatory neurons: 67.9;Hofbauer cells: 13.8;Inhibitory neurons: 21.3;Oligodendrocyte precursor cells: 54.7	Cancer enriched	Detected in many	7	testis cancer: 16.6	Low region specificity	Detected in all			Not detected in immune cells	Not detected			Not detected	Not detected			Low cancer specificity	Detected in many			Colon - Colon enteroendocrine cells, Testis - Spermatogonia	Low region specificity	Detected in all			Low region specificity	Detected in all
GABRA4		ENSG00000109158	Gamma-aminobutyric acid type A receptor subunit alpha4	P48169	4	46918900-46993581	FDA approved drug targets, Predicted membrane proteins	Ion transport, Transport	Chloride channel, Ion channel, Ligand-gated ion channel, Receptor	FDA approved drug targets	Evidence at protein level	Evidence at transcript level	Evidence at protein level	Evidence at protein level	Group enriched	Detected in some	11	brain: 9.7;heart muscle: 2.4	Group enriched	Detected in some	5	Excitatory neurons: 120.8;Inhibitory neurons: 153.2	Not detected	Not detected			Low region specificity	Detected in all			Not detected in immune cells	Not detected			Not detected	Not detected			Not detected	Not detected			Adipose subcutaneous - Smooth muscle cells, Colon - Colon enteroendocrine cells, Skin - Sebaceous gland cells, Testis - Early spermatids	Low region specificity	Detected in all			Low region specificity	Detected in all
GABRA5		ENSG00000186297	Gamma-aminobutyric acid type A receptor subunit alpha5	P31644	15	26866911-26949208	Disease related genes, FDA approved drug targets, Human disease related genes, Predicted intracellular proteins, Predicted membrane proteins, Transporters	Ion transport, Transport	Chloride channel, Ion channel, Ligand-gated ion channel, Receptor	Disease variant, Epilepsy, FDA approved drug targets	Evidence at protein level	Evidence at protein level	Evidence at protein level	Evidence at protein level	Tissue enriched	Detected in some	13	brain: 113.2	Group enriched	Detected in some	10	Excitatory neurons: 26.6;Inhibitory neurons: 13.5	Cancer enhanced	Detected in some		glioma: 0.8	Low region specificity	Detected in all			Not detected in immune cells	Not detected			Not detected	Not detected			Cancer enriched	Detected in some	6	Rhabdoid: 22.0		Low region specificity	Detected in all			Low region specificity	Detected in many
GABRA6		ENSG00000145863	Gamma-aminobutyric acid type A receptor subunit alpha6	Q16445	5	161547063-161702593	FDA approved drug targets, Predicted intracellular proteins, Predicted membrane proteins	Ion transport, Transport	Chloride channel, Ion channel, Ligand-gated ion channel, Receptor	FDA approved drug targets	Evidence at protein level	Evidence at transcript level	Evidence at transcript level	Evidence at protein level	Tissue enriched	Detected in single	281	brain: 203.5	Cell type enhanced	Detected in single		Cone photoreceptor cells: 1.7	Not detected	Not detected			Region enriched	Detected in many	14	cerebellum: 150.4	Not detected in immune cells	Not detected			Not detected	Not detected			Not detected	Not detected			Testis - Sertoli cells	Region enriched	Detected in some	40	cerebellum: 1073.9	Region enriched	Detected in some
GABRB1		ENSG00000163288	Gamma-aminobutyric acid type A receptor subunit beta1	P18505	4	46993723-47426447	Disease related genes, FDA approved drug targets, Human disease related genes, Predicted intracellular proteins, Predicted membrane proteins	Ion transport, Transport	Chloride channel, Ion channel, Ligand-gated ion channel, Receptor	Disease variant, Epilepsy, FDA approved drug targets	Evidence at protein level	Evidence at transcript level	Evidence at protein level	Evidence at protein level	Tissue enhanced	Detected in some		brain: 13.3;heart muscle: 3.5	Group enriched	Detected in some	15	Astrocytes: 878.4;Excitatory neurons: 425.6;Inhibitory neurons: 485.1;Oligodendrocyte precursor cells: 250.5	Cancer enhanced	Detected in single		glioma: 0.7	Low region specificity	Detected in all			Not detected in immune cells	Not detected			Not detected	Not detected			Not detected	Not detected				Low region specificity	Detected in all			Low region specificity	Detected in all
GABRB2		ENSG00000145864	Gamma-aminobutyric acid type A receptor subunit beta2	P47870	5	161288429-161549044	Disease related genes, FDA approved drug targets, Human disease related genes, Predicted membrane proteins, Transporters	Ion transport, Transport	Chloride channel, Ion channel, Ligand-gated ion channel, Receptor	Disease variant, Epilepsy, FDA approved drug targets	Evidence at protein level	Evidence at protein level	Evidence at protein level	Evidence at protein level	Tissue enriched	Detected in some	7	brain: 44.0	Group enriched	Detected in many	20	Excitatory neurons: 551.3;Inhibitory neurons: 748.3	Cancer enriched	Detected in some	20	thyroid cancer: 10.2	Low region specificity	Detected in all			Not detected in immune cells	Not detected			Not detected	Not detected			Cancer enhanced	Detected in some		Myeloma: 1.8	Adipose subcutaneous - Macrophages, Testis - Spermatogonia	Low region specificity	Detected in all			Low region specificity	Detected in all
GABRB3		ENSG00000166206	Gamma-aminobutyric acid type A receptor subunit beta3	P28472	15	26543552-26939539	Disease related genes, FDA approved drug targets, Human disease related genes, Predicted membrane proteins, Transporters	Ion transport, Transport	Chloride channel, Ion channel, Ligand-gated ion channel, Receptor	Disease variant, Epilepsy, FDA approved drug targets	Evidence at protein level	Evidence at transcript level	Evidence at protein level	Evidence at protein level	Tissue enhanced	Detected in many		brain: 45.7;retina: 29.3	Group enriched	Detected in many	4	Bipolar cells: 129.9;Excitatory neurons: 502.0;Inhibitory neurons: 247.4;Oligodendrocyte precursor cells: 131.1	Low cancer specificity	Detected in many			Low region specificity	Detected in all			Not detected in immune cells	Not detected			Not detected	Not detected			Cancer enhanced	Detected in many		Neuroblastoma: 47.4	Colon - Colon enteroendocrine cells, Testis - Spermatocytes, Testis - Spermatogonia	Low region specificity	Detected in all			Low region specificity	Detected in all
GABRD		ENSG00000187730	Gamma-aminobutyric acid type A receptor subunit delta	O14764	1	2019329-2030758	Disease related genes, FDA approved drug targets, Human disease related genes, Predicted intracellular proteins, Predicted membrane proteins	Ion transport, Transport	Chloride channel, Ion channel	Disease variant, Epilepsy, FDA approved drug targets	Evidence at protein level	Evidence at protein level	Evidence at protein level	Evidence at protein level	Tissue enriched	Detected in some	74	brain: 259.8	Cell type enhanced	Detected in some		Bipolar cells: 14.4;Excitatory neurons: 29.0;Horizontal cells: 23.9;Inhibitory neurons: 36.0;Microglial cells: 8.1;Spermatogonia: 14.8	Low cancer specificity	Detected in all			Low region specificity	Detected in all			Not detected in immune cells	Not detected			Not detected	Not detected			Cancer enhanced	Detected in some		Rhabdoid: 2.1		Low region specificity	Detected in all			Low region specificity	Detected in all
GABRE		ENSG00000102287	Gamma-aminobutyric acid type A receptor subunit epsilon	P78334	X	151953124-151974680	FDA approved drug targets, Predicted membrane proteins	Ion transport, Transport	Chloride channel, Ion channel	FDA approved drug targets	Evidence at protein level	Evidence at transcript level	Evidence at transcript level	Evidence at protein level	Tissue enhanced	Detected in many		adipose tissue: 9.3;brain: 13.8;heart muscle: 9.1	Cell type enhanced	Detected in many		Mucus glandular cells: 63.5;Syncytiotrophoblasts: 76.6	Low cancer specificity	Detected in many			Group enriched	Detected in many	5	cerebral cortex: 33.2;hypothalamus: 103.9;midbrain: 81.8;pons: 74.0	Not detected in immune cells	Not detected			Not detected	Not detected			Low cancer specificity	Detected in many			Adipose subcutaneous - Adipocytes (Subcutaneous), Adipose visceral - Adipocytes (Visceral), Breast - Adipocytes (Breast)	Region enriched	Detected in many	4	hypothalamus: 18.5	Region enhanced	Detected in many
GABRG1		ENSG00000163285	Gamma-aminobutyric acid type A receptor subunit gamma1	Q8N1C3	4	46035769-46124054	FDA approved drug targets, Predicted membrane proteins	Ion transport, Transport	Chloride channel, Ion channel	FDA approved drug targets	Evidence at protein level	Evidence at protein level	Evidence at protein level	Evidence at protein level	Tissue enriched	Detected in some	7	brain: 21.5	Cell type enriched	Detected in some	4	Astrocytes: 128.5	Cancer enriched	Detected in single	8	glioma: 0.6	Low region specificity	Detected in all			Not detected in immune cells	Not detected			Not detected	Not detected			Group enriched	Detected in some	5	Adrenocortical cancer: 1.4;Myeloma: 2.3		Low region specificity	Detected in all			Low region specificity	Detected in all
GABRG2		ENSG00000113327	Gamma-aminobutyric acid type A receptor subunit gamma2	P18507	5	162000057-162162977	Disease related genes, FDA approved drug targets, Human disease related genes, Predicted intracellular proteins, Predicted membrane proteins, Transporters	Ion transport, Transport	Chloride channel, Ion channel	Disease variant, Epilepsy, FDA approved drug targets	Evidence at protein level	Evidence at transcript level	Evidence at protein level	Evidence at protein level	Group enriched	Detected in many	6	brain: 42.1;retina: 10.8	Group enriched	Detected in some	9	Bipolar cells: 110.3;Excitatory neurons: 232.1;Horizontal cells: 68.0;Inhibitory neurons: 160.7	Cancer enhanced	Detected in single		glioma: 1.4	Low region specificity	Detected in all			Immune cell enhanced	Detected in some		basophil: 4.6	Group enriched	Detected in many	5	B-cells: 1.6;granulocytes: 4.6;T-cells: 1.5	Cancer enhanced	Detected in all		Gallbladder cancer: 36.0	Colon - Colon enteroendocrine cells	Low region specificity	Detected in all			Low region specificity	Detected in all
GABRG3		ENSG00000182256	Gamma-aminobutyric acid type A receptor subunit gamma3	Q99928	15	26971181-27541984	FDA approved drug targets, Predicted intracellular proteins, Predicted membrane proteins	Ion transport, Transport	Chloride channel, Ion channel	FDA approved drug targets	Evidence at protein level	Evidence at transcript level	Evidence at transcript level	Evidence at protein level	Tissue enhanced	Detected in some		retina: 26.3;testis: 9.0	Group enriched	Detected in some	6	Excitatory neurons: 428.9;Inhibitory neurons: 590.3;Late spermatids: 340.7;Muller glia cells: 158.8	Cancer enhanced	Detected in single		prostate cancer: 1.5	Low region specificity	Detected in all			Not detected in immune cells	Not detected			Not detected	Not detected			Cancer enhanced	Detected in some		thyroid cancer: 3.1	Prostate - Prostate glandular cells, Skin - Eccrine sweat gland cells, Testis - Late spermatids	Low region specificity	Detected in many			Low region specificity	Detected in all
GABRP		ENSG00000094755	Gamma-aminobutyric acid type A receptor subunit pi	O00591	5	170763350-170814047	FDA approved drug targets, Predicted intracellular proteins, Predicted membrane proteins	Ion transport, Transport	Chloride channel, Ion channel	FDA approved drug targets	Evidence at protein level	Evidence at protein level	Evidence at transcript level	Evidence at protein level	Tissue enhanced	Detected in all		breast: 147.3;esophagus: 166.1	Cell type enhanced	Detected in many		Breast glandular cells: 158.2;Breast myoepithelial cells: 68.3;Club cells: 74.0;Fibroblasts: 73.7;Glandular and luminal cells: 480.2;Ionocytes: 128.1	Group enriched	Detected in many	4	breast cancer: 35.4;cervical cancer: 49.3;endometrial cancer: 16.8;pancreatic cancer: 41.9;stomach cancer: 25.2	Low region specificity	Detected in all			Immune cell enhanced	Detected in many		basophil: 11.8	Group enriched	Detected in many	8	granulocytes: 11.8;monocytes: 5.8	Low cancer specificity	Detected in all			Lung - Respiratory ciliated cells, Prostate - Urothelial cells, Skin - Eccrine sweat gland cells	Not detected	Not detected			Low region specificity	Detected in single
GABRQ		ENSG00000268089	Gamma-aminobutyric acid type A receptor subunit theta	Q9UN88	X	152637895-152657542	FDA approved drug targets, Predicted membrane proteins	Ion transport, Transport	Chloride channel, Ion channel	FDA approved drug targets	Evidence at protein level	Evidence at transcript level	Evidence at protein level	Evidence at protein level	Group enriched	Detected in some	7	brain: 21.7;cervix: 7.4	Cell type enhanced	Detected in some		Basal keratinocytes: 4.5;Basal squamous epithelial cells: 4.4;Glandular and luminal cells: 3.5;Horizontal cells: 5.0;Squamous epithelial cells: 2.5;Suprabasal keratinocytes: 1.5	Cancer enhanced	Detected in many		testis cancer: 6.6	Region enhanced	Detected in many		hypothalamus: 154.3	Not detected in immune cells	Not detected			Not detected	Not detected			Cancer enhanced	Detected in many		Bone cancer: 7.1;Brain cancer: 7.3	Colon - Colon enteroendocrine cells	Region enriched	Detected in many	5	hypothalamus: 52.6	Group enriched	Detected in many
GAMT	PIG2, TP53I2	ENSG00000130005	Guanidinoacetate N-methyltransferase	Q14353	19	1397026-1401570	Disease related genes, Enzymes, FDA approved drug targets, Human disease related genes, Metabolic proteins, Plasma proteins, Predicted intracellular proteins		Methyltransferase, Transferase	Disease variant, FDA approved drug targets	Evidence at protein level	Evidence at transcript level	Evidence at protein level	Evidence at protein level	Tissue enhanced	Detected in all		liver: 600.1;skeletal muscle: 1191.9;tongue: 447.8	Group enriched	Detected in many	5	Hepatocytes: 796.3;Proximal tubular cells: 384.0;Skeletal myocytes: 946.5	Cancer enriched	Detected in all	5	liver cancer: 173.2	Low region specificity	Detected in all			Low immune cell specificity	Detected in all			Low lineage specificity	Detected in all			Low cancer specificity	Detected in all			Heart muscle - Cardiomyocytes, Kidney - Proximal tubular cells, Kidney - Proximal tubular cells, Liver - Hepatocytes, Skin - Keratinocyte (other), Testis - Sertoli cells	Low region specificity	Detected in all			Low region specificity	Detected in all
GANAB	G2AN, GIIA, GluII, KIAA0088	ENSG00000089597	Glucosidase II alpha subunit	Q14697	11	62624826-62646726	Disease related genes, Enzymes, FDA approved drug targets, Human disease related genes, Metabolic proteins, Plasma proteins, Predicted intracellular proteins		Glycosidase, Hydrolase	Disease variant, FDA approved drug targets	Evidence at protein level	Evidence at protein level	Evidence at protein level	Evidence at protein level	Low tissue specificity	Detected in all			Low cell type specificity	Detected in many			Low cancer specificity	Detected in all			Low region specificity	Detected in all			Low immune cell specificity	Detected in all			Low lineage specificity	Detected in all			Low cancer specificity	Detected in all			Colon - Macrophages, Thyroid - Thyroid glandular cells	Low region specificity	Detected in all			Low region specificity	Detected in all
GANC		ENSG00000214013	Glucosidase alpha, neutral C	Q8TET4	15	42273201-42353666	Enzymes, FDA approved drug targets, Metabolic proteins, Predicted intracellular proteins		Glycosidase, Hydrolase	FDA approved drug targets	Evidence at protein level	Evidence at protein level	Evidence at transcript level	Evidence at protein level	Low tissue specificity	Detected in all			Cell type enhanced	Detected in all		Oligodendrocytes: 80.7	Low cancer specificity	Detected in all			Low region specificity	Detected in all			Low immune cell specificity	Detected in all			Low lineage specificity	Detected in all			Low cancer specificity	Detected in all			Lung - Alveolar cells type 2	Low region specificity	Detected in all			Low region specificity	Detected in all
GAPDH	GAPD	ENSG00000111640	Glyceraldehyde-3-phosphate dehydrogenase	P04406	12	6534512-6538374	Enzymes, FDA approved drug targets, Metabolic proteins, Plasma proteins, Predicted intracellular proteins	Apoptosis, Glycolysis, Immunity, Innate immunity, Translation regulation	Oxidoreductase, Transferase	FDA approved drug targets	Evidence at protein level	Evidence at protein level	Evidence at protein level	Evidence at protein level	Group enriched	Detected in all	4	skeletal muscle: 26611.3;tongue: 18150.7	Cell type enhanced	Detected in all		Extravillous trophoblasts: 11520.0	Low cancer specificity	Detected in all			Low region specificity	Detected in all			Low immune cell specificity	Detected in all			Low lineage specificity	Detected in all			Low cancer specificity	Detected in all			Skeletal muscle - Skeletal myocytes	Low region specificity	Detected in all			Low region specificity	Detected in all
GART	GARS-AIRS-GART, PGFT, PRGS	ENSG00000159131	Phosphoribosylglycinamide formyltransferase, phosphoribosylglycinamide synthetase, phosphoribosylaminoimidazole synthetase	P22102	21	33503931-33543491	Enzymes, FDA approved drug targets, Metabolic proteins, Plasma proteins, Predicted intracellular proteins	Purine biosynthesis	Ligase, Multifunctional enzyme, Transferase	FDA approved drug targets	Evidence at protein level	Evidence at transcript level	Evidence at protein level	Evidence at protein level	Low tissue specificity	Detected in all			Low cell type specificity	Detected in all			Low cancer specificity	Detected in all			Low region specificity	Detected in all			Low immune cell specificity	Detected in all			Low lineage specificity	Detected in all			Low cancer specificity	Detected in all			Testis - Spermatocytes	Low region specificity	Detected in all			Low region specificity	Detected in all
GAST	GAS	ENSG00000184502	Gastrin	P01350	17	41712331-41715969	Cancer-related genes, FDA approved drug targets, Predicted secreted proteins		Hormone	Cancer-related genes, FDA approved drug targets	Evidence at protein level	Evidence at protein level	Evidence at protein level	Evidence at protein level	Tissue enriched	Detected in some	167	stomach 1: 9294.1	Group enriched	Detected in some	4	Glandular and luminal cells: 105.4;Plasma cells: 56.3	Group enriched	Detected in many	6	pancreatic cancer: 38.8;stomach cancer: 23.5	Low region specificity	Detected in many			Not detected in immune cells	Not detected			Not detected	Not detected			Group enriched	Detected in some	5	cervical cancer: 2.8;colorectal cancer: 2.5;Esophageal cancer: 4.6;Gastric cancer: 9.0;head and neck cancer: 5.9		Low region specificity	Detected in many			Not detected	Not detected
GCGR	GGR	ENSG00000215644	Glucagon receptor	P47871	17	81804132-81814008	Disease related genes, FDA approved drug targets, G-protein coupled receptors, Plasma proteins, Predicted intracellular proteins, Predicted membrane proteins, Transporters		G-protein coupled receptor, Receptor, Transducer	Diabetes mellitus, Disease variant, FDA approved drug targets	Evidence at protein level	Evidence at protein level	Evidence at protein level	Evidence at protein level	Group enriched	Detected in some	18	kidney: 48.6;liver: 165.5	Cell type enriched	Detected in some	6	Hepatocytes: 56.2	Cancer enriched	Detected in many	4	liver cancer: 10.3	Low region specificity	Detected in single			Not detected in immune cells	Not detected			Not detected	Not detected			Not detected	Not detected			Pancreas - Beta cells	Not detected	Not detected			Low region specificity	Detected in all
GGCX	VKCFD1	ENSG00000115486	Gamma-glutamyl carboxylase	P38435	2	85544720-85561532	Disease related genes, Enzymes, FDA approved drug targets, Human disease related genes, Predicted intracellular proteins, Predicted membrane proteins		Lyase	Disease variant, FDA approved drug targets	Evidence at protein level	Evidence at protein level	Evidence at protein level	Evidence at protein level	Tissue enriched	Detected in all	4	liver: 104.6	Cell type enhanced	Detected in all		Hepatocytes: 142.1	Low cancer specificity	Detected in all			Low region specificity	Detected in all			Low immune cell specificity	Detected in all			Low lineage specificity	Detected in all			Low cancer specificity	Detected in all			Liver - Hepatocytes, Thyroid - Thyroid glandular cells	Low region specificity	Detected in all			Low region specificity	Detected in all
GGPS1	GGPPS1	ENSG00000152904	Geranylgeranyl diphosphate synthase 1	O95749	1	235327350-235344532	Disease related genes, Enzymes, FDA approved drug targets, Metabolic proteins, Plasma proteins, Predicted intracellular proteins	Isoprene biosynthesis, Lipid metabolism	Transferase	Congenital muscular dystrophy, Deafness, Disease variant, FDA approved drug targets	Evidence at protein level	Evidence at protein level	Evidence at protein level	Evidence at protein level	Low tissue specificity	Detected in all			Cell type enhanced	Detected in all		Early spermatids: 188.4;Late spermatids: 258.2	Low cancer specificity	Detected in all			Low region specificity	Detected in all			Low immune cell specificity	Detected in all			Low lineage specificity	Detected in all			Low cancer specificity	Detected in all			Testis - Early spermatids, Thyroid - Thyroid glandular cells	Low region specificity	Detected in all			Low region specificity	Detected in all
GHR	GHBP	ENSG00000112964	Growth hormone receptor	P10912	5	42423439-42721878	Disease related genes, FDA approved drug targets, Human disease related genes, Predicted membrane proteins, Predicted secreted proteins	Endocytosis	Receptor	Disease variant, Dwarfism, FDA approved drug targets	Evidence at protein level	Evidence at protein level	Evidence at protein level	Evidence at protein level	Tissue enhanced	Detected in many		adipose tissue: 81.8;liver: 206.8	Cell type enhanced	Detected in many		Excitatory neurons: 51.2;Hepatocytes: 119.8;Inhibitory neurons: 111.4;Oligodendrocyte precursor cells: 169.8;Syncytiotrophoblasts: 46.6	Group enriched	Detected in many	4	breast cancer: 2.8;liver cancer: 7.6;prostate cancer: 8.1;renal cancer: 2.3	Low region specificity	Detected in all			Not detected in immune cells	Not detected			Not detected	Not detected			Cancer enhanced	Detected in some		skin cancer: 6.9	Adipose subcutaneous - Adipocytes (Subcutaneous), Adipose visceral - Adipocytes (Visceral), Breast - Adipocytes (Breast), Liver - Hepatocytes, Lung - Fibroblast_1	Low region specificity	Detected in all			Low region specificity	Detected in all
GHRHR		ENSG00000106128	Growth hormone releasing hormone receptor	Q02643	7	30938669-30993254	Disease related genes, FDA approved drug targets, G-protein coupled receptors, Human disease related genes, Predicted intracellular proteins, Predicted membrane proteins, Transporters		G-protein coupled receptor, Receptor, Transducer	Disease variant, Dwarfism, FDA approved drug targets	Evidence at protein level	Evidence at transcript level	Evidence at protein level	Evidence at protein level	Tissue enriched	Detected in single	351	pituitary gland: 206.1	Cell type enhanced	Detected in some		Cholangiocytes: 1.9;Spermatocytes: 1.6;Spermatogonia: 2.6	Cancer enhanced	Detected in single		liver cancer: 0.5	Not detected	Not detected			Not detected in immune cells	Not detected			Not detected	Not detected			Cancer enriched	Detected in single	10	prostate cancer: 2.1	Kidney - Proximal tubular cells	Not detected	Not detected			Not detected	Not detected
GIP		ENSG00000159224	Gastric inhibitory polypeptide	P09681	17	48958554-48968596	FDA approved drug targets, Plasma proteins, Predicted secreted proteins		Hormone	FDA approved drug targets	Evidence at protein level	Evidence at protein level	Evidence at protein level	Evidence at protein level	Tissue enriched	Detected in some	208	intestine: 251.8	Cell type enriched	Detected in single	35	Enteroendocrine cells: 19.5	Cancer enriched	Detected in some	63	testis cancer: 74.0	Not detected	Not detected			Not detected in immune cells	Not detected			Not detected	Not detected			Cancer enhanced	Detected in single		liver cancer: 2.8		Not detected	Not detected			Not detected	Not detected
GLP1R	GLP-1R	ENSG00000112164	Glucagon like peptide 1 receptor	P43220	6	39048781-39091303	FDA approved drug targets, G-protein coupled receptors, Predicted membrane proteins, Transporters		G-protein coupled receptor, Receptor, Transducer	FDA approved drug targets	Evidence at protein level	Evidence at transcript level	Evidence at protein level	Evidence at protein level	Tissue enhanced	Detected in some		heart muscle: 2.6;pancreas: 6.8;salivary gland: 2.1	Cell type enhanced	Detected in some		Breast glandular cells: 1.0;Cardiomyocytes: 5.2;Exocrine glandular cells: 1.7;Inhibitory neurons: 1.2;Melanocytes: 1.7;Pancreatic endocrine cells: 1.7	Low cancer specificity	Detected in some			Low region specificity	Detected in many			Not detected in immune cells	Not detected			Not detected	Not detected			Cancer enriched	Detected in single	5	Leukemia: 1.9	Heart muscle - Cardiomyocytes, Skin - Eccrine sweat gland cells	Region enriched	Detected in many	4	basal ganglia: 20.7	Low region specificity	Detected in some
GLP2R		ENSG00000065325	Glucagon like peptide 2 receptor	O95838	17	9822206-9892099	FDA approved drug targets, G-protein coupled receptors, Predicted membrane proteins		G-protein coupled receptor, Receptor, Transducer	FDA approved drug targets	Evidence at protein level	Evidence at protein level	Evidence at protein level	Evidence at protein level	Tissue enhanced	Detected in many		gallbladder: 11.8;intestine: 13.0;urinary bladder: 11.4	Cell type enriched	Detected in some	4	Rod photoreceptor cells: 26.6	Cancer enhanced	Detected in single		pancreatic cancer: 1.1	Low region specificity	Detected in many			Not detected in immune cells	Not detected			Not detected	Not detected			Cancer enhanced	Detected in many		cervical cancer: 17.9;liver cancer: 9.1;Rhabdoid: 8.6	Adipose subcutaneous - Adipocytes (Subcutaneous), Breast - Adipocytes (Breast), Liver - Hepatic stellate cells, Lung - Fibroblast_2, Pancreas - Fibroblasts	Group enriched	Detected in some	5	cerebral cortex: 2.1;hippocampal formation: 2.4	Low region specificity	Detected in all
GLRA1	STHE	ENSG00000145888	Glycine receptor alpha 1	P23415	5	151822513-151924851	Disease related genes, FDA approved drug targets, Human disease related genes, Predicted membrane proteins, Transporters	Ion transport, Transport	Chloride channel, Ion channel, Ligand-gated ion channel, Receptor	Disease variant, FDA approved drug targets	Evidence at protein level	Evidence at transcript level	Evidence at protein level	Evidence at protein level	Tissue enriched	Detected in single	7	retina: 2.4	Cell type enhanced	Detected in some		Bipolar cells: 7.0;Excitatory neurons: 1.7;Inhibitory neurons: 4.8;Oligodendrocyte precursor cells: 1.4;Oligodendrocytes: 1.2	Not detected	Not detected			Low region specificity	Detected in all			Not detected in immune cells	Not detected			Not detected	Not detected			Not detected	Not detected			Pancreas - Beta cells	Group enriched	Detected in many	5	hypothalamus: 9.4;midbrain: 15.1;pons and medulla: 26.3	Low region specificity	Detected in all
GLRA2	GLR	ENSG00000101958	Glycine receptor alpha 2	P23416	X	14529298-14731812	Disease related genes, FDA approved drug targets, Predicted membrane proteins, Transporters	Ion transport, Transport	Chloride channel, Ion channel, Ligand-gated ion channel, Receptor	Disease variant, FDA approved drug targets, Intellectual disability	Evidence at protein level	Evidence at transcript level	Evidence at protein level	Evidence at protein level	Group enriched	Detected in some	4	brain: 9.4;retina: 3.1	Cell type enriched	Detected in some	5	Inhibitory neurons: 71.3	Cancer enhanced	Detected in some		colorectal cancer: 0.6;glioma: 0.7	Low region specificity	Detected in many			Not detected in immune cells	Not detected			Not detected	Not detected			Not detected	Not detected				Low region specificity	Detected in all			Low region specificity	Detected in all
GLRA3		ENSG00000145451	Glycine receptor alpha 3	O75311	4	174636920-174829247	FDA approved drug targets, Predicted membrane proteins, Transporters	Ion transport, Transport	Chloride channel, Ion channel, Ligand-gated ion channel, Receptor	FDA approved drug targets	Evidence at protein level	Evidence at transcript level	Evidence at protein level	Evidence at protein level	Group enriched	Detected in some	5	brain: 5.4;breast: 1.9	Cell type enhanced	Detected in some		Breast glandular cells: 14.2;Early spermatids: 19.7;Excitatory neurons: 50.8;Horizontal cells: 13.2;Inhibitory neurons: 10.7;Late spermatids: 26.2	Cancer enhanced	Detected in single		breast cancer: 1.2	Low region specificity	Detected in all			Not detected in immune cells	Not detected			Not detected	Not detected			Cancer enhanced	Detected in single		lymphoma: 1.4	Breast - Breast glandular cells, Colon - Colon enteroendocrine cells, Pancreas - Beta cells, Testis - Early spermatids, Testis - Late spermatids	Low region specificity	Detected in many			Low region specificity	Detected in many
GNRHR	GRHR, LHRHR	ENSG00000109163	Gonadotropin releasing hormone receptor	P30968	4	67737118-67754388	Disease related genes, FDA approved drug targets, G-protein coupled receptors, Human disease related genes, Predicted membrane proteins, Transporters		G-protein coupled receptor, Receptor, Transducer	Disease variant, FDA approved drug targets, Hypogonadotropic hypogonadism	Evidence at protein level	Evidence at protein level	Evidence at protein level	Evidence at protein level	Tissue enriched	Detected in single	7	pituitary gland: 5.3	Cell type enhanced	Detected in some		Excitatory neurons: 1.1;Granulosa cells: 6.3;Inhibitory neurons: 1.2;Suprabasal keratinocytes: 2.4	Not detected	Not detected			Low region specificity	Detected in all			Not detected in immune cells	Not detected			Not detected	Not detected			Not detected	Not detected				Not detected	Not detected
GRIA1	GluA1, GLUR1, GLURA	ENSG00000155511	Glutamate ionotropic receptor AMPA type subunit 1	P42261	5	153489615-153813869	Disease related genes, FDA approved drug targets, Human disease related genes, Plasma proteins, Predicted intracellular proteins, Predicted membrane proteins, Transporters	Ion transport, Transport	Ion channel, Ligand-gated ion channel, Receptor	Disease variant, FDA approved drug targets, Intellectual disability	Evidence at protein level	Evidence at protein level	Evidence at protein level	Evidence at protein level	Group enriched	Detected in some	5	brain: 54.9;retina: 30.8	Group enriched	Detected in some	5	Excitatory neurons: 311.1;Inhibitory neurons: 582.5	Cancer enriched	Detected in some	15	glioma: 9.9	Low region specificity	Detected in all			Not detected in immune cells	Not detected			Not detected	Not detected			Cancer enhanced	Detected in some		Kidney cancer: 6.7	Lung - Fibroblast_1, Testis - Early spermatids, Thyroid - Fibroblasts	Low region specificity	Detected in all			Low region specificity	Detected in all
GRIK1	GluK1, GLUR5	ENSG00000171189	Glutamate ionotropic receptor kainate type subunit 1	P39086	21	29536933-29940033	FDA approved drug targets, Predicted membrane proteins	Ion transport, Transport	Ion channel, Ligand-gated ion channel, Receptor	FDA approved drug targets	Evidence at protein level	Evidence at protein level	Evidence at protein level	Evidence at protein level	Group enriched	Detected in some	9	adrenal gland: 12.1;brain: 10.8;retina: 38.0	Group enriched	Detected in some	12	Inhibitory neurons: 2151.1;Oligodendrocyte precursor cells: 809.4	Cancer enriched	Detected in some	5	glioma: 4.5	Low region specificity	Detected in all			Not detected in immune cells	Not detected			Not detected	Not detected			Not detected	Not detected			Breast - Breast glandular cells, Testis - Early spermatids, Testis - Late spermatids	Low region specificity	Detected in all			Low region specificity	Detected in all
GRIK2	GluK2, GLUR6, MRT6	ENSG00000164418	Glutamate ionotropic receptor kainate type subunit 2	Q13002	6	100962701-102081622	Disease related genes, FDA approved drug targets, Human disease related genes, Predicted intracellular proteins, Predicted membrane proteins	Ion transport, Transport	Ion channel, Ligand-gated ion channel, Receptor	Disease variant, Epilepsy, FDA approved drug targets, Intellectual disability	Evidence at protein level	Evidence at transcript level	Evidence at protein level	Evidence at protein level	Tissue enriched	Detected in some	15	brain: 61.2	Group enriched	Detected in some	26	Excitatory neurons: 699.9;Inhibitory neurons: 2270.7;Oligodendrocyte precursor cells: 1157.9	Cancer enriched	Detected in some	5	glioma: 3.9	Low region specificity	Detected in all			Not detected in immune cells	Not detected			Not detected	Not detected			Cancer enhanced	Detected in many		Neuroblastoma: 6.2;skin cancer: 8.4	Colon - Enteric glia cells, Kidney - Podocytes	Low region specificity	Detected in all			Low region specificity	Detected in all
GRIK3	GluK3, GLUR7	ENSG00000163873	Glutamate ionotropic receptor kainate type subunit 3	Q13003	1	36795527-37034515	FDA approved drug targets, Plasma proteins, Predicted membrane proteins	Ion transport, Transport	Ion channel, Ligand-gated ion channel, Receptor	FDA approved drug targets	Evidence at protein level	Evidence at transcript level	Evidence at transcript level	Evidence at protein level	Tissue enhanced	Detected in many		brain: 11.0;intestine: 7.6;pituitary gland: 9.0	Group enriched	Detected in some	4	Excitatory neurons: 37.6;Inhibitory neurons: 103.8;Oligodendrocyte precursor cells: 68.4;Schwann cells: 31.5	Cancer enriched	Detected in some	5	glioma: 13.2	Low region specificity	Detected in all			Not detected in immune cells	Not detected			Not detected	Not detected			Cancer enhanced	Detected in many		Bone cancer: 11.1;lung cancer: 9.2;Neuroblastoma: 7.0	Adipose visceral - Smooth muscle cells, Colon - Enteric glia cells	Low region specificity	Detected in all			Low region specificity	Detected in all
GRIK4	GluK4, GRIK, KA1	ENSG00000149403	Glutamate ionotropic receptor kainate type subunit 4	Q16099	11	120511746-120988906	FDA approved drug targets, Predicted membrane proteins, Transporters	Ion transport, Transport	Ion channel, Ligand-gated ion channel, Receptor	FDA approved drug targets	Evidence at protein level	Evidence at protein level	Evidence at transcript level	Evidence at protein level	Tissue enhanced	Detected in some		brain: 6.6	Cell type enhanced	Detected in some		Astrocytes: 78.6;Excitatory neurons: 111.7;Inhibitory neurons: 41.7;Oligodendrocyte precursor cells: 183.9;Oligodendrocytes: 100.8;Oocytes: 77.9	Cancer enriched	Detected in some	5	glioma: 3.1	Low region specificity	Detected in all			Not detected in immune cells	Not detected			Not detected	Not detected			Cancer enriched	Detected in single	5	Myeloma: 4.2	Lung - Fibroblast_1, Stomach - Fibroblasts	Low region specificity	Detected in all			Low region specificity	Detected in all
GRIK5	GluK5, GRIK2, KA2	ENSG00000105737	Glutamate ionotropic receptor kainate type subunit 5	Q16478	19	41998321-42070206	FDA approved drug targets, Predicted membrane proteins, Transporters	Ion transport, Transport	Ion channel, Ligand-gated ion channel, Receptor	FDA approved drug targets	Evidence at protein level	Evidence at protein level	Evidence at transcript level	Evidence at protein level	Tissue enhanced	Detected in many		brain: 32.7;testis: 32.0	Cell type enhanced	Detected in some		Astrocytes: 17.0;Bipolar cells: 20.1;Excitatory neurons: 31.3;Horizontal cells: 17.6;Inhibitory neurons: 29.8;Oligodendrocyte precursor cells: 29.7;Rod photoreceptor cells: 17.1	Group enriched	Detected in many	5	glioma: 15.4;ovarian cancer: 6.6;thyroid cancer: 6.1	Low region specificity	Detected in all			Not detected in immune cells	Not detected			Not detected	Not detected			Cancer enhanced	Detected in many		Leukemia: 9.9;Neuroblastoma: 19.3	Adipose subcutaneous - Smooth muscle cells, Thyroid - Thyroid glandular cells	Low region specificity	Detected in all			Low region specificity	Detected in all
GRIN1	GluN1, NMDAR1	ENSG00000176884	Glutamate ionotropic receptor NMDA type subunit 1	Q05586	9	137138346-137168756	Disease related genes, FDA approved drug targets, Human disease related genes, Plasma proteins, Predicted membrane proteins, RAS pathway related proteins, Transporters	Ion transport, Transport	Ion channel, Ligand-gated ion channel, Receptor	Disease variant, Epilepsy, FDA approved drug targets, Intellectual disability	Evidence at protein level	Evidence at protein level	Evidence at protein level	Evidence at protein level	Tissue enriched	Detected in some	66	brain: 220.0	Group enriched	Detected in some	10	Excitatory neurons: 128.2;Horizontal cells: 125.3;Inhibitory neurons: 128.6	Cancer enhanced	Detected in some		glioma: 1.9;prostate cancer: 1.8	Low region specificity	Detected in all			Not detected in immune cells	Not detected			Not detected	Not detected			Cancer enhanced	Detected in some		Neuroblastoma: 4.9;prostate cancer: 2.5	Colon - Colon enteroendocrine cells, Prostate - Prostate glandular cells, Skin - Eccrine sweat gland cells	Low region specificity	Detected in all			Low region specificity	Detected in all
GRIN2A	GluN2A, NMDAR2A	ENSG00000183454	Glutamate ionotropic receptor NMDA type subunit 2A	Q12879	16	9753404-10182928	Cancer-related genes, Disease related genes, FDA approved drug targets, Human disease related genes, Plasma proteins, Predicted intracellular proteins, Predicted membrane proteins, RAS pathway related proteins, Transporters	Ion transport, Transport	Ion channel, Ligand-gated ion channel, Receptor	Cancer-related genes, Disease variant, Epilepsy, FDA approved drug targets	Evidence at protein level	Evidence at protein level	Evidence at protein level	Evidence at protein level	Tissue enriched	Detected in some	5	brain: 15.7	Group enriched	Detected in many	13	Excitatory neurons: 811.1;Inhibitory neurons: 864.4	Cancer enhanced	Detected in some		ovarian cancer: 0.9	Low region specificity	Detected in all			Not detected in immune cells	Not detected			Not detected	Not detected			Low cancer specificity	Detected in some			Adipose subcutaneous - Smooth muscle cells, Heart muscle - Cardiomyocytes, Thyroid - Fibroblasts	Low region specificity	Detected in all			Low region specificity	Detected in all
GRIN2B	GluN2B, NMDAR2B	ENSG00000273079	Glutamate ionotropic receptor NMDA type subunit 2B	Q13224	12	13437942-13982002	Disease related genes, FDA approved drug targets, Human disease related genes, Predicted intracellular proteins, Predicted membrane proteins, RAS pathway related proteins	Ion transport, Transport	Ion channel, Ligand-gated ion channel, Receptor	Disease variant, Epilepsy, FDA approved drug targets, Intellectual disability	Evidence at protein level	Evidence at transcript level	Evidence at protein level	Evidence at protein level	Tissue enriched	Detected in single	17	brain: 7.1	Group enriched	Detected in some	4	Excitatory neurons: 604.2;Inhibitory neurons: 845.7	Not detected	Not detected			Low region specificity	Detected in all			Not detected in immune cells	Not detected			Not detected	Not detected			Cancer enhanced	Detected in some		colorectal cancer: 1.5	Liver - Hepatocytes, Testis - Early spermatids, Testis - Late spermatids	Low region specificity	Detected in many			Low region specificity	Detected in all
GRIN2C	GluN2C, NMDAR2C	ENSG00000161509	Glutamate ionotropic receptor NMDA type subunit 2C	Q14957	17	74842023-74861504	FDA approved drug targets, Plasma proteins, Predicted membrane proteins, Transporters	Ion transport, Transport	Ion channel, Ligand-gated ion channel, Receptor	FDA approved drug targets	Evidence at protein level	Evidence at transcript level	Evidence at protein level	Evidence at protein level	Tissue enriched	Detected in some	6	brain: 115.9	Cell type enriched	Detected in some	4	Astrocytes: 131.6	Cancer enhanced	Detected in some		thyroid cancer: 2.3	Low region specificity	Detected in all			Not detected in immune cells	Not detected			Not detected	Not detected			Low cancer specificity	Detected in some				Low region specificity	Detected in all			Region enriched	Detected in many
GRIN2D	EB11, GluN2D, NMDAR2D, NR2D	ENSG00000105464	Glutamate ionotropic receptor NMDA type subunit 2D	O15399	19	48393668-48444931	Disease related genes, FDA approved drug targets, Human disease related genes, Predicted membrane proteins	Ion transport, Transport	Ion channel, Ligand-gated ion channel, Receptor	Disease variant, Epilepsy, FDA approved drug targets	Evidence at protein level	Evidence at transcript level	Evidence at protein level	Evidence at protein level	Tissue enhanced	Detected in some		brain: 4.5	Group enriched	Detected in some	4	Inhibitory neurons: 35.0;Oligodendrocyte precursor cells: 14.6	Low cancer specificity	Detected in many			Low region specificity	Detected in all			Not detected in immune cells	Not detected			Not detected	Not detected			Low cancer specificity	Detected in many			Adipose subcutaneous - Adipose progenitor cells	Low region specificity	Detected in all			Low region specificity	Detected in all
GRIN3A	GluN3A	ENSG00000198785	Glutamate ionotropic receptor NMDA type subunit 3A	Q8TCU5	9	101569352-101738647	FDA approved drug targets, Predicted membrane proteins	Ion transport, Transport	Ion channel, Ligand-gated ion channel, Receptor	FDA approved drug targets	Evidence at protein level	Evidence at transcript level	Evidence at protein level	Evidence at protein level	Tissue enriched	Detected in some	5	brain: 7.4	Cell type enriched	Detected in some	5	Inhibitory neurons: 210.8	Cancer enriched	Detected in single	7	prostate cancer: 3.4	Low region specificity	Detected in all			Not detected in immune cells	Not detected			Not detected	Not detected			Cancer enhanced	Detected in some		Gastric cancer: 3.1;prostate cancer: 3.6		Low region specificity	Detected in all			Low region specificity	Detected in all
GRIN3B	GluN3B	ENSG00000116032	Glutamate ionotropic receptor NMDA type subunit 3B	O60391	19	1000419-1009732	FDA approved drug targets, Predicted membrane proteins	Ion transport, Transport	Ion channel, Ligand-gated ion channel, Receptor	FDA approved drug targets	Evidence at protein level	Evidence at transcript level	Evidence at transcript level	Evidence at protein level	Tissue enhanced	Detected in some		fallopian tube: 4.0	Group enriched	Detected in some	6	Ciliated cells: 39.7;Spermatogonia: 11.2	Low cancer specificity	Detected in some			Low region specificity	Detected in all			Not detected in immune cells	Not detected			Not detected	Not detected			Low cancer specificity	Detected in some			Lung - Respiratory ciliated cells	Region enhanced	Detected in single		pons and medulla: 1.6	Region enriched	Detected in single
GRM5	GPRC1E, mGlu5, MGLUR5, PPP1R86	ENSG00000168959	Glutamate metabotropic receptor 5	P41594	11	88504576-89065982	FDA approved drug targets, G-protein coupled receptors, Predicted intracellular proteins, Predicted membrane proteins, Transporters		G-protein coupled receptor, Receptor, Transducer	FDA approved drug targets	Evidence at protein level	Evidence at transcript level	Evidence at protein level	Evidence at protein level	Tissue enriched	Detected in some	4	brain: 14.4	Group enriched	Detected in some	26	Excitatory neurons: 872.0;Inhibitory neurons: 927.5;Oligodendrocyte precursor cells: 976.3	Not detected	Not detected			Low region specificity	Detected in all			Not detected in immune cells	Not detected			Not detected	Not detected			Cancer enriched	Detected in single	7	Gallbladder cancer: 2.6	Lung - Respiratory ciliated cells, Testis - Early spermatids, Testis - Late spermatids	Low region specificity	Detected in all			Low region specificity	Detected in all
GSR		ENSG00000104687	Glutathione-disulfide reductase	P00390	8	30678066-30727846	Cancer-related genes, Disease related genes, Enzymes, FDA approved drug targets, Human disease related genes, Metabolic proteins, Plasma proteins, Predicted intracellular proteins		Oxidoreductase	Cancer-related genes, Disease variant, FDA approved drug targets, Hereditary hemolytic anemia	Evidence at protein level	Evidence at protein level	Evidence at protein level	Evidence at protein level	Low tissue specificity	Detected in all			Low cell type specificity	Detected in many			Low cancer specificity	Detected in all			Low region specificity	Detected in all			Immune cell enhanced	Detected in all		basophil: 32.3	Low lineage specificity	Detected in all			Low cancer specificity	Detected in all			Adipose visceral - Macrophages, Stomach - Gastric mucous cells	Low region specificity	Detected in all			Low region specificity	Detected in all
GSS		ENSG00000100983	Glutathione synthetase	P48637	20	34928432-34956027	Disease related genes, Enzymes, FDA approved drug targets, Human disease related genes, Metabolic proteins, Plasma proteins, Predicted intracellular proteins	Glutathione biosynthesis	Ligase	Disease variant, FDA approved drug targets, Hereditary hemolytic anemia	Evidence at protein level	Evidence at protein level	Evidence at protein level	Evidence at protein level	Low tissue specificity	Detected in all			Cell type enhanced	Detected in all		Late spermatids: 183.8	Low cancer specificity	Detected in all			Low region specificity	Detected in all			Low immune cell specificity	Detected in all			Low lineage specificity	Detected in all			Low cancer specificity	Detected in all			Testis - Sertoli cells	Low region specificity	Detected in all			Low region specificity	Detected in all
GUCY1A1	GC-SA3, GUC1A3, GUCY1A3	ENSG00000164116	Guanylate cyclase 1 soluble subunit alpha 1	Q02108	4	155666726-155737059	Disease related genes, Enzymes, FDA approved drug targets, Human disease related genes, Metabolic proteins, Plasma proteins, Predicted intracellular proteins	cGMP biosynthesis	Lyase	FDA approved drug targets	Evidence at protein level	Evidence at protein level	Evidence at protein level	Evidence at protein level	Low tissue specificity	Detected in all			Cell type enhanced	Detected in many		Bipolar cells: 125.4;Cardiomyocytes: 101.7;Inhibitory neurons: 68.3;Prostatic glandular cells: 170.2;Sertoli cells: 76.2;Smooth muscle cells: 146.2	Cancer enhanced	Detected in all		prostate cancer: 24.9	Low region specificity	Detected in all			Immune cell enhanced	Detected in some		NK-cell: 8.3;non-classical monocyte: 10.1;plasmacytoid DC: 11.5	Group enriched	Detected in many	35	dendritic cells: 11.5;monocytes: 10.1;NK-cells: 8.3	Cancer enhanced	Detected in many		prostate cancer: 29.1	Adipose subcutaneous - Smooth muscle cells, Adipose visceral - Endothelial cells, Kidney - Fibroblasts, Liver - Hepatic stellate cells, Thyroid - Fibroblasts	Low region specificity	Detected in all			Low region specificity	Detected in all
GUCY1A2	GC-SA2, GUC1A2	ENSG00000152402	Guanylate cyclase 1 soluble subunit alpha 2	P33402	11	106674019-107018476	Enzymes, FDA approved drug targets, Metabolic proteins, Predicted intracellular proteins	cGMP biosynthesis	Lyase	FDA approved drug targets	Evidence at protein level	Evidence at transcript level	Evidence at protein level	Evidence at protein level	Tissue enhanced	Detected in many		placenta: 17.3	Cell type enhanced	Detected in many		Excitatory neurons: 341.5;Granulosa cells: 91.0;Inhibitory neurons: 136.1;Oligodendrocyte precursor cells: 195.7;Smooth muscle cells: 83.9	Low cancer specificity	Detected in many			Low region specificity	Detected in all			Not detected in immune cells	Not detected			Not detected	Not detected			Low cancer specificity	Detected in some			Breast - Endothelial cells, Kidney - Fibroblasts, Liver - Hepatic stellate cells	Low region specificity	Detected in all			Low region specificity	Detected in all
GUCY1B1	GC-S-beta-1, GC-SB3, GUC1B3, GUCY1B3	ENSG00000061918	Guanylate cyclase 1 soluble subunit beta 1	Q02153	4	155758992-155807811	Enzymes, FDA approved drug targets, Metabolic proteins, Plasma proteins, Predicted intracellular proteins	cGMP biosynthesis	Lyase	FDA approved drug targets	Evidence at protein level	Evidence at protein level	Evidence at protein level	Evidence at protein level	Low tissue specificity	Detected in all			Cell type enhanced	Detected in many		Bipolar cells: 49.2;Excitatory neurons: 67.5;Inhibitory neurons: 56.5;Sertoli cells: 70.7;Smooth muscle cells: 84.2	Low cancer specificity	Detected in all			Low region specificity	Detected in all			Group enriched	Detected in many	8	intermediate monocyte: 7.2;non-classical monocyte: 24.0	Lineage enriched	Detected in many	13	monocytes: 24.0	Low cancer specificity	Detected in many			Liver - Hepatic stellate cells, Thyroid - Fibroblasts	Low region specificity	Detected in all			Low region specificity	Detected in all
GUCY2C	GUC2C, STAR	ENSG00000070019	Guanylate cyclase 2C	P25092	12	14612632-14696599	Disease related genes, Enzymes, FDA approved drug targets, Human disease related genes, Metabolic proteins, Predicted membrane proteins, Transporters	cGMP biosynthesis	Lyase, Receptor	Disease variant, FDA approved drug targets	Evidence at protein level	Evidence at transcript level	Evidence at protein level	Evidence at protein level	Tissue enriched	Detected in some	20	intestine: 66.3	Group enriched	Detected in some	10	Distal enterocytes: 35.4;Enteroendocrine cells: 127.7;Intestinal goblet cells: 59.7;Paneth cells: 99.7;Proximal enterocytes: 70.4;Undifferentiated cells: 41.1	Group enriched	Detected in many	5	colorectal cancer: 23.9;stomach cancer: 9.1	Region enriched	Detected in many	4	choroid plexus: 6.8	Immune cell enhanced	Detected in some		memory B-cell: 1.5	Low lineage specificity	Detected in many			Group enriched	Detected in some	7	Bile duct cancer: 10.5;colorectal cancer: 17.5;Gastric cancer: 7.2	Colon - Colon enterocytes	Region enhanced	Detected in some		midbrain: 1.8	Low region specificity	Detected in many
HADH	HADH1, HADHSC, SCHAD	ENSG00000138796	Hydroxyacyl-CoA dehydrogenase	Q16836	4	107989714-108035241	Disease related genes, Enzymes, FDA approved drug targets, Human disease related genes, Metabolic proteins, Predicted intracellular proteins	Fatty acid metabolism, Lipid metabolism	Oxidoreductase, Transferase	Disease variant, FDA approved drug targets	Evidence at protein level	Evidence at protein level	Evidence at protein level	Evidence at protein level	Low tissue specificity	Detected in all			Cell type enhanced	Detected in all		Cardiomyocytes: 288.6;Hepatocytes: 310.8;Proximal enterocytes: 386.9;Proximal tubular cells: 250.2	Low cancer specificity	Detected in all			Low region specificity	Detected in all			Low immune cell specificity	Detected in many			Low lineage specificity	Detected in all			Low cancer specificity	Detected in all			Adipose subcutaneous - Adipocytes (Subcutaneous), Adipose visceral - Adipocytes (Visceral), Breast - Adipocytes (Breast), Heart muscle - Cardiomyocytes, Kidney - Proximal tubular cells, Liver - Hepatocytes, Skeletal muscle - Skeletal myocytes, Skin - Sebaceous gland cells, Thyroid - Thyroid glandular cells	Low region specificity	Detected in all			Low region specificity	Detected in all
HAO1	GOX, GOX1	ENSG00000101323	Hydroxyacid oxidase 1	Q9UJM8	20	7882985-7940458	Enzymes, FDA approved drug targets, Metabolic proteins, Predicted intracellular proteins	Amino-acid biosynthesis	Oxidoreductase	FDA approved drug targets	Evidence at protein level	Evidence at protein level	Evidence at protein level	Evidence at protein level	Tissue enriched	Detected in some	587	liver: 589.2	Cell type enriched	Detected in some	17	Hepatocytes: 304.4	Cancer enriched	Detected in some	184	liver cancer: 93.4	Not detected	Not detected			Not detected in immune cells	Not detected			Not detected	Not detected			Not detected	Not detected			Kidney - Proximal tubular cells, Liver - Hepatocytes	Not detected	Not detected			Low region specificity	Detected in all
HBA1	HBA-T3	ENSG00000206172	Hemoglobin subunit alpha 1	P69905	16	176680-177522	Disease related genes, FDA approved drug targets, Human disease related genes, Plasma proteins, Predicted intracellular proteins, Transporters	Oxygen transport, Transport		Disease variant, FDA approved drug targets, Hereditary hemolytic anemia	Evidence at protein level	Evidence at protein level	Evidence at protein level	Evidence at protein level	Tissue enriched	Detected in all	4	bone marrow: 23966.1	Cell type enriched	Detected in many	105	Erythroid cells: 56964.9	Group enriched	Detected in many	4	endometrial cancer: 2.6;glioma: 6.3;ovarian cancer: 2.6;stomach cancer: 2.6	Low region specificity	Detected in all			Immune cell enhanced	Detected in many		neutrophil: 143.5;plasmacytoid DC: 101.4	Group enriched	Detected in all	5	dendritic cells: 101.4;granulocytes: 143.5	Cancer enriched	Detected in many	55	Leukemia: 983.6	Liver - Erythroid cells
HBA2	HBA-T2	ENSG00000188536	Hemoglobin subunit alpha 2	P69905	16	172876-173710	Disease related genes, FDA approved drug targets, Human disease related genes, Plasma proteins, Predicted intracellular proteins, Transporters	Oxygen transport, Transport		Disease variant, FDA approved drug targets, Hereditary hemolytic anemia	Evidence at protein level	Evidence at protein level	Evidence at protein level	Evidence at protein level	Tissue enriched	Detected in all	5	bone marrow: 37617.4	Cell type enriched	Detected in many	96	Erythroid cells: 55683.9	Cancer enhanced	Detected in all		glioma: 59.7	Low region specificity	Detected in all			Group enriched	Detected in all	5	eosinophil: 316.7;neutrophil: 961.9;plasmacytoid DC: 488.2	Group enriched	Detected in all	7	dendritic cells: 488.2;granulocytes: 961.9	Cancer enriched	Detected in many	34	Leukemia: 1053.9	Liver - Erythroid cells
HBB	beta-globin, CD113t-C	ENSG00000244734	Hemoglobin subunit beta	P68871	11	5225464-5229395	Disease related genes, FDA approved drug targets, Human disease related genes, Plasma proteins, Predicted intracellular proteins, Transporters	Oxygen transport, Transport	Hypotensive agent, Vasoactive	Congenital dyserythropoietic anemia, Disease variant, FDA approved drug targets, Hereditary hemolytic anemia	Evidence at protein level	Evidence at protein level	Evidence at protein level	Evidence at protein level	Tissue enriched	Detected in all	11	bone marrow: 131241.6	Cell type enriched	Detected in many	216	Erythroid cells: 265225.8	Group enriched	Detected in all	4	cervical cancer: 66.4;glioma: 244.6;renal cancer: 65.1	Low region specificity	Detected in all			Group enriched	Detected in all	5	neutrophil: 662.1;plasmacytoid DC: 380.8	Group enriched	Detected in all	11	dendritic cells: 380.8;granulocytes: 662.1	Cancer enriched	Detected in many	5	Leukemia: 132.1	Liver - Erythroid cells
HCAR2	GPR109A, HCA2, HM74A, NIACR1, Puma-g, PUMAG	ENSG00000182782	Hydroxycarboxylic acid receptor 2	Q8TDS4	12	122701293-122703357	FDA approved drug targets, G-protein coupled receptors, Predicted membrane proteins	Apoptosis	G-protein coupled receptor, Receptor, Transducer	FDA approved drug targets	Evidence at protein level	Evidence at protein level	Evidence at protein level	Evidence at protein level	Tissue enhanced	Detected in many		esophagus: 39.7;skin 1: 29.3	Cell type enhanced	Detected in many		Basal keratinocytes: 55.7;Basal prostatic cells: 154.4;Basal respiratory cells: 46.7;Basal squamous epithelial cells: 98.6;Langerhans cells: 141.4;Suprabasal keratinocytes: 65.7	Group enriched	Detected in many	8	cervical cancer: 12.6;head and neck cancer: 16.1;lung cancer: 6.4;urothelial cancer: 9.2	Region enriched	Detected in some	5	cerebral cortex: 12.1	Immune cell enriched	Detected in many	5	neutrophil: 177.3	Lineage enriched	Detected in many	7	granulocytes: 177.3	Cancer enhanced	Detected in some		Bladder cancer: 21.1;Esophageal cancer: 21.1;head and neck cancer: 40.0	Adipose subcutaneous - Adipocytes (Subcutaneous), Adipose visceral - Adipocytes (Visceral), Breast - Adipocytes (Breast), Lung - NK-cells (Lung), Skin - Keratinocyte (other), Testis - Late spermatids
HCAR3	GPR109B, HCA3, HM74	ENSG00000255398	Hydroxycarboxylic acid receptor 3	P49019	12	122714756-122716811	FDA approved drug targets, G-protein coupled receptors, Predicted membrane proteins		G-protein coupled receptor, Receptor, Transducer	FDA approved drug targets	Evidence at protein level	Evidence at transcript level	Evidence at protein level	Evidence at protein level	Tissue enhanced	Detected in many		bone marrow: 27.1;esophagus: 16.3;lymphoid tissue: 19.2;skin 1: 16.8	Cell type enhanced	Detected in many		Basal keratinocytes: 78.8;Basal prostatic cells: 190.1;Basal respiratory cells: 53.3;Basal squamous epithelial cells: 138.3;Langerhans cells: 71.4;monocytes: 57.9;Squamous epithelial cells: 45.4;Suprabasal keratinocytes: 87.0	Group enriched	Detected in some	4	cervical cancer: 2.1;head and neck cancer: 2.5;lung cancer: 1.0;urothelial cancer: 1.9	Region enriched	Detected in some	5	cerebral cortex: 10.1	Group enriched	Detected in many	6	basophil: 58.8;neutrophil: 177.8;non-classical monocyte: 84.6	Group enriched	Detected in many	50	granulocytes: 177.8;monocytes: 84.6	Cancer enhanced	Detected in some		Bladder cancer: 7.3;Gallbladder cancer: 6.8;head and neck cancer: 10.4	Adipose visceral - Adipocytes (Visceral), Lung - NK-cells (Lung), Prostate - Urothelial cells, Skin - Keratinocyte (other)
HCRTR1	ORXR1, OX1R, OXR1	ENSG00000121764	Hypocretin receptor 1	O43613	1	31617686-31632518	FDA approved drug targets, G-protein coupled receptors, Predicted membrane proteins		G-protein coupled receptor, Receptor, Transducer	FDA approved drug targets	Evidence at protein level	Evidence at transcript level	Evidence at protein level	Evidence at protein level	Tissue enhanced	Detected in single		adrenal gland: 1.1	Cell type enriched	Detected in single	4	Late spermatids: 4.4	Not detected	Not detected			Low region specificity	Detected in many			Not detected in immune cells	Not detected			Not detected	Not detected			Not detected	Not detected				Low region specificity	Detected in many			Low region specificity	Detected in many
HCRTR2	ORXR2, OX2R, OXR2	ENSG00000137252	Hypocretin receptor 2	O43614	6	55106460-55282617	FDA approved drug targets, G-protein coupled receptors, Predicted membrane proteins		G-protein coupled receptor, Receptor, Transducer	FDA approved drug targets	Evidence at protein level	Evidence at protein level	Evidence at protein level	Evidence at protein level	Not detected	Not detected			Cell type enhanced	Detected in some		Excitatory neurons: 11.3;Inhibitory neurons: 17.6;Peritubular cells: 4.4	Not detected	Not detected			Low region specificity	Detected in many			Not detected in immune cells	Not detected			Not detected	Not detected			Cancer enhanced	Detected in single		cervical cancer: 1.0		Low region specificity	Detected in many			Low region specificity	Detected in all
HDAC1	GON-10, HD1, KDAC1, RPD3L1	ENSG00000116478	Histone deacetylase 1	Q13547	1	32292083-32333635	Enzymes, FDA approved drug targets, Plasma proteins, Predicted intracellular proteins	Biological rhythms, Transcription, Transcription regulation	Chromatin regulator, Hydrolase, Repressor	FDA approved drug targets	Evidence at protein level	Evidence at protein level	Evidence at protein level	Evidence at protein level	Low tissue specificity	Detected in all			Low cell type specificity	Detected in all			Low cancer specificity	Detected in all			Low region specificity	Detected in all			Low immune cell specificity	Detected in all			Low lineage specificity	Detected in all			Low cancer specificity	Detected in all			Thyroid - Thyroid glandular cells	Low region specificity	Detected in all			Low region specificity	Detected in all
HDAC10	DKFZP761B039	ENSG00000100429	Histone deacetylase 10	Q969S8	22	50245183-50251405	Cancer-related genes, Disease related genes, Enzymes, FDA approved drug targets, Predicted intracellular proteins, Predicted membrane proteins	Autophagy, DNA damage, DNA recombination, DNA repair	Hydrolase	Cancer-related genes, FDA approved drug targets	Evidence at protein level	Evidence at protein level	Evidence at protein level	Evidence at protein level	Low tissue specificity	Detected in many			Low cell type specificity	Detected in many			Low cancer specificity	Detected in all			Low region specificity	Detected in all			Low immune cell specificity	Detected in many			Low lineage specificity	Detected in many			Low cancer specificity	Detected in all				Low region specificity	Detected in all			Low region specificity	Detected in all
HDAC11		ENSG00000163517	Histone deacetylase 11	Q96DB2	3	13479724-13506424	Enzymes, FDA approved drug targets, Predicted intracellular proteins	Transcription, Transcription regulation	Chromatin regulator, Hydrolase, Repressor	FDA approved drug targets	Evidence at protein level	Evidence at transcript level	Evidence at protein level	Evidence at protein level	Tissue enhanced	Detected in many		brain: 96.8;testis: 81.8	Group enriched	Detected in many	11	Early spermatids: 279.4;Late spermatids: 727.2	Low cancer specificity	Detected in all			Low region specificity	Detected in all			Low immune cell specificity	Detected in many			Low lineage specificity	Detected in all			Low cancer specificity	Detected in all			Heart muscle - Cardiomyocytes, Skeletal muscle - Skeletal myocytes, Testis - Late spermatids, Thyroid - Thyroid glandular cells	Low region specificity	Detected in all			Low region specificity	Detected in all
HDAC2	KDAC2, RPD3, YAF1	ENSG00000196591	Histone deacetylase 2	Q92769	6	113933028-114011308	Cancer-related genes, Enzymes, FDA approved drug targets, Plasma proteins, Predicted intracellular proteins	Biological rhythms, Transcription, Transcription regulation	Chromatin regulator, Hydrolase, Repressor	Cancer-related genes, FDA approved drug targets	Evidence at protein level	Evidence at protein level	Evidence at protein level	Evidence at protein level	Low tissue specificity	Detected in all			Low cell type specificity	Detected in all			Low cancer specificity	Detected in all			Low region specificity	Detected in all			Low immune cell specificity	Detected in all			Low lineage specificity	Detected in all			Low cancer specificity	Detected in all			Testis - Spermatocytes, Testis - Spermatogonia	Low region specificity	Detected in all			Low region specificity	Detected in all
HDAC3	HD3, KDAC3, RPD3, RPD3-2	ENSG00000171720	Histone deacetylase 3	O15379	5	141620876-141636849	Enzymes, FDA approved drug targets, Metabolic proteins, Predicted intracellular proteins	Biological rhythms, Host-virus interaction, Transcription, Transcription regulation	Chromatin regulator, Hydrolase, Repressor	FDA approved drug targets	Evidence at protein level	Evidence at protein level	Evidence at protein level	Evidence at protein level	Low tissue specificity	Detected in all			Low cell type specificity	Detected in all			Low cancer specificity	Detected in all			Low region specificity	Detected in all			Low immune cell specificity	Detected in all			Low lineage specificity	Detected in all			Low cancer specificity	Detected in all			Adipose visceral - Adipose progenitor cells	Low region specificity	Detected in all			Low region specificity	Detected in all
HDAC4	BDMR, HA6116, HD4, HDAC-4, HDAC-A, HDACA, KIAA0288	ENSG00000068024	Histone deacetylase 4	P56524	2	239048168-239401654	Disease related genes, Enzymes, FDA approved drug targets, Human disease related genes, Predicted intracellular proteins	Transcription, Transcription regulation	Chromatin regulator, Hydrolase, Repressor	Disease variant, Epilepsy, FDA approved drug targets, Intellectual disability	Evidence at protein level	Evidence at protein level	Evidence at protein level	Evidence at protein level	Tissue enhanced	Detected in many		skeletal muscle: 56.2	Cell type enhanced	Detected in many		Astrocytes: 58.8;Excitatory neurons: 114.0;Inhibitory neurons: 81.4;Late spermatids: 71.8;Oligodendrocyte precursor cells: 80.2;Oligodendrocytes: 115.4	Low cancer specificity	Detected in all			Low region specificity	Detected in all			Group enriched	Detected in many	4	basophil: 32.0;neutrophil: 47.0	Lineage enriched	Detected in many	5	granulocytes: 47.0	Low cancer specificity	Detected in all			Breast - Fibroblasts, Prostate - Smooth muscle cells, Testis - Late spermatids	Low region specificity	Detected in all			Low region specificity	Detected in all
HDAC5	FLJ90614, KIAA0600, NY-CO-9	ENSG00000108840	Histone deacetylase 5	Q9UQL6	17	44076746-44123702	Cancer-related genes, Enzymes, FDA approved drug targets, Predicted intracellular proteins	Transcription, Transcription regulation	Chromatin regulator, Hydrolase, Repressor	Cancer-related genes, FDA approved drug targets	Evidence at protein level	Evidence at protein level	Evidence at protein level	Evidence at protein level	Low tissue specificity	Detected in all			Cell type enhanced	Detected in all		Syncytiotrophoblasts: 247.0	Low cancer specificity	Detected in all			Low region specificity	Detected in all			Low immune cell specificity	Detected in all			Low lineage specificity	Detected in all			Low cancer specificity	Detected in all			Lung - Fibroblast_1	Low region specificity	Detected in all			Low region specificity	Detected in all
HDAC6	FLJ16239, HD6, JM21, KIAA0901, PPP1R90	ENSG00000094631	Histone deacetylase 6	Q9UBN7	X	48801377-48824982	Disease related genes, Enzymes, FDA approved drug targets, Human disease related genes, Predicted intracellular proteins	Autophagy, Transcription, Transcription regulation	Actin-binding, Chromatin regulator, Hydrolase, Repressor	FDA approved drug targets	Evidence at protein level	Evidence at protein level	Evidence at protein level	Evidence at protein level	Low tissue specificity	Detected in all			Cell type enhanced	Detected in all		Spermatocytes: 90.2	Low cancer specificity	Detected in all			Low region specificity	Detected in all			Low immune cell specificity	Detected in many			Low lineage specificity	Detected in all			Low cancer specificity	Detected in all			Liver - Hepatocytes	Low region specificity	Detected in all			Low region specificity	Detected in all
HDAC7	DKFZP586J0917, HDAC7A	ENSG00000061273	Histone deacetylase 7	Q8WUI4	12	47782722-47833132	Enzymes, FDA approved drug targets, Plasma proteins, Predicted intracellular proteins	Transcription, Transcription regulation	Chromatin regulator, Hydrolase, Repressor	FDA approved drug targets	Evidence at protein level	Evidence at protein level	Evidence at protein level	Evidence at protein level	Low tissue specificity	Detected in all			Low cell type specificity	Detected in many			Low cancer specificity	Detected in all			Low region specificity	Detected in all			Immune cell enriched	Detected in some	4	neutrophil: 6.5	Lineage enriched	Detected in many	4	granulocytes: 6.5	Low cancer specificity	Detected in all			Adipose visceral - Adipose progenitor cells, Kidney - Endothelial cells, Liver - Vascular Endothelial cells	Low region specificity	Detected in all			Low region specificity	Detected in all
HDAC8	HDACL1, KDAC8, MRXS6, RPD3, WTS	ENSG00000147099	Histone deacetylase 8	Q9BY41	X	72329516-72573101	Disease related genes, Enzymes, FDA approved drug targets, Human disease related genes, Predicted intracellular proteins	Transcription, Transcription regulation	Chromatin regulator, Hydrolase, Repressor	Disease variant, FDA approved drug targets, Intellectual disability, Obesity	Evidence at protein level	Evidence at protein level	Evidence at protein level	Evidence at protein level	Low tissue specificity	Detected in all			Cell type enhanced	Detected in many		Astrocytes: 114.6;Excitatory neurons: 180.5;Inhibitory neurons: 183.4;Microglial cells: 128.8;Oligodendrocyte precursor cells: 137.7;Oligodendrocytes: 131.3	Low cancer specificity	Detected in all			Low region specificity	Detected in all			Low immune cell specificity	Detected in all			Low lineage specificity	Detected in all			Low cancer specificity	Detected in all			Adipose visceral - Adipose progenitor cells, Thyroid - Thyroid glandular cells	Low region specificity	Detected in all			Low region specificity	Detected in all
HDAC9	HD7, HDAC, HDAC7B, KIAA0744, MITR	ENSG00000048052	Histone deacetylase 9	Q9UKV0	7	18086949-19002416	Disease related genes, Enzymes, FDA approved drug targets, Plasma proteins, Predicted intracellular proteins	Transcription, Transcription regulation	Chromatin regulator, Hydrolase, Repressor	FDA approved drug targets	Evidence at protein level	Evidence at transcript level	Evidence at protein level	Evidence at protein level	Low tissue specificity	Detected in all			Cell type enhanced	Detected in many		Early spermatids: 207.4;Excitatory neurons: 363.4;Inhibitory neurons: 422.1;Microglial cells: 319.4;Oligodendrocyte precursor cells: 302.8;Oligodendrocytes: 217.0;Oocytes: 166.9	Low cancer specificity	Detected in many			Low region specificity	Detected in all			Immune cell enhanced	Detected in many		myeloid DC: 73.7	Group enriched	Detected in all	9	B-cells: 53.2;dendritic cells: 73.7;monocytes: 24.3	Low cancer specificity	Detected in all			Breast - Endothelial cells, Prostate - Smooth muscle cells, Testis - Early spermatids	Low region specificity	Detected in all			Low region specificity	Detected in all
HMGCR		ENSG00000113161	3-hydroxy-3-methylglutaryl-CoA reductase	P04035	5	75336329-75364001	Enzymes, FDA approved drug targets, Metabolic proteins, Plasma proteins, Predicted intracellular proteins, Predicted membrane proteins, Transporters	Cholesterol biosynthesis, Cholesterol metabolism, Lipid biosynthesis, Lipid metabolism, Steroid biosynthesis, Steroid metabolism, Sterol biosynthesis, Sterol metabolism	Oxidoreductase	FDA approved drug targets	Evidence at protein level	Evidence at protein level	Evidence at protein level	Evidence at protein level	Tissue enhanced	Detected in all		liver: 102.6	Cell type enhanced	Detected in many		Glandular and luminal cells: 233.0;Suprabasal keratinocytes: 130.0	Low cancer specificity	Detected in all			Low region specificity	Detected in all			Low immune cell specificity	Detected in all			Low lineage specificity	Detected in all			Low cancer specificity	Detected in all			Lung - Alveolar cells type 2	Low region specificity	Detected in all			Low region specificity	Detected in all
HMMR	CD168, RHAMM	ENSG00000072571	Hyaluronan mediated motility receptor	O75330	5	163460203-163491941	CD markers, FDA approved drug targets, Human disease related genes, Predicted intracellular proteins			FDA approved drug targets	Evidence at protein level	Evidence at protein level	Evidence at protein level	Evidence at protein level	Tissue enhanced	Detected in many		bone marrow: 20.3;lymphoid tissue: 26.5;testis: 26.7	Cell type enhanced	Detected in many		Early spermatids: 103.7;Erythroid cells: 123.5;Extravillous trophoblasts: 59.3;Late spermatids: 62.4;Spermatocytes: 94.5	Low cancer specificity	Detected in many			Low region specificity	Detected in many			Immune cell enhanced	Detected in single		T-reg: 1.5	Low lineage specificity	Detected in single			Low cancer specificity	Detected in all			Colon - Mitotic cells (Colon), Lung - Mitotic cells (Lung), Skin - Mitotic cells (Skin), Stomach - Mitotic cells (Stomach), Testis - Early spermatids, Thyroid - Mitotic cells (Thyroid)	Low region specificity	Detected in some			Low region specificity	Detected in all
HPD	4-HPPD, 4HPPD, GLOD3, PPD	ENSG00000158104	4-hydroxyphenylpyruvate dioxygenase	P32754	12	121839527-121863596	Disease related genes, Enzymes, FDA approved drug targets, Human disease related genes, Metabolic proteins, Plasma proteins, Predicted intracellular proteins	Phenylalanine catabolism, Tyrosine catabolism	Dioxygenase, Oxidoreductase	Disease variant, FDA approved drug targets, Intellectual disability	Evidence at protein level	Evidence at protein level	Evidence at protein level	Evidence at protein level	Tissue enriched	Detected in many	5	liver: 2452.6	Group enriched	Detected in some	12	Hepatocytes: 1582.3;Proximal tubular cells: 1484.3	Cancer enriched	Detected in many	100	liver cancer: 540.9	Region enriched	Detected in many	16	choroid plexus: 242.9	Immune cell enhanced	Detected in some		eosinophil: 7.9	Group enriched	Detected in many	4	dendritic cells: 3.8;granulocytes: 7.9	Group enriched	Detected in many	5	liver cancer: 40.7;lung cancer: 14.8;Rhabdoid: 39.7	Breast - Fibroblasts, Kidney - Proximal tubular cells, Liver - Hepatocytes, Prostate - Smooth muscle cells, Testis - Late spermatids	Not detected	Not detected			Not detected	Not detected
HPRT1	HGPRT, HPRT	ENSG00000165704	Hypoxanthine phosphoribosyltransferase 1	P00492	X	134460165-134520513	Disease related genes, Enzymes, FDA approved drug targets, Human disease related genes, Metabolic proteins, Plasma proteins, Predicted intracellular proteins	Purine salvage	Glycosyltransferase, Transferase	Disease variant, FDA approved drug targets, Gout	Evidence at protein level	Evidence at protein level	Evidence at protein level	Evidence at protein level	Low tissue specificity	Detected in all			Cell type enhanced	Detected in all		Distal tubular cells: 181.3;Spermatocytes: 222.5	Low cancer specificity	Detected in all			Low region specificity	Detected in all			Low immune cell specificity	Detected in all			Low lineage specificity	Detected in all			Low cancer specificity	Detected in all			Testis - Sertoli cells	Low region specificity	Detected in all			Low region specificity	Detected in all
HRH1		ENSG00000196639	Histamine receptor H1	P35367	3	11137093-11263557	FDA approved drug targets, G-protein coupled receptors, Predicted intracellular proteins, Predicted membrane proteins		G-protein coupled receptor, Receptor, Transducer	FDA approved drug targets	Evidence at protein level	Evidence at protein level	Evidence at protein level	Evidence at protein level	Low tissue specificity	Detected in many			Cell type enhanced	Detected in many		Astrocytes: 31.6;Excitatory neurons: 33.5;Glandular and luminal cells: 39.2;Granulosa cells: 43.7;Secretory cells: 62.8	Low cancer specificity	Detected in many			Low region specificity	Detected in many			Not detected in immune cells	Not detected			Not detected	Not detected			Low cancer specificity	Detected in many			Liver - Kupffer cells, Thyroid - Endothelial cells	Low region specificity	Detected in all			Low region specificity	Detected in all
HRH2		ENSG00000113749	Histamine receptor H2	P25021	5	175658030-175710756	FDA approved drug targets, G-protein coupled receptors, Predicted membrane proteins		G-protein coupled receptor, Receptor, Transducer	FDA approved drug targets	Evidence at protein level	Evidence at protein level	Evidence at protein level	Evidence at protein level	Tissue enhanced	Detected in many		bone marrow: 26.9;heart muscle: 25.5	Cell type enhanced	Detected in many		Cardiomyocytes: 42.9;Excitatory neurons: 60.1;Hofbauer cells: 28.8;Kupffer cells: 38.0;Macrophages: 43.7;Oocytes: 23.5;Smooth muscle cells: 34.0	Group enriched	Detected in many	5	melanoma: 2.9;renal cancer: 4.6	Low region specificity	Detected in all			Immune cell enhanced	Detected in many		basophil: 106.4;neutrophil: 141.7	Group enriched	Detected in many	5	granulocytes: 141.7;monocytes: 40.9	Cancer enhanced	Detected in some		Leukemia: 7.1;Myeloma: 3.5;skin cancer: 3.7	Liver - Neutrophils, Lung - Neutrophil_2, Stomach - Parietal cells	Low region specificity	Detected in many			Low region specificity	Detected in all
[truncated: 467 more rows]
[truncated: 39 more columns]
