# Supplementary material for: Discovery and Prediction Study of the Dominant Pharmacological Action Organ of Aconitum carmichaeli Debeaux Using Multiple Bioinformatic Analyses
Source: Int J Mol Sci. 2024 Sep 23;25(18):10219. doi: 10.3390/ijms251810219 (PMC11432385; doi:10.3390/ijms251810219)
Supplement: Supplementary file 1 [file ijms-25-10219-s001.zip › Supplementary table S7_brain network docking hit count.xlsx]

## Sheet: Sheet1
Approved symbol	count
CHRM1	68
RPE65	66
CHRM4	64
GRIK4	52
CACNA1B	51
CACNA1E	51
CACNA1I	47
SCN1A	45
CACNA1A	44
HTR4	42
GABBR1	40
SCN8A	40
CHRM5	39
SCN2A	39
GRIN2A	37
GRIN2B	37
SCN9A	36
ABCC8	34
FGFR2	33
FLT3	33
MAP1A	33
SCN3A	32
ADORA1	31
ERBB4	31
CACNA1G	30
DRD2	30
GRIN2C	30
PDXK	28
PRKCZ	28
CACNA2D3	28
NTRK3	26
PRKCG	25
CACNB3	25
ACHE	24
FGFR3	24
SCNN1D	24
ATP2B2	24
RET	23
SV2A	22
MAPK11	21
HTR2C	19
SSTR3	19
ABAT	19
HTR2A	18
PRKCE	18
GRIK5	18
PDE1B	17
GRIN2D	16
DRD3	16
ALK	16
PRKCB	15
GRM5	15
GABRE	15
PDE10A	15
PRKCA	14
ADRA1D	14
HTR1B	13
GABBR2	12
GRIK3	12
KCND1	12
HTR1A	11
GABRA3	11
PPP3R1	11
KCNJ10	11
HRH3	11
HTR1D	10
SLC6A1	10
ADRA1B	10
SLC6A3	10
FABP7	9
CRHR1	9
GRIA1	9
KCNJ3	9
KCNC3	9
NTRK2	9
KCNN1	9
CACNB4	8
KCNA2	8
GABRG2	8
GRIK1	8
SLC12A5	8
KCND3	8
HTR3B	7
DRD5	7
KCNA4	7
OPRM1	7
GRIK2	7
KCNN3	7
GABRQ	7
GABRB3	6
HTR1E	6
CHRNB3	6
NTSR2	5
ADORA3	5
CKB	5
DRD1	5
KCNJ4	5
HTR6	5
GABRG1	5
TH	4
CHRNB2	4
SSTR1	4
MC4R	4
GRIN1	4
TUBA1A	4
SLC7A11	4
GABRD	3
CACNG3	3
CKMT1A	3
GABRB1	3
OPRD1	3
CACNG7	3
KCNB2	3
KCNC2	3
S1PR5	3
P2RY12	3
KCND2	3
CACNG2	3
GABRA1	2
KCNA6	2
GLRA2	2
CCKBR	2
HTR3A	2
GABRA2	2
KCNC1	2
TUBB3	2
GLRA3	1
MAP2	1
SSTR2	1
GABRA5	1
CHRNA4	1
CACNG4	1
