# Supplementary material for: Discovery and Prediction Study of the Dominant Pharmacological Action Organ of Aconitum carmichaeli Debeaux Using Multiple Bioinformatic Analyses
Source: Int J Mol Sci. 2024 Sep 23;25(18):10219. doi: 10.3390/ijms251810219 (PMC11432385; doi:10.3390/ijms251810219)
Supplement: Supplementary file 1 [file ijms-25-10219-s001.zip › Supplementary table S8_intestine network docking hit count.xlsx]

## Sheet: Sheet1
Approved symbol	count
CHRM2	54
CACNA1C	54
ACE	53
SLC10A2	48
BST1	45
CACNA1H	42
NOS2	41
XDH	40
PIK3CD	35
FOLH1	35
MTTP	34
SCTR	32
ABCC2	29
GUCY2C	28
CFTR	27
SLC6A4	27
NPC1L1	27
MGAM	25
TRPV3	24
SLC5A1	21
SI	21
RRM2	21
GLP2R	20
MME	17
SLC9A3	16
TRPA1	15
PTGS1	15
DPP4	13
CLCN2	13
EPCAM	12
SLC7A7	11
KCNA3	8
HTR1D	7
ADA	6
CD19	6
TPH1	6
NR1I2	5
SSTR1	5
HTR3A	5
NR1H4	5
DDC	4
MAOA	4
ADH1C	2
CA7	2
LTA	1
PLA2G2A	1
KCNMB1	1
FFAR4	1
